# Supplementary material for: Efficacy and biomarker analysis of neoadjuvant disitamab vedotin (RC48‐ADC) combined immunotherapy in patients with muscle‐invasive bladder cancer: A multi‐center real‐world study
Source: Imeta. 2025 Apr 14;4(3):e70033. doi: 10.1002/imt2.70033 (PMC12130573; doi:10.1002/imt2.70033)
Supplement: Supplementary file 2 — Table S1. Patients baseline characteristics. Table S2. Pathologic response. Table S3. Univariate analysis of clinical characteristics and pathological response. Table S4. Univariate analysis of hematological features and pathological response. Table S5. Uni‐ and multivariable logistic regression of pathological response‐related factors. Table S6. Baseline characteristics of patient samples used for single ‐ cell RNA sequencing. Table S7. Differentially expressed genes of four BLCA subclusters. Table S8. Differentially expressed genes of all BLCA cells before and after treatment. Table S9. Differentially expressed genes of four BLCA subclusters before and after treatment. Table S10. GO biological process enrichment analysis of gene modules based on pseudo‐temporal expression patterns. [file IMT2-4-e70033-s001.xlsx]

## Sheet: S1
Table S1. Patients baseline characteristics.
	Overall (N=102)
Age (years) (Mean (SD))	67.83 (10.43)
Sex (%)
Female	15 (14.7)
Male	87 (85.3)
BMI (Mean (SD))	23.86 (3.15)
Scr clearance rate (Median [Q1, Q3])	57.60 [43.99, 75.98]
Smoking status (%)
Non-smoker	61 (59.8)
Smoker	41 (40.2)
Number of tumors (%)
Single	36 (35.3)
Multiple	66 (64.7)
Clinical Stage (%)
T2N0M0	84 (82.3)
T2N2M0	6 (5.9)
T3N0M0	12 (11.8)
HER2 status (%)
Low expression (- / 1+)	28 (27.5)
Overexpression (2+ / 3+)	74 (72.5)
Tumor-related hydronephrosis (%)
No	74 (72.5)
Yes	28 (27.5)
Histology variants (%)
Pure UC	93 (91.2)
UC with squamous	7 (6.9)
UC with glandular differentiation	2 (1.9)
Neoadjuvant treatment (%)
Toripalimab + Disitamab Vedotin	79 (77.5)
Tislelizumab + Disitamab Vedotin	23 (22.5)
Neoadjuvant treatment cycles (%)
2	21 (20.6)
3	14 (13.7)
4	34 (33.3)
5 ~ 6	33 (32.4)
SD: standard deviation; BMI: body mass index; Q1/3: first/third quartile; Scr: serum creatinine UC: urothelial carcinoma.

## Sheet: S2
Table S2. Pathologic response.
	Overall (N=102)
Pathological response (%, 95% CI)
CR	38 (37.3, 27.9 – 47.4)
PR	39 (38.2, 28.8 – 48.4)
SD	19 (18.6, 11.6 - 27.6)
PD	6 (5.9, 2.2 - 12.4)
CR response (%, 95% CI)
CR	38 (37.3, 27.9 – 47.4)
Non-CR	64 (62.7, 52.6 – 72.1)
Binary response (%, 95% CI)
Responder (CR + PR)	77 (75.5, 66.0 - 83.5)
Non-responder (SD + PD)	25 (24.5, 16.5 – 34.0)
CR: complete response; PR: partial response; SD: stable disease; PD: progression disease

## Sheet: S3
Table S3. Univariate analysis of clinical characteristics and pathological response.
Characteristics	Overall	Non-responder (SD + PD)	Responder (CR + PR)	p value
	N = 102	N = 25	N = 77
Age (Mean (SD))	67.83 (10.43)	66.84 (9.69)	68.16 (10.70)	0.586
Sex (%)
Female	15 (14.7)	4 (16.0)	11 (14.3)	1
Male	87 (85.3)	21 (84.0)	66 (85.7)
BMI (Mean (SD))	23.86 (3.15)	23.67 (3.17)	23.92 (3.17)	0.74
Scr clearance rate (Median [Q1, Q3])	57.59 [43.99, 75.98]	56.21 [46.49, 71.38]	57.66 [43.88, 82.11]	0.443
Smoking status (%)
Non-smoker	61 (59.8)	13 (52.0)	48 (62.3)	0.496
Smoker	41 (40.2)	12 (48.0)	29 (37.7)
Clinical Stage (%)
T2N0M0	84 (82.4)	14 (56.0)	70 (90.9)	<0.001
>T2N0M0	18 (17.6)	11 (44.0)	7 (9.1)
Tumor-related hydronephrosis (%)
No	74 (72.5)	15 (60.0)	59 (76.6)	0.174
Yes	28 (27.5)	10 (40.0)	18 (23.4)
Histology variants (%)
Pure UC	93 (91.2)	18 (72.0)	75 (97.4)	0.002
UC with variants	9 (8.8)	7 (28.0)	2 (2.6)
HER2 status (%)
Low expression (- / 1+)	28 (27.5)	7 (28.0)	21 (27.3)	0.944
Overexpression (2+ / 3+)	74 (72.5)	18 (72.0)	56 (72.7)
Number of tumors (%)
Single	36 (35.3)	6 (24.0)	30 (39.0)	0.263
Multiple	66 (64.7)	19 (76.0)	47 (61.0)
Neoadjuvant treatment (%)
Toripalimab + Disitamab Vedotin	79 (77.5)	19 (76.0)	60 (77.9)	1
Tislelizumab + Disitamab Vedotin	23 (22.5)	6 (24.0)	17 (22.1)
Neoadjuvant treatment cycles (%)
Short course	35 (34.3)	6 (24.0)	29 (37.7)	0.314
Long course	67 (65.7)	19 (76.0)	48 (62.3)
SD: standard deviation; BMI: body mass index; Q1/3: first/third quartile; Scr: serum creatinine UC: urothelial carcinoma.

## Sheet: S4
Table S4. Univariate analysis of hematological features and pathological response.
Characteristics	Overall	Non-responder (SD + PD)	Responder (CR + PR)	p value
	N = 102	N = 25	N = 77
WBC (Mean (SD))	6.16 (1.56)	6.57 (1.57)	6.03 (1.55)	0.13
Neutrophil (Median [Q1, Q3])	3.80 [3.01, 4.56]	4.00 [3.66, 4.49]	3.70 [3.00, 4.67]	0.167
Lymphocyte (Median [Q1, Q3])	1.50 [1.20, 1.90]	1.70 [1.30, 2.30]	1.50 [1.20, 1.79]	0.134
Eosinophil (Median [Q1, Q3])	0.16 [0.11, 0.23]	0.20 [0.13, 0.25]	0.16 [0.11, 0.23]	0.128
Monocyte (Median [Q1, Q3])	0.50 [0.40, 0.60]	0.50 [0.40, 0.60]	0.49 [0.40, 0.58]	0.304
Erythrocyte (Mean (SD))	4.18 (0.50)	4.18 (0.45)	4.18 (0.51)	0.994
Hemoglobin (Median [Q1, Q3])	128.00 [118.00, 135.75]	126.00 [118.00, 133.00]	128.00 [118.00, 138.00]	0.29
Platelet (Median [Q1, Q3])	220.00 [175.00, 257.25]	228.00 [196.00, 260.00]	214.00 [165.00, 253.00]	0.132
Albumin (Mean (SD))	40.87 (3.66)	41.14 (3.09)	40.78 (3.85)	0.667
Globulin (Mean (SD))	27.07 (3.82)	28.86 (3.05)	26.49 (3.89)	0.01
Scr (Median [Q1, Q3])	91.55 [75.95, 105.25]	94.90 [81.00, 100.00]	90.30 [75.00, 108.00]	0.508
NLR (Median [Q1, Q3])	2.30 [1.74, 3.48]	2.15 [1.74, 3.38]	2.36 [1.74, 3.48]	0.843
MLR (Median [Q1, Q3])	0.30 [0.22, 0.42]	0.27 [0.24, 0.37]	0.30 [0.22, 0.44]	0.898
PLR (Median [Q1, Q3])	141.12 [99.13, 189.20]	151.76 [98.70, 189.23]	139.38 [99.57, 189.09]	0.747
dNLR (Median [Q1, Q3])	1.80 [1.29, 2.29]	1.82 [1.30, 2.10]	1.74 [1.27, 2.31]	0.785
ALG (Mean (SD))	1.53 (0.20)	1.44 (0.15)	1.56 (0.21)	0.009
PIV (Median [Q1, Q3])	241.50 [143.16, 398.32]	329.33 [187.88, 403.63]	238.56 [142.68, 393.04]	0.477
CII (Median [Q1, Q3])	414.55 [261.40, 586.82]	436.88 [303.86, 573.40]	409.84 [259.47, 588.22]	0.8
SD: standard deviation; Q1/3: first/third quartile; Scr: serum creatinine; NLR: neutrophil-to-lymphocyte ratio; MLR: monocyte-to-lymphocyte ratio; PLR: platelet-to-lymphocyte ratio; dNLR: derived neutrophil-to-lymphocyte ratio, equals to absolute neutrophil count / [white blood cell concentration - absolute neutrophil count]; PIV: Pan-Immune-Inflammation Value, equals to [neutrophil count × plate…

## Sheet: S5
Table S5. Uni- and multivariable logistic regression of pathological response-related factors.
	Non-responder	Responder	Univariable		Multivariable
	(N=25)	(N=77)	OR (95% CI)	p value	OR (95% CI)	p value
Clinical Stage (%)
T2N0M0	14 (56)	70 (90.9)
＞T2N0M0	11 (44)	7 (9.1)	7.86 (2.60-23.79)	<0.001	10.08 (2.61-38.95)	<0.001
Histology variants (%)
Pure UC	18 (72)	75 (97.4)
UC with variants	7 (28)	2 (2.6)	14.58 (2.79-76.20)	0.002	13.71 (2.18-86.22)	0.005
Globulin (Mean (SD))	28.9 (3.0)	26.5 (3.9)	1.19 (1.04-1.36)	0.01	1.21 (0.95-1.55)	0.118
ALG (Mean (SD))	1.4(0.1)	1.6 (0.2)	0.03 (0.00-0.43)	0.009	0.45 (0.00-54.48)	0.746
SD: standard deviation; UC: urothelial carcinoma; ALG: albumin-to-globulin ratio.

## Sheet: S6
Table S6. Baseline characteristics of patient samples used for single - cell RNA sequencing.
ID	Group	Response	Gender	Age	Height	Weight	KPS	History of previous bladder irrigation	Past_medical_history	Smoking_history	Drinking_history	Tumor-related hydronephrosis	Tumor number	Pathological grading before neoadjuvant treatment	Pathological staging before neoadjuvant treatment	Pathological subtype before neoadjuvant treatment	IHC_HER2
Post_1	Post	Non_CR	female	70	1.55	58	100	none	none	Nonsmoker	none	none	multiple	high	T2N0M0	urothelial carcinoma	1+
Post_2	Post	Non_CR	male	66	1.68	74	100	none	hypertension, kidney stones, and fracture of the left lower limb	Smoker	none	none	single	low	T2N0M0	urothelial carcinoma	2+
Post_3	Post	Non_CR	male	73	1.6	45	100	none	none	Smoker	yes	none	multiple	high	T2N0M0	urothelial carcinoma	3+
Post_4	Post	Non_CR	male	61	1.6	62	100	none	none	Smoker	yes	none	multiple	low	T2N0M0	urothelial carcinoma	0
Post_5	Post	Non_CR	male	71	1.55	60	100	none	hypertension, diabetes, coronary heart disease	Nonsmoker	none	yes	multiple	high	T2N0M0	urothelial carcinoma	2+
Pre_1	Pre	CR	male	71	1.65	44	100	none	none	Nonsmoker	yes	none	multiple	high	T2N0M0	urothelial carcinoma	2+
Pre_2	Pre	CR	female	71	1.58	52	100	none	surgery for bladder calculi	Nonsmoker	none	none	multiple	high	T2N0M0	urothelial carcinoma	2+
Pre_3	Pre	CR	male	69	1.73	75	100	none	history of transurethral resection of bladder tumor, history of cardiac stent implantation, hypertension	Nonsmoker	none	none	multiple	low	T2N0M0	urothelial carcinoma	1+
Pre_4	Pre	Non_CR	male	71	1.55	60	100	none	hypertension, diabetes, coronary heart disease	Nonsmoker	none	yes	multiple	high	T2N0M0	urothelial carcinoma	2+
Pre_5	Pre	Non_CR	male	55	1.6	70	85	none	hypertension	Nonsmoker	none	none	multiple	high	T2N0M0	urothelial carcinoma	3+
Pre_6	Pre	Non_CR	female	58	1.57	65	100	none	hypertension	Nonsmoker	none	yes	multiple	high	T2N0M0	urothelial carcinoma	1+

## Sheet: S7
Table S7. Differentially expressed genes of four BLCA subclusters.
gene	p value	avg_log2FC	pct.1	pct.2	adjust p	cluster
MALAT1	0	1.05429	0.98	0.995	0	1
GCNT1	1.72378e-190	1.34269	0.49	0.344	5.99685e-186	1
MT-ND2	1.06812e-180	0.446176	0.969	0.992	3.71587e-176	1
MT-ND1	1.19084e-161	0.417575	0.963	0.991	4.14283e-157	1
HNRNPL	1.39017e-129	0.0078966	0.21	0.482	4.83625e-125	1
PRPF38B	1.8952e-123	0.0139155	0.163	0.397	6.59321e-119	1
TRIM26	5.46919e-123	0.00716249	0.134	0.347	1.90268e-118	1
RNF34	9.5361e-123	0.0123602	0.142	0.359	3.31751e-118	1
EIF3B	2.09002e-122	0.0117968	0.171	0.408	7.27098e-118	1
HM13	2.03827e-121	0.0522061	0.188	0.434	7.09094e-117	1
MAPKAP1	8.91549e-121	0.00559117	0.159	0.388	3.10161e-116	1
OGDH	1.85932e-120	0.0181026	0.123	0.325	6.4684e-116	1
MTF2	6.59902e-120	0.0094407	0.146	0.363	2.29573e-115	1
MED15	5.23661e-118	0.00437418	0.162	0.39	1.82176e-113	1
SYF2	2.53877e-117	0.00415737	0.194	0.439	8.83212e-113	1
ELAVL1	1.43706e-116	0.000968063	0.112	0.302	4.99938e-112	1
CNOT4	1.81345e-116	0.00415403	0.167	0.395	6.30881e-112	1
HDLBP	2.28062e-116	0.0158161	0.206	0.458	7.93403e-112	1
UBN1	3.84281e-116	0.00534616	0.112	0.302	1.33688e-111	1
DNAJC2	4.93553e-116	0.013913	0.146	0.36	1.71702e-111	1
RNH1	1.08517e-115	0.0420034	0.198	0.449	3.77519e-111	1
USP16	1.29984e-115	0.0291381	0.197	0.448	4.52202e-111	1
SEC63	1.07711e-114	7.97468e-05	0.137	0.342	3.74717e-110	1
APPBP2	1.23637e-114	0.00876931	0.127	0.325	4.3012e-110	1
CCDC12	1.68233e-114	0.0100881	0.234	0.507	5.85267e-110	1
XPO6	1.90859e-114	0.0210126	0.117	0.311	6.63978e-110	1
CPNE1	6.58734e-114	0.0145367	0.166	0.391	2.29167e-109	1
DDX6	1.12137e-113	0.0335865	0.207	0.462	3.90115e-109	1
TARDBP	1.86511e-113	0.00490023	0.123	0.318	6.48852e-109	1
NGLY1	2.07151e-113	0.0263701	0.162	0.386	7.20658e-109	1
UFL1	2.12681e-113	0.00376994	0.117	0.306	7.39894e-109	1
PPP1R15B	3.01484e-113	0.00255885	0.14	0.345	1.04883e-108	1
MICU2	1.06892e-112	0.00438447	0.134	0.335	3.71866e-108	1
UQCRC2	2.01292e-112	0.032165	0.221	0.483	7.00274e-108	1
TAF7	2.30658e-112	0.0386014	0.193	0.435	8.02437e-108	1
CROCC	3.01724e-112	0.910372	0.576	0.524	1.04967e-107	1
SHOC2	4.13277e-112	0.00232266	0.138	0.342	1.43775e-107	1
POLR2H	1.33966e-111	0.0152778	0.163	0.382	4.66053e-107	1
EIF4G1	2.0663e-111	0.0280121	0.186	0.422	7.18845e-107	1
MGAT1	2.39419e-111	0.0172011	0.113	0.299	8.32915e-107	1
FIP1L1	2.77482e-111	0.0279241	0.138	0.342	9.65333e-107	1
PTBP1	2.9588e-111	0.0455528	0.19	0.431	1.02934e-106	1
ATP6V1H	4.714e-111	0.00926413	0.115	0.302	1.63995e-106	1
HK1	3.4928e-110	0.00345633	0.139	0.341	1.21511e-105	1
QRICH1	4.81849e-110	0.00769818	0.129	0.324	1.6763e-105	1
TAF2	1.70456e-109	0.0021667	0.121	0.311	5.92999e-105	1
NDUFV3	2.72071e-109	0.0537562	0.226	0.49	9.46508e-105	1
ATXN2L	3.2371e-109	0.00661854	0.127	0.32	1.12615e-104	1
GLG1	3.93468e-109	0.0161338	0.172	0.397	1.36884e-104	1
SUDS3	4.33085e-109	0.0014702	0.125	0.317	1.50666e-104	1
MBOAT7	8.48403e-109	0.0451014	0.15	0.362	2.95151e-104	1
KMT5B	1.36474e-108	0.00136016	0.162	0.377	4.7478e-104	1
SLC25A36	1.39775e-108	0.032449	0.189	0.427	4.86263e-104	1
USP3	2.38193e-108	0.0191103	0.215	0.465	8.28648e-104	1
TNNI2	2.53446e-108	1.23601	0.429	0.328	8.81713e-104	1
QSOX1	2.70046e-108	0.000909989	0.182	0.41	9.39464e-104	1
DOP1B	7.40839e-108	0.00405135	0.114	0.295	2.5773e-103	1
LRCH3	1.08201e-107	0.00617362	0.14	0.341	3.7642e-103	1
PKNOX1	1.57424e-107	0.00626518	0.109	0.288	5.47661e-103	1
LARP4	2.09653e-107	0.00521295	0.162	0.376	7.29363e-103	1
CEP57	3.35044e-107	0.00818746	0.115	0.298	1.16558e-102	1
CUL5	4.07622e-107	0.0148678	0.139	0.339	1.41808e-102	1
PARN	4.41509e-107	0.0239518	0.155	0.367	1.53597e-102	1
MRPS25	5.51648e-107	0.0687036	0.145	0.35	1.91913e-102	1
PPP2R2D	6.96745e-107	0.024455	0.129	0.323	2.42391e-102	1
CHMP4A	7.51873e-107	0.0245558	0.16	0.372	2.61569e-102	1
CLSTN1	1.16832e-106	0.00652083	0.129	0.322	4.06448e-102	1
SMARCA5	1.40371e-106	0.0167601	0.163	0.376	4.88336e-102	1
ZBTB1	1.55959e-106	0.000360535	0.136	0.332	5.42567e-102	1
RBBP4	2.28638e-106	0.00690764	0.232	0.493	7.9541e-102	1
PI4KB	2.44024e-106	0.0148019	0.129	0.321	8.48936e-102	1
PSMC6	2.44736e-106	0.0335534	0.125	0.315	8.51412e-102	1
SRP54	2.47924e-106	0.0265375	0.122	0.31	8.62503e-102	1
RCOR3	2.80277e-106	0.00692247	0.13	0.323	9.75055e-102	1
AP3B1	7.45609e-106	0.0184249	0.215	0.463	2.5939e-101	1
FBXL5	7.58965e-106	0.00712416	0.151	0.356	2.64036e-101	1
PIH1D1	1.28033e-105	0.00752834	0.109	0.286	4.45416e-101	1
CHD1	1.30624e-105	0.0249059	0.166	0.382	4.54426e-101	1
NUB1	1.89073e-105	0.0138485	0.123	0.309	6.57768e-101	1
TBC1D1	2.63618e-105	0.00907672	0.211	0.454	9.17101e-101	1
G3BP1	2.77527e-105	0.0284315	0.176	0.398	9.65489e-101	1
SNX1	2.8583e-105	0.0157747	0.124	0.312	9.94376e-101	1
TCAIM	3.43432e-105	0.0115059	0.15	0.355	1.19477e-100	1
RBM27	3.90712e-105	0.0146428	0.125	0.313	1.35925e-100	1
MTMR3	4.99661e-105	0.000223387	0.161	0.371	1.73827e-100	1
SLC25A24	5.33828e-105	0.0183064	0.124	0.311	1.85713e-100	1
BSG	6.01059e-105	0.0269264	0.252	0.519	2.09102e-100	1
PDXDC1	6.43387e-105	0.0191288	0.254	0.526	2.23828e-100	1
DDB1	8.03137e-105	0.00626543	0.114	0.294	2.79403e-100	1
GLYR1	8.3962e-105	0.0172941	0.131	0.323	2.92096e-100	1
USP48	1.02988e-104	0.055234	0.18	0.406	3.58286e-100	1
METTL23	1.70596e-104	0.017638	0.097	0.265	5.93488e-100	1
ZFR	1.76488e-104	0.0244096	0.188	0.42	6.13985e-100	1
BTBD10	2.02021e-104	0.0312806	0.129	0.32	7.02811e-100	1
ZNF652	2.05388e-104	0.0144216	0.14	0.337	7.14526e-100	1
USP33	3.60456e-104	0.0364623	0.19	0.422	1.25399e-99	1
FOXK1	3.6962e-104	0.0172404	0.127	0.316	1.28587e-99	1
ATG12	3.84728e-104	0.0117666	0.14	0.337	1.33843e-99	1
PNRC1	3.85666e-104	0.00924859	0.216	0.46	1.34169e-99	1
DCAF6	1.04453e-103	0.011798	0.159	0.367	3.63383e-99	1
STIM2	1.30348e-103	0.028987	0.166	0.377	4.53467e-99	1
ELK4	1.9853e-103	0.00305639	0.097	0.265	6.90666e-99	1
SNX4	2.45425e-103	0.00198402	0.095	0.26	8.53807e-99	1
MLLT10	2.78349e-103	0.020402	0.207	0.447	9.68349e-99	1
BRD7	4.37415e-103	0.0164803	0.168	0.382	1.52172e-98	1
FOXJ3	4.62845e-103	0.0107589	0.175	0.395	1.61019e-98	1
PHF20L1	5.2228e-103	0.0515359	0.144	0.344	1.81696e-98	1
DECR1	5.36901e-103	0.0571537	0.21	0.456	1.86783e-98	1
CLCN3	6.83772e-103	0.0370249	0.21	0.451	2.37877e-98	1
MARK2	7.11851e-103	0.0399625	0.138	0.334	2.47646e-98	1
ATXN7L3B	7.94076e-103	0.00877236	0.147	0.346	2.76251e-98	1
JPX	8.02743e-103	0.0299641	0.234	0.493	2.79266e-98	1
FBXW11	1.00662e-102	0.0284735	0.195	0.428	3.50193e-98	1
C12orf57	1.04384e-102	0.00175507	0.23	0.476	3.63143e-98	1
MPRIP	1.14082e-102	0.0409069	0.17	0.386	3.96881e-98	1
SPOP	1.23837e-102	0.00385921	0.106	0.278	4.30817e-98	1
CRTC3	1.42401e-102	0.00253487	0.12	0.3	4.954e-98	1
NAA35	1.6006e-102	0.035625	0.131	0.32	5.56833e-98	1
UBE2G2	1.61888e-102	0.0220191	0.148	0.348	5.63192e-98	1
RCC2	2.03076e-102	0.0119586	0.106	0.277	7.0648e-98	1
RAPGEF6	2.2796e-102	0.00849727	0.135	0.328	7.93052e-98	1
RICTOR	4.26077e-102	0.0296842	0.18	0.401	1.48228e-97	1
DCP2	4.36177e-102	0.00341246	0.13	0.316	1.51742e-97	1
DCAF8	4.67454e-102	0.0312006	0.159	0.367	1.62623e-97	1
ANKLE2	4.71145e-102	0.0636658	0.201	0.437	1.63907e-97	1
TOB2	5.88696e-102	0.0279026	0.169	0.379	2.04802e-97	1
NDUFA10	7.01325e-102	0.0198896	0.097	0.263	2.43984e-97	1
ZNF766	8.98413e-102	0.00971271	0.108	0.281	3.12549e-97	1
CCDC186	1.03768e-101	0.0269369	0.133	0.323	3.60998e-97	1
GAPVD1	1.42042e-101	0.0366933	0.135	0.328	4.9415e-97	1
ZNF148	2.01184e-101	0.0311752	0.215	0.459	6.999e-97	1
UBAP2	2.3772e-101	0.0530307	0.221	0.469	8.27005e-97	1
SBNO1	2.42576e-101	0.0275809	0.137	0.328	8.43896e-97	1
CDYL	2.57923e-101	0.00834463	0.189	0.414	8.97289e-97	1
LAP3	2.70853e-101	0.0176226	0.131	0.318	9.42269e-97	1
CSNK1G3	2.75635e-101	0.0147158	0.111	0.285	9.58906e-97	1
BABAM2	6.52227e-101	0.0117774	0.213	0.453	2.26903e-96	1
UBXN7	8.32132e-101	0.00369024	0.101	0.268	2.8949e-96	1
MLXIP	1.34211e-100	0.0178024	0.144	0.338	4.66908e-96	1
UBE3A	1.35102e-100	0.0388934	0.19	0.418	4.70006e-96	1
AC118549.1	2.35355e-100	0.0367614	0.167	0.378	8.18777e-96	1
IARS	2.56857e-100	0.0263452	0.131	0.317	8.9358e-96	1
PAK1	2.72516e-100	0.00574897	0.13	0.316	9.48054e-96	1
PHC2	3.06719e-100	0.0266164	0.111	0.286	1.06704e-95	1
AK3	4.03348e-100	0.0531666	0.178	0.399	1.40321e-95	1
DYNC1LI2	1.58501e-99	0.000539358	0.142	0.332	5.51411e-95	1
SAE1	2.32167e-99	0.0819786	0.233	0.482	8.07685e-95	1
RNF10	2.45389e-99	0.00151717	0.278	0.557	8.53683e-95	1
KRIT1	2.68818e-99	0.0366721	0.138	0.329	9.35193e-95	1
ALG13	2.89105e-99	0.0513796	0.156	0.36	1.00577e-94	1
WWP2	2.90511e-99	0.0226975	0.149	0.347	1.01066e-94	1
UAP1	2.99247e-99	0.00115141	0.192	0.408	1.04105e-94	1
PTBP2	3.31939e-99	0.00296288	0.137	0.326	1.15478e-94	1
HSF1	3.4056e-99	0.060841	0.131	0.319	1.18478e-94	1
FKBP8	3.86492e-99	0.00411401	0.11	0.28	1.34457e-94	1
METAP2	4.06389e-99	0.0453029	0.246	0.511	1.41379e-94	1
ANKRD10	4.08346e-99	0.0227215	0.171	0.381	1.4206e-94	1
SP140L	4.70724e-99	0.0193473	0.091	0.25	1.6376e-94	1
NSRP1	5.01902e-99	0.0713315	0.22	0.465	1.74607e-94	1
NAA25	8.6876e-99	0.0217355	0.118	0.295	3.02233e-94	1
PDE7A	1.24538e-98	0.00118028	0.161	0.362	4.33256e-94	1
RCAN3	1.26189e-98	0.0133617	0.157	0.356	4.38998e-94	1
ANKRD28	1.81804e-98	0.00446501	0.198	0.425	6.32479e-94	1
ACBD6	2.25427e-98	0.000848429	0.223	0.466	7.84239e-94	1
SDF4	4.20693e-98	0.0253559	0.114	0.285	1.46355e-93	1
UHRF2	5.43267e-98	0.000761086	0.114	0.286	1.88997e-93	1
SLC30A9	6.11473e-98	0.00551706	0.113	0.286	2.12725e-93	1
MYSM1	1.19785e-97	0.0275904	0.129	0.311	4.16721e-93	1
TRERF1	1.21285e-97	0.00579273	0.169	0.375	4.21938e-93	1
TRIOBP	1.36002e-97	0.020318	0.14	0.329	4.73138e-93	1
TBC1D2	1.39239e-97	0.0145312	0.107	0.275	4.84398e-93	1
HDAC8	1.66867e-97	0.0319463	0.18	0.394	5.80514e-93	1
ATAD1	1.66943e-97	0.0189791	0.096	0.257	5.80778e-93	1
ZNF451	1.80998e-97	0.0280406	0.135	0.322	6.29673e-93	1
CSKMT	2.13221e-97	0.971443	0.5	0.448	7.41773e-93	1
TENT2	2.66527e-97	0.00389977	0.191	0.414	9.27222e-93	1
RANBP2	2.98009e-97	0.0227727	0.155	0.355	1.03674e-92	1
HEXA	3.26254e-97	0.00677319	0.116	0.288	1.13501e-92	1
TOX4	3.57158e-97	0.00996576	0.116	0.289	1.24252e-92	1
VPS41	3.66528e-97	0.0203105	0.131	0.315	1.27512e-92	1
ALAS1	3.70359e-97	0.0466904	0.146	0.338	1.28844e-92	1
RFC1	4.14098e-97	0.0438568	0.161	0.363	1.44061e-92	1
JOSD1	4.19066e-97	0.0233308	0.187	0.405	1.45789e-92	1
MOSMO	4.82527e-97	0.00907177	0.107	0.275	1.67866e-92	1
GCN1	5.06848e-97	0.0430412	0.16	0.363	1.76327e-92	1
DDX42	7.57494e-97	0.0554244	0.186	0.406	2.63525e-92	1
ARIH2	9.01082e-97	0.0872539	0.178	0.397	3.13477e-92	1
ASXL2	9.34968e-97	0.0306219	0.124	0.304	3.25266e-92	1
BIRC2	9.74948e-97	0.0368733	0.108	0.276	3.39175e-92	1
CTDSPL2	1.02372e-96	0.00503011	0.122	0.297	3.56141e-92	1
SMARCB1	1.13122e-96	0.024223	0.102	0.265	3.93539e-92	1
PHLDB3	1.13284e-96	0.0060936	0.172	0.374	3.94105e-92	1
IREB2	1.17222e-96	0.0295213	0.156	0.355	4.07804e-92	1
ADAR	1.19213e-96	0.0336983	0.223	0.464	4.1473e-92	1
ARHGEF7	1.33964e-96	0.0340168	0.135	0.321	4.66047e-92	1
MFN1	1.37979e-96	0.0225316	0.124	0.301	4.80014e-92	1
SIL1	1.42674e-96	0.055542	0.159	0.36	4.9635e-92	1
TATDN1	1.45629e-96	0.0221908	0.104	0.269	5.0663e-92	1
RSF1	1.60072e-96	0.0477622	0.256	0.521	5.56873e-92	1
ZNF33A	1.61814e-96	0.0416192	0.169	0.375	5.62936e-92	1
ARHGAP12	1.72661e-96	0.0200499	0.171	0.379	6.00669e-92	1
LRPAP1	1.76908e-96	0.0726502	0.17	0.379	6.15444e-92	1
MICU1	1.91399e-96	0.043046	0.164	0.369	6.65858e-92	1
ERGIC1	2.03488e-96	0.0146341	0.103	0.267	7.07913e-92	1
SUMF2	3.74367e-96	0.0667187	0.172	0.382	1.30239e-91	1
WDR33	3.85456e-96	0.042726	0.153	0.351	1.34096e-91	1
CNOT1	4.27001e-96	0.0692023	0.203	0.435	1.48549e-91	1
DOCK9	4.89454e-96	0.0360119	0.126	0.305	1.70276e-91	1
CUL4A	6.24666e-96	0.0403177	0.129	0.31	2.17315e-91	1
IMPDH2	6.62784e-96	0.0111688	0.101	0.263	2.30576e-91	1
TRIM33	7.18967e-96	0.0491524	0.218	0.461	2.50121e-91	1
PPP1R12A	7.78068e-96	0.00224993	0.271	0.543	2.70682e-91	1
THOC1	9.85144e-96	0.0409879	0.143	0.334	3.42722e-91	1
CREBBP	1.07576e-95	0.0236846	0.223	0.463	3.74246e-91	1
BAZ1A	1.0981e-95	0.0102618	0.245	0.497	3.82017e-91	1
EPS15	1.18359e-95	0.0428083	0.194	0.418	4.11759e-91	1
CEP70	1.21872e-95	0.0117858	0.144	0.333	4.2398e-91	1
MRPS26	1.69233e-95	0.016312	0.155	0.347	5.88744e-91	1
YTHDC1	1.98841e-95	0.0482903	0.256	0.52	6.91749e-91	1
NDUFV1	2.12092e-95	0.0530601	0.138	0.324	7.37847e-91	1
EPB41	2.74204e-95	0.00316435	0.257	0.516	9.53929e-91	1
STUB1	3.36146e-95	0.0202261	0.131	0.311	1.16942e-90	1
TNKS1BP1	4.14338e-95	0.00453398	0.099	0.258	1.44144e-90	1
MECP2	4.67936e-95	0.0410475	0.151	0.344	1.6279e-90	1
ADPGK	4.95919e-95	0.0102304	0.097	0.256	1.72525e-90	1
PFDN1	5.44382e-95	0.0587721	0.117	0.289	1.89385e-90	1
PIK3CA	6.71249e-95	0.0098406	0.125	0.301	2.33521e-90	1
PHAX	6.75589e-95	0.00467197	0.134	0.315	2.35031e-90	1
KDM3B	6.76029e-95	0.0382039	0.163	0.364	2.35184e-90	1
ATXN2	6.77957e-95	0.00168877	0.265	0.525	2.35854e-90	1
PRKAA1	8.45469e-95	0.0331181	0.152	0.346	2.9413e-90	1
NR2F6	9.35829e-95	0.01807	0.159	0.353	3.25565e-90	1
BAZ1B	9.83087e-95	0.0636311	0.191	0.412	3.42006e-90	1
BRD4	1.00445e-94	0.0711809	0.255	0.523	3.49439e-90	1
NFXL1	1.10651e-94	0.00345896	0.115	0.284	3.84945e-90	1
TUFM	1.10882e-94	0.000800157	0.16	0.356	3.85748e-90	1
NDUFAF6	1.17757e-94	0.0152601	0.106	0.27	4.09665e-90	1
PDSS2	1.5954e-94	0.00922891	0.163	0.362	5.55025e-90	1
ITPA	1.7037e-94	0.0326913	0.121	0.294	5.92701e-90	1
NAPA	1.97832e-94	0.0671802	0.186	0.403	6.88238e-90	1
ELP2	2.46059e-94	0.0098834	0.123	0.298	8.56013e-90	1
PDCD4	4.60975e-94	0.0252223	0.161	0.356	1.60369e-89	1
KIAA1522	5.90693e-94	0.0628758	0.218	0.456	2.05496e-89	1
NMD3	6.96828e-94	0.0479103	0.153	0.347	2.4242e-89	1
VPS51	7.82524e-94	0.024733	0.105	0.268	2.72232e-89	1
CPSF7	8.29572e-94	0.0256882	0.097	0.255	2.886e-89	1
SNX29	1.07918e-93	0.0118148	0.159	0.355	3.75437e-89	1
FAM204A	1.16661e-93	0.0257378	0.109	0.273	4.05853e-89	1
MYO9B	1.60833e-93	0.0820474	0.19	0.411	5.5952e-89	1
HIVEP1	1.79365e-93	0.0308552	0.132	0.312	6.23991e-89	1
ZC3H14	2.51025e-93	0.0180829	0.098	0.255	8.73291e-89	1
RUFY3	2.56003e-93	0.0167812	0.145	0.333	8.90609e-89	1
RARS2	2.6641e-93	0.0344679	0.137	0.32	9.26815e-89	1
CEP192	2.71075e-93	0.0517908	0.162	0.362	9.43044e-89	1
YIPF4	2.7256e-93	0.0235868	0.11	0.275	9.48209e-89	1
HUWE1	2.75808e-93	0.0540155	0.247	0.504	9.59509e-89	1
FNDC3A	2.83465e-93	0.0390856	0.173	0.38	9.86148e-89	1
SNHG15	3.12205e-93	0.0121204	0.1	0.258	1.08613e-88	1
ELP4	3.20147e-93	0.0215225	0.118	0.288	1.11376e-88	1
AGPAT3	5.48776e-93	0.073139	0.16	0.358	1.90914e-88	1
FAM118A	5.77123e-93	0.069203	0.177	0.379	2.00775e-88	1
OSBPL11	7.14784e-93	0.0303645	0.105	0.266	2.48666e-88	1
PIK3C2A	7.58306e-93	0.0322276	0.142	0.329	2.63807e-88	1
DANCR	7.65648e-93	0.0580625	0.237	0.485	2.66361e-88	1
ORC4	8.89637e-93	0.00701611	0.098	0.254	3.09496e-88	1
RBM14	2.27545e-92	0.022665	0.102	0.261	7.91607e-88	1
RNF216	2.31632e-92	0.0821604	0.153	0.347	8.05825e-88	1
IP6K1	2.55593e-92	0.0260021	0.115	0.282	8.89182e-88	1
DICER1	2.63993e-92	0.0338885	0.209	0.436	9.18406e-88	1
UBE4B	4.15774e-92	0.0450758	0.155	0.349	1.44644e-87	1
GTF2B	6.77598e-92	0.0564845	0.208	0.434	2.3573e-87	1
KIDINS220	7.56851e-92	0.0822184	0.161	0.36	2.63301e-87	1
CDK8	8.0064e-92	0.013747	0.117	0.286	2.78535e-87	1
CNST	9.98909e-92	0.00159982	0.101	0.259	3.47511e-87	1
SFMBT1	1.0656e-91	0.040216	0.144	0.331	3.70712e-87	1
SH2D3A	1.15454e-91	0.0615358	0.128	0.304	4.01652e-87	1
HTT	1.19178e-91	0.0362726	0.149	0.339	4.14607e-87	1
SH3GLB1	1.412e-91	0.0937025	0.206	0.437	4.9122e-87	1
KDM5A	1.41732e-91	0.0663607	0.237	0.487	4.93072e-87	1
YEATS2	1.47383e-91	0.080747	0.145	0.332	5.12732e-87	1
ZYG11B	1.59583e-91	0.0137695	0.106	0.266	5.55172e-87	1
PLD3	2.52838e-91	0.0685391	0.146	0.333	8.796e-87	1
ZXDC	2.56613e-91	0.0243703	0.118	0.286	8.92732e-87	1
SPINT1	4.88974e-91	0.0202918	0.182	0.386	1.70109e-86	1
ATG10	5.25232e-91	0.0115793	0.102	0.259	1.82723e-86	1
NFX1	7.10107e-91	0.0286215	0.14	0.321	2.47039e-86	1
OTUB1	8.44959e-91	0.0356766	0.113	0.278	2.93953e-86	1
FER	9.46606e-91	0.010341	0.136	0.314	3.29315e-86	1
DIDO1	1.22127e-90	0.0373042	0.165	0.363	4.24867e-86	1
RC3H2	1.29256e-90	0.0430756	0.127	0.302	4.49667e-86	1
DOCK8	1.33465e-90	0.0336405	0.224	0.456	4.64312e-86	1
TBC1D16	1.41376e-90	0.00989989	0.123	0.293	4.91834e-86	1
ZNF207	1.67999e-90	0.0116478	0.332	0.639	5.84453e-86	1
DCAF10	1.87522e-90	0.00488115	0.102	0.258	6.52372e-86	1
UPF3B	2.04766e-90	0.0503012	0.125	0.296	7.12361e-86	1
TAOK1	2.10421e-90	0.0672413	0.212	0.44	7.32034e-86	1
SNX13	2.48124e-90	0.0519822	0.127	0.301	8.63197e-86	1
AVL9	3.32149e-90	0.0408871	0.135	0.313	1.15551e-85	1
USP11	3.65e-90	0.011905	0.112	0.274	1.2698e-85	1
AL627171.2	3.79068e-90	1.1916	0.395	0.303	1.31874e-85	1
RASA1	3.8197e-90	0.025008	0.144	0.33	1.32884e-85	1
ZNF274	4.72007e-90	0.0263971	0.103	0.259	1.64206e-85	1
CDK19	4.74307e-90	0.0291953	0.134	0.31	1.65007e-85	1
FAM83B	5.13685e-90	0.0156443	0.123	0.293	1.78706e-85	1
TASP1	5.34635e-90	0.012257	0.123	0.293	1.85994e-85	1
LRPPRC	6.30537e-90	0.0458307	0.142	0.325	2.19358e-85	1
ZNF254	6.92888e-90	0.02185	0.147	0.332	2.41049e-85	1
CWC27	7.45674e-90	0.0192335	0.118	0.285	2.59413e-85	1
KATNBL1	8.16167e-90	0.0244802	0.155	0.345	2.83936e-85	1
EVI5	8.45356e-90	0.0278761	0.2	0.419	2.94091e-85	1
CCDC91	9.25814e-90	0.0331984	0.179	0.384	3.22081e-85	1
POLR2J3	9.54516e-90	0.101426	0.202	0.423	3.32066e-85	1
NUMB	1.02563e-89	0.050122	0.188	0.4	3.56807e-85	1
CASP8	1.12906e-89	0.0471736	0.113	0.277	3.92789e-85	1
PPME1	1.81226e-89	0.0252352	0.126	0.297	6.30466e-85	1
ARMH3	3.23681e-89	0.0430463	0.103	0.262	1.12605e-84	1
ABL2	3.55692e-89	0.00221053	0.105	0.262	1.23742e-84	1
CREBRF	3.58025e-89	0.0566253	0.146	0.33	1.24553e-84	1
ALOX5	4.00699e-89	0.0134148	0.118	0.281	1.39399e-84	1
MKLN1	4.03136e-89	0.0265281	0.254	0.506	1.40247e-84	1
CNOT10	4.79162e-89	0.0672683	0.119	0.287	1.66696e-84	1
SRGAP2	5.24813e-89	0.0287192	0.119	0.285	1.82577e-84	1
PIK3R1	5.33243e-89	0.0334031	0.219	0.448	1.8551e-84	1
KIAA0232	5.46706e-89	0.0643841	0.16	0.353	1.90193e-84	1
DCTN4	5.49385e-89	0.0191288	0.098	0.251	1.91126e-84	1
FARP2	5.52126e-89	0.0513414	0.134	0.312	1.92079e-84	1
CROT	7.44396e-89	0.0511083	0.186	0.394	2.58968e-84	1
PUM2	7.6254e-89	0.00587114	0.294	0.566	2.6528e-84	1
TPM1	7.9869e-89	0.00196728	0.1	0.253	2.77856e-84	1
CCNYL1	8.43517e-89	0.0192729	0.107	0.264	2.93451e-84	1
PHKB	9.49103e-89	0.0523322	0.176	0.379	3.30183e-84	1
TLK2	1.20586e-88	0.070622	0.166	0.365	4.19508e-84	1
RAB3GAP1	1.32011e-88	0.0480982	0.156	0.346	4.59252e-84	1
NDUFS2	1.39886e-88	0.0314827	0.131	0.303	4.8665e-84	1
KAT6A	1.80357e-88	0.0371586	0.168	0.364	6.27443e-84	1
CYTH2	1.90971e-88	0.0363823	0.115	0.277	6.64368e-84	1
ABCC1	1.99205e-88	0.0573527	0.1	0.255	6.93014e-84	1
ARID2	2.08193e-88	0.0290698	0.213	0.437	7.24283e-84	1
RAB11B	2.18148e-88	0.0341399	0.102	0.257	7.58916e-84	1
CYFIP1	2.42183e-88	0.0597587	0.123	0.291	8.4253e-84	1
WTAP	2.52582e-88	0.0249887	0.314	0.592	8.78709e-84	1
CLEC16A	3.75867e-88	0.0367207	0.125	0.295	1.3076e-83	1
HIBCH	3.79337e-88	0.00765781	0.217	0.439	1.31967e-83	1
NEBL	4.83387e-88	0.015501	0.103	0.256	1.68166e-83	1
RNF115	5.33581e-88	0.0516164	0.152	0.339	1.85627e-83	1
SRRT	6.04125e-88	0.0983635	0.15	0.338	2.10169e-83	1
ZNF398	6.64079e-88	0.0539989	0.133	0.309	2.31026e-83	1
ZC3H13	6.91405e-88	0.0821085	0.17	0.369	2.40533e-83	1
RPAP2	7.02936e-88	0.0678491	0.152	0.339	2.44544e-83	1
TMCC1	7.64559e-88	0.00327849	0.267	0.51	2.65982e-83	1
SLTM	8.10258e-88	0.0414865	0.301	0.581	2.81881e-83	1
USP47	8.55859e-88	0.0473702	0.243	0.489	2.97745e-83	1
DDX27	9.20643e-88	0.0340814	0.108	0.265	3.20283e-83	1
PHTF2	1.03041e-87	0.0215061	0.099	0.252	3.5847e-83	1
SKI	1.16909e-87	0.0463502	0.115	0.278	4.06716e-83	1
GPBP1L1	1.24858e-87	0.047728	0.238	0.481	4.3437e-83	1
ODF2	1.28193e-87	0.0389039	0.11	0.269	4.4597e-83	1
PRMT2	1.37864e-87	0.0665739	0.234	0.477	4.79617e-83	1
RUVBL2	1.86659e-87	0.0372152	0.107	0.263	6.49367e-83	1
NAA16	1.90465e-87	0.0313874	0.111	0.271	6.62609e-83	1
UPF3A	2.59111e-87	0.0519506	0.192	0.402	9.01422e-83	1
BMPR1A	4.73932e-87	0.00512209	0.133	0.305	1.64876e-82	1
DARS	4.7888e-87	0.0578297	0.15	0.335	1.66598e-82	1
UIMC1	4.99079e-87	0.035263	0.115	0.277	1.73625e-82	1
CCDC174	5.5848e-87	0.0149375	0.113	0.273	1.9429e-82	1
EP300	9.30672e-87	0.0846359	0.205	0.428	3.23772e-82	1
ATXN3	9.32111e-87	0.0231286	0.121	0.286	3.24272e-82	1
KCTD3	9.51281e-87	0.0148161	0.116	0.277	3.30941e-82	1
LYPLA2	1.11585e-86	0.0251254	0.103	0.255	3.88193e-82	1
SCAI	1.84411e-86	0.0369352	0.126	0.294	6.41548e-82	1
ZNF518A	2.21573e-86	0.072566	0.205	0.426	7.70832e-82	1
FBXO42	2.4493e-86	0.0556828	0.129	0.3	8.52088e-82	1
EPAS1	2.5084e-86	0.0206053	0.159	0.343	8.72648e-82	1
BCKDHB	3.5497e-86	0.0102023	0.147	0.327	1.2349e-81	1
ORC2	3.97347e-86	0.0367538	0.117	0.28	1.38233e-81	1
CLASP2	4.50799e-86	0.0271739	0.203	0.42	1.56828e-81	1
SMG5	4.7453e-86	0.0617047	0.119	0.282	1.65084e-81	1
HADHA	5.25357e-86	0.0810493	0.192	0.404	1.82766e-81	1
MRPL41	5.68818e-86	0.0235457	0.228	0.454	1.97886e-81	1
LARP1B	6.44219e-86	0.0309412	0.161	0.349	2.24117e-81	1
UBR3	6.53171e-86	0.026339	0.2	0.412	2.27232e-81	1
CASC3	8.57164e-86	0.0273038	0.107	0.262	2.98199e-81	1
FOCAD	1.22644e-85	0.0226577	0.152	0.334	4.26666e-81	1
ATP9B	1.3014e-85	0.0380892	0.162	0.353	4.52743e-81	1
ZNF800	1.53283e-85	0.0975224	0.132	0.306	5.33256e-81	1
NUP214	1.69261e-85	0.0763434	0.134	0.309	5.88844e-81	1
ITFG1	1.69851e-85	0.0318517	0.22	0.444	5.90895e-81	1
STK38	1.99816e-85	0.0419957	0.187	0.392	6.9514e-81	1
ACO2	2.12642e-85	0.0973619	0.148	0.331	7.3976e-81	1
PPP4R3A	2.184e-85	0.0539018	0.227	0.46	7.59793e-81	1
GOSR1	3.20884e-85	0.0509155	0.159	0.348	1.11632e-80	1
TAF3	4.37972e-85	0.0783274	0.168	0.363	1.52366e-80	1
TASOR	5.28578e-85	0.0482634	0.129	0.298	1.83887e-80	1
RUFY1	6.49095e-85	0.0472071	0.108	0.264	2.25814e-80	1
TBRG1	6.92961e-85	0.0472145	0.101	0.253	2.41074e-80	1
PCMTD1	6.96719e-85	0.0266826	0.298	0.574	2.42382e-80	1
MYCL	7.14996e-85	0.0273706	0.133	0.302	2.4874e-80	1
GBP2	7.18328e-85	0.057134	0.154	0.336	2.49899e-80	1
PRPF40A	7.53756e-85	0.0649303	0.256	0.504	2.62224e-80	1
EPC2	8.68646e-85	0.050756	0.141	0.318	3.02193e-80	1
GATAD2B	8.70618e-85	0.0484263	0.194	0.405	3.02879e-80	1
FOXN3	8.99366e-85	0.0172444	0.239	0.472	3.1288e-80	1
AUH	9.38273e-85	0.0261288	0.117	0.276	3.26416e-80	1
TAOK3	9.43431e-85	0.00329789	0.334	0.614	3.2821e-80	1
ANAPC5	9.43446e-85	0.0796448	0.229	0.466	3.28216e-80	1
RPL7L1	1.0512e-84	0.0563081	0.105	0.258	3.657e-80	1
DHX36	1.16451e-84	0.117733	0.21	0.435	4.05123e-80	1
PI4KA	1.97027e-84	0.0746415	0.118	0.28	6.85436e-80	1
SCFD2	3.43418e-84	0.0146324	0.12	0.281	1.19472e-79	1
AHNAK	3.99465e-84	0.00265404	0.271	0.514	1.3897e-79	1
DMXL1	4.46574e-84	0.0642672	0.152	0.334	1.55359e-79	1
PPFIA1	5.14121e-84	0.093598	0.15	0.332	1.78857e-79	1
MRTFB	5.19569e-84	0.0112406	0.204	0.415	1.80753e-79	1
PPP4R3B	5.28093e-84	0.0879752	0.185	0.39	1.83718e-79	1
POM121C	6.68653e-84	0.0408878	0.104	0.255	2.32618e-79	1
APC	7.91042e-84	0.0652759	0.114	0.272	2.75196e-79	1
MTA3	8.73126e-84	0.0773592	0.138	0.313	3.03752e-79	1
SERPINB6	1.06991e-83	0.032357	0.101	0.25	3.72211e-79	1
PRKACB	1.07434e-83	0.0355301	0.111	0.266	3.73752e-79	1
AP2A1	1.7139e-83	0.0535513	0.1	0.25	5.96249e-79	1
TBL1X	1.87978e-83	0.0779658	0.146	0.324	6.53958e-79	1
PROM2	2.16354e-83	0.00298589	0.113	0.268	7.52676e-79	1
EYA3	2.31649e-83	0.0462433	0.11	0.266	8.05884e-79	1
MAN1A2	2.8766e-83	0.0808516	0.22	0.448	1.00074e-78	1
PPP1R13L	2.97909e-83	0.0844575	0.175	0.372	1.0364e-78	1
RANBP17	2.99398e-83	0.00470863	0.141	0.313	1.04158e-78	1
VPS8	3.26616e-83	0.0695865	0.156	0.341	1.13626e-78	1
OIP5-AS1	5.19967e-83	0.0220639	0.128	0.292	1.80891e-78	1
FANCL	7.89125e-83	0.0670173	0.131	0.301	2.74529e-78	1
SRSF1	8.18637e-83	0.100288	0.217	0.444	2.84796e-78	1
LARP7	1.22261e-82	0.0765133	0.152	0.331	4.25333e-78	1
MAP2K5	1.51278e-82	0.0166498	0.122	0.284	5.2628e-78	1
CFLAR	1.52541e-82	0.0760986	0.244	0.486	5.30676e-78	1
UVRAG	1.6097e-82	0.0324722	0.199	0.407	5.59998e-78	1
MED17	1.68579e-82	0.0131336	0.104	0.252	5.8647e-78	1
DCAKD	1.74359e-82	0.0523078	0.128	0.294	6.06578e-78	1
LMO4	1.78855e-82	0.0330689	0.164	0.348	6.22218e-78	1
BTRC	1.79175e-82	0.0308758	0.136	0.306	6.23331e-78	1
PTPN4	2.1412e-82	0.0199813	0.109	0.261	7.44902e-78	1
XPO1	2.33959e-82	0.066216	0.262	0.515	8.13922e-78	1
ARHGAP35	2.63013e-82	0.0711577	0.174	0.37	9.14995e-78	1
SHLD2	3.57884e-82	0.0343779	0.138	0.307	1.24504e-77	1
2025-03-07	3.67209e-82	0.0781068	0.203	0.418	1.27748e-77	1
MON2	4.20219e-82	0.0423016	0.219	0.439	1.4619e-77	1
RESF1	4.7191e-82	0.039277	0.122	0.281	1.64173e-77	1
AKAP8	5.44938e-82	0.0820371	0.107	0.261	1.89578e-77	1
FGD3	6.2914e-82	0.0584944	0.107	0.258	2.18872e-77	1
EPN2	7.59785e-82	0.0919539	0.182	0.381	2.64322e-77	1
XRN1	8.64133e-82	0.0721259	0.209	0.424	3.00623e-77	1
TRIM38	9.74515e-82	0.0805114	0.182	0.38	3.39024e-77	1
PARP8	1.08252e-81	0.0483643	0.155	0.335	3.76597e-77	1
RABEP1	1.15729e-81	0.0337068	0.11	0.263	4.02611e-77	1
DNAJC5	1.32049e-81	0.0793395	0.131	0.298	4.59385e-77	1
PLEKHA6	1.3584e-81	0.0166419	0.125	0.284	4.72573e-77	1
RBCK1	1.60525e-81	0.087844	0.147	0.324	5.58451e-77	1
MYO19	1.64495e-81	0.0516758	0.106	0.256	5.72262e-77	1
ABL1	1.67186e-81	0.0659109	0.179	0.374	5.81624e-77	1
GNPTAB	3.0789e-81	0.0394844	0.16	0.343	1.07112e-76	1
RBFA	3.28867e-81	0.036336	0.103	0.251	1.1441e-76	1
MRPS31	3.33041e-81	0.0731378	0.124	0.285	1.15862e-76	1
STXBP2	3.43833e-81	0.0805944	0.105	0.255	1.19616e-76	1
ERBB3	3.68822e-81	0.0313466	0.214	0.424	1.2831e-76	1
OPA3	3.72142e-81	0.0653184	0.116	0.271	1.29465e-76	1
STRN3	3.95134e-81	0.0614209	0.166	0.354	1.37463e-76	1
MNAT1	3.968e-81	0.0821928	0.174	0.369	1.38043e-76	1
WDR70	4.39094e-81	0.0543361	0.211	0.424	1.52757e-76	1
STK3	5.20684e-81	0.0348876	0.239	0.465	1.81141e-76	1
EBLN3P	7.02838e-81	0.0487747	0.13	0.293	2.4451e-76	1
CEP350	7.8195e-81	0.054137	0.257	0.501	2.72033e-76	1
ABI2	9.12921e-81	0.00379184	0.104	0.251	3.17596e-76	1
PRKRIP1	9.26176e-81	0.099468	0.179	0.378	3.22207e-76	1
ZNF33B	9.99625e-81	0.0242941	0.148	0.322	3.4776e-76	1
PIAS2	1.10891e-80	0.028469	0.103	0.25	3.85778e-76	1
HSPA1B	1.3359e-80	0.713948	0.665	0.714	4.64747e-76	1
R3HDM1	1.59824e-80	0.0278736	0.107	0.255	5.56011e-76	1
RPL22L1	1.92617e-80	0.0657226	0.288	0.551	6.70096e-76	1
PHC3	1.97766e-80	0.0672052	0.227	0.454	6.88009e-76	1
STX17	2.04205e-80	0.0693217	0.126	0.289	7.10407e-76	1
GATAD1	2.09352e-80	0.0676866	0.158	0.339	7.28315e-76	1
PRPF6	2.25296e-80	0.0941654	0.14	0.312	7.83783e-76	1
FAM192A	2.27677e-80	0.0822252	0.133	0.3	7.92064e-76	1
ATF7	3.22955e-80	0.0649678	0.135	0.302	1.12353e-75	1
BAG3	4.07982e-80	0.0186003	0.126	0.283	1.41933e-75	1
MPHOSPH10	4.10463e-80	0.0736778	0.135	0.302	1.42796e-75	1
SERPINH1	4.77877e-80	0.062991	0.111	0.261	1.66249e-75	1
H2AFX	4.9198e-80	0.0257718	0.14	0.306	1.71155e-75	1
SMARCA4	6.44958e-80	0.0973881	0.197	0.404	2.24374e-75	1
AP1B1	6.74188e-80	0.0760411	0.128	0.291	2.34543e-75	1
EML4	7.08642e-80	0.0659327	0.255	0.497	2.46529e-75	1
NCOA6	8.39982e-80	0.097742	0.189	0.392	2.92221e-75	1
INVS	8.47851e-80	0.0260274	0.115	0.269	2.94959e-75	1
ZC3H7A	9.77093e-80	0.0659777	0.112	0.265	3.39921e-75	1
VPS28	1.04403e-79	0.0782653	0.192	0.392	3.63207e-75	1
TRAF4	1.20511e-79	0.117916	0.203	0.413	4.19245e-75	1
MBD4	1.42618e-79	0.088963	0.126	0.287	4.96153e-75	1
MAP2K2	1.66296e-79	0.0459009	0.107	0.256	5.78529e-75	1
RNF111	1.90431e-79	0.0342601	0.147	0.32	6.62491e-75	1
BAZ2A	2.05623e-79	0.0843783	0.143	0.316	7.15342e-75	1
TBC1D22A	2.27655e-79	0.051316	0.189	0.39	7.91988e-75	1
FBXL20	2.31782e-79	0.0512342	0.196	0.399	8.06346e-75	1
METTL15	2.38691e-79	0.0580414	0.155	0.332	8.30381e-75	1
CDC42EP5	2.57059e-79	0.000328398	0.113	0.264	8.94281e-75	1
COQ7	3.04031e-79	0.0392236	0.171	0.353	1.05769e-74	1
EDEM3	3.96296e-79	0.0480432	0.119	0.275	1.37867e-74	1
AP001207.3	4.33796e-79	0.082849	0.117	0.272	1.50913e-74	1
CNTRL	4.96474e-79	0.0525882	0.143	0.312	1.72718e-74	1
INO80	5.38452e-79	0.0843992	0.15	0.327	1.87322e-74	1
HCG18	5.87682e-79	0.0248555	0.109	0.257	2.04449e-74	1
SOS2	6.16531e-79	0.0665257	0.182	0.375	2.14485e-74	1
BMPR2	1.16459e-78	0.0337384	0.224	0.439	4.05149e-74	1
GOLPH3L	1.18954e-78	0.0834751	0.142	0.311	4.13828e-74	1
GOLGA3	1.40215e-78	0.0704843	0.141	0.309	4.87794e-74	1
SLC25A13	1.40877e-78	0.0940005	0.145	0.318	4.90096e-74	1
TFCP2	1.61705e-78	0.068257	0.174	0.364	5.62557e-74	1
NUDCD3	1.94386e-78	0.0620016	0.121	0.277	6.76249e-74	1
LINC01278	1.95166e-78	0.0368007	0.12	0.275	6.78964e-74	1
GOLM1	2.35611e-78	0.0485737	0.139	0.306	8.19667e-74	1
PPP3CB	2.42897e-78	0.0608185	0.113	0.265	8.45016e-74	1
SLC35C2	2.45748e-78	0.0659588	0.127	0.286	8.54932e-74	1
AGAP1	3.47039e-78	0.0371528	0.197	0.397	1.20731e-73	1
NCK2	3.58505e-78	0.0767462	0.112	0.263	1.2472e-73	1
SETD2	3.69243e-78	0.0821657	0.282	0.542	1.28456e-73	1
TMCO4	4.03982e-78	0.0865198	0.148	0.321	1.40541e-73	1
ZDHHC5	4.13092e-78	0.0806091	0.131	0.294	1.4371e-73	1
ZNF600	5.46979e-78	0.048476	0.118	0.27	1.90288e-73	1
ADD3	8.4386e-78	0.0670527	0.236	0.461	2.9357e-73	1
SIRT2	8.87327e-78	0.0466831	0.115	0.266	3.08692e-73	1
TTC17	1.00749e-77	0.0806273	0.229	0.452	3.50496e-73	1
ZMYM5	1.02237e-77	0.0330545	0.107	0.253	3.55673e-73	1
CHORDC1	1.07535e-77	0.0900792	0.168	0.354	3.74105e-73	1
USP8	1.28678e-77	0.0812762	0.156	0.332	4.4766e-73	1
ARFGEF3	1.3527e-77	0.0466379	0.154	0.327	4.7059e-73	1
PTOV1	1.36375e-77	0.0628443	0.105	0.25	4.74433e-73	1
S100PBP	1.55213e-77	0.063473	0.12	0.274	5.39972e-73	1
TAF1	1.94553e-77	0.0616546	0.135	0.298	6.76831e-73	1
ZNFX1	2.02713e-77	0.0525726	0.111	0.259	7.05218e-73	1
ZNF302	2.10984e-77	0.0537808	0.112	0.261	7.33991e-73	1
Z93241.1	2.29125e-77	0.993287	0.426	0.352	7.97102e-73	1
ATP11C	3.01574e-77	0.0598396	0.139	0.305	1.04915e-72	1
PTPRA	3.14777e-77	0.104507	0.215	0.431	1.09508e-72	1
PRPF31	3.61525e-77	0.0967739	0.117	0.27	1.25771e-72	1
NOP56	3.76658e-77	0.0638183	0.13	0.29	1.31036e-72	1
STK39	3.8852e-77	0.0245529	0.238	0.454	1.35162e-72	1
MYO9A	5.35752e-77	0.0742465	0.232	0.454	1.86383e-72	1
VPS53	6.86275e-77	0.0671294	0.146	0.315	2.38748e-72	1
COQ4	6.88386e-77	0.0882363	0.112	0.261	2.39483e-72	1
TMEM87B	8.07384e-77	0.0902934	0.139	0.306	2.80881e-72	1
ZFYVE9	8.18429e-77	0.0388445	0.136	0.299	2.84723e-72	1
IRF9	8.23062e-77	0.0843597	0.163	0.342	2.86335e-72	1
CIAO1	8.58552e-77	0.0946036	0.138	0.303	2.98682e-72	1
SLX4IP	1.06244e-76	0.019149	0.106	0.25	3.69613e-72	1
CCNT2	1.10601e-76	0.0739596	0.159	0.337	3.84771e-72	1
UBN2	1.1227e-76	0.0518791	0.145	0.312	3.90578e-72	1
RPTOR	1.34988e-76	0.0411355	0.115	0.266	4.69609e-72	1
FAM102A	1.45412e-76	0.0276646	0.123	0.275	5.05873e-72	1
CLINT1	1.47738e-76	0.109633	0.243	0.476	5.13966e-72	1
FBXW8	1.7877e-76	0.0635186	0.11	0.258	6.21923e-72	1
RBM23	1.83711e-76	0.0645189	0.125	0.282	6.39112e-72	1
GIGYF2	1.95963e-76	0.0802445	0.154	0.331	6.81737e-72	1
WWP1	2.05291e-76	0.0968588	0.207	0.417	7.14187e-72	1
GNL3	2.50063e-76	0.124397	0.27	0.522	8.69945e-72	1
HMGA1P4	3.04592e-76	0.0433443	0.113	0.262	1.05964e-71	1
MGAT5	5.602e-76	0.0663908	0.13	0.289	1.94888e-71	1
DDX50	6.13081e-76	0.0779156	0.125	0.283	2.13285e-71	1
THADA	6.19462e-76	0.0901924	0.208	0.41	2.15505e-71	1
PARP4	6.22476e-76	0.107545	0.221	0.437	2.16553e-71	1
FAM174B	7.0045e-76	0.103925	0.225	0.444	2.4368e-71	1
SEC16A	7.72581e-76	0.0936607	0.129	0.289	2.68773e-71	1
ITPR2	8.5594e-76	0.0547251	0.156	0.329	2.97773e-71	1
USP24	1.37289e-75	0.0751857	0.136	0.299	4.77615e-71	1
NHLRC3	1.96111e-75	0.0379113	0.137	0.297	6.82249e-71	1
ALDH1L1	2.20817e-75	0.0897488	0.124	0.28	7.68201e-71	1
AC011447.3	2.26765e-75	0.0226563	0.11	0.254	7.88893e-71	1
BBS9	2.27176e-75	0.0109194	0.15	0.318	7.90323e-71	1
ARAP2	2.46628e-75	0.0845404	0.207	0.412	8.57992e-71	1
RB1	3.10594e-75	0.0605893	0.145	0.312	1.08053e-70	1
ZC3H4	3.67325e-75	0.0623619	0.109	0.254	1.27789e-70	1
WAPL	4.85199e-75	0.0942129	0.15	0.321	1.68796e-70	1
DNAH14	5.43523e-75	0.0457251	0.146	0.312	1.89086e-70	1
TCF20	6.80295e-75	0.0661184	0.11	0.257	2.36668e-70	1
EMC2	1.11555e-74	0.0853864	0.114	0.262	3.8809e-70	1
VPS36	1.19654e-74	0.0995296	0.181	0.373	4.16265e-70	1
SRFBP1	1.23558e-74	0.101304	0.121	0.274	4.29846e-70	1
KLHDC2	1.35892e-74	0.0447226	0.129	0.285	4.72753e-70	1
SLC37A1	2.37504e-74	0.109769	0.139	0.304	8.26252e-70	1
VPS54	2.38831e-74	0.0547923	0.147	0.315	8.30869e-70	1
ATF2	2.79427e-74	0.0441754	0.111	0.256	9.721e-70	1
EPM2AIP1	4.31622e-74	0.0653974	0.113	0.259	1.50157e-69	1
NNT	4.37751e-74	0.0790933	0.113	0.259	1.52289e-69	1
HERC4	4.41129e-74	0.0521999	0.23	0.447	1.53464e-69	1
ASPH	4.80686e-74	0.0322067	0.314	0.575	1.67226e-69	1
FAM120B	5.60803e-74	0.0740719	0.132	0.29	1.95098e-69	1
UGP2	5.80631e-74	0.189985	0.209	0.418	2.01996e-69	1
BICRAL	5.86944e-74	0.0506128	0.187	0.377	2.04192e-69	1
MT-ND4L	7.33237e-74	0.555887	0.737	0.86	2.55086e-69	1
GTF2IRD1	1.45054e-73	0.0825066	0.137	0.299	5.04629e-69	1
HGSNAT	1.68199e-73	0.0542315	0.141	0.302	5.85147e-69	1
CTSH	1.85144e-73	0.0559388	0.293	0.543	6.44096e-69	1
SFSWAP	1.8672e-73	0.140674	0.178	0.368	6.49579e-69	1
ZNF708	2.10887e-73	0.052456	0.132	0.29	7.33656e-69	1
JARID2	2.40686e-73	0.0927788	0.236	0.455	8.37322e-69	1
XPC	3.58258e-73	0.0958783	0.143	0.308	1.24634e-68	1
AC020916.1	4.15862e-73	0.00702002	0.229	0.425	1.44674e-68	1
PIK3C2B	8.31258e-73	0.107692	0.145	0.311	2.89186e-68	1
RSRC1	8.4987e-73	0.0864471	0.265	0.502	2.95661e-68	1
SLC2A4RG	8.76969e-73	0.0976301	0.12	0.27	3.05089e-68	1
POGZ	1.04902e-72	0.095101	0.252	0.484	3.64944e-68	1
NOC2L	1.06004e-72	0.106894	0.168	0.349	3.68776e-68	1
CEBPZ	1.21886e-72	0.0938141	0.129	0.284	4.24028e-68	1
FNBP4	1.2726e-72	0.0528119	0.315	0.584	4.42724e-68	1
TRAPPC9	1.42659e-72	0.0166159	0.212	0.413	4.96295e-68	1
PIGN	2.04301e-72	0.0559422	0.159	0.331	7.10741e-68	1
USP32	2.77115e-72	0.0587367	0.128	0.282	9.64054e-68	1
ZDHHC13	3.40403e-72	0.0801504	0.147	0.312	1.18423e-67	1
PAX8-AS1	3.72313e-72	0.0791783	0.121	0.27	1.29524e-67	1
TRAPPC8	9.24613e-72	0.0795322	0.116	0.263	3.21664e-67	1
SIPA1L1	9.96208e-72	0.0768368	0.234	0.451	3.46571e-67	1
UBTF	1.08818e-71	0.0975632	0.138	0.298	3.78567e-67	1
ZNF217	1.09491e-71	0.139049	0.264	0.501	3.80907e-67	1
DHX30	1.41165e-71	0.111398	0.126	0.279	4.91097e-67	1
CAB39L	1.44461e-71	0.0767544	0.144	0.306	5.02564e-67	1
SCNN1B	1.61002e-71	0.0166842	0.114	0.254	5.6011e-67	1
FOXA1	1.75228e-71	0.0726476	0.253	0.477	6.09602e-67	1
OTUD6B-AS1	1.8847e-71	0.12652	0.165	0.339	6.55669e-67	1
DYNC1I2	1.89595e-71	0.128557	0.222	0.436	6.59583e-67	1
KDM4A	1.8969e-71	0.11664	0.142	0.304	6.59913e-67	1
ANAPC7	1.95176e-71	0.0935038	0.111	0.253	6.78998e-67	1
TBCK	2.24812e-71	0.0919935	0.172	0.352	7.821e-67	1
GRAMD2B	2.43859e-71	0.0184882	0.214	0.411	8.48362e-67	1
LTBR	2.52293e-71	0.104995	0.179	0.364	8.77703e-67	1
YPEL3	2.81018e-71	0.073441	0.219	0.422	9.77634e-67	1
PLK3	2.91189e-71	0.0639323	0.128	0.279	1.01302e-66	1
CDC42BPB	3.45021e-71	0.105184	0.184	0.372	1.20029e-66	1
PHF21A	3.63715e-71	0.0439515	0.165	0.338	1.26533e-66	1
CWC25	4.12569e-71	0.13481	0.16	0.335	1.43529e-66	1
TMEM131	4.31312e-71	0.0717345	0.184	0.37	1.50049e-66	1
ZNF562	5.05458e-71	0.0772052	0.129	0.283	1.75844e-66	1
MIA3	5.15777e-71	0.133841	0.2	0.398	1.79434e-66	1
ATF4	6.48836e-71	0.140869	0.265	0.509	2.25724e-66	1
PCBD2	7.59839e-71	0.0841692	0.115	0.259	2.6434e-66	1
TRIM8	9.18978e-71	0.121766	0.151	0.318	3.19703e-66	1
ZKSCAN1	1.00222e-70	0.109451	0.25	0.479	3.48662e-66	1
RABL6	1.09409e-70	0.128768	0.169	0.348	3.80622e-66	1
WDR73	1.29004e-70	0.0544392	0.114	0.256	4.48792e-66	1
HECTD1	1.4765e-70	0.0909473	0.248	0.473	5.1366e-66	1
ABHD18	1.62506e-70	0.0652476	0.113	0.255	5.65342e-66	1
SRSF6	1.6586e-70	0.11238	0.254	0.489	5.7701e-66	1
NSF	2.14591e-70	0.0873402	0.121	0.268	7.46542e-66	1
ZNHIT6	2.65338e-70	0.0809732	0.115	0.259	9.23085e-66	1
SMARCC2	2.75326e-70	0.0842831	0.159	0.328	9.57833e-66	1
ABHD11	3.72371e-70	0.0969154	0.148	0.311	1.29544e-65	1
CRBN	4.10202e-70	0.0845827	0.113	0.256	1.42705e-65	1
CLDN7	4.36261e-70	0.0931689	0.21	0.408	1.51771e-65	1
INO80D	4.92514e-70	0.066527	0.114	0.255	1.71341e-65	1
DDX60L	5.07303e-70	0.0630799	0.138	0.295	1.76486e-65	1
ZNF440	5.90976e-70	0.0376357	0.219	0.419	2.05594e-65	1
DNMBP	6.35016e-70	0.0561974	0.121	0.267	2.20916e-65	1
SRCAP	6.65554e-70	0.0968814	0.113	0.255	2.3154e-65	1
MTREX	7.36418e-70	0.105788	0.2	0.396	2.56192e-65	1
ICE1	8.42184e-70	0.0844847	0.117	0.261	2.92988e-65	1
DTX4	9.30183e-70	0.111689	0.115	0.258	3.23602e-65	1
REST	1.01631e-69	0.0659817	0.122	0.268	3.53564e-65	1
U2AF2	1.04615e-69	0.0973352	0.115	0.257	3.63945e-65	1
ATAD2B	1.46288e-69	0.0848359	0.191	0.38	5.08921e-65	1
TRIP12	1.64913e-69	0.109596	0.206	0.407	5.73715e-65	1
ATR	2.09439e-69	0.106602	0.188	0.376	7.28617e-65	1
HLTF	2.44862e-69	0.0688154	0.111	0.251	8.5185e-65	1
MTHFD2	2.48072e-69	0.126544	0.117	0.259	8.63018e-65	1
TRIM14	2.99933e-69	0.0873247	0.126	0.276	1.04344e-64	1
POLR2B	3.69216e-69	0.112855	0.168	0.342	1.28446e-64	1
PCSK7	3.84692e-69	0.043517	0.129	0.277	1.3383e-64	1
BBX	4.18806e-69	0.0935315	0.294	0.547	1.45699e-64	1
TRPC4AP	4.817e-69	0.124699	0.215	0.42	1.67579e-64	1
FARP1	5.19086e-69	0.0410504	0.321	0.576	1.80585e-64	1
ZMYM4	7.0484e-69	0.0892991	0.183	0.366	2.45207e-64	1
KIAA0319L	7.37243e-69	0.11267	0.162	0.333	2.5648e-64	1
STXBP5	7.90186e-69	0.0508094	0.129	0.278	2.74898e-64	1
ATXN7L1	8.93155e-69	0.0867433	0.147	0.308	3.1072e-64	1
CFDP1	9.49224e-69	0.129299	0.242	0.465	3.30226e-64	1
ZNF611	1.06411e-68	0.0416095	0.115	0.255	3.70194e-64	1
RTF1	1.08385e-68	0.129208	0.212	0.412	3.77061e-64	1
LIMD1	1.3904e-68	0.079785	0.132	0.284	4.83708e-64	1
POLK	1.49604e-68	0.0808681	0.115	0.256	5.20456e-64	1
UGGT2	1.55956e-68	0.0857288	0.183	0.365	5.42557e-64	1
NHSL1	1.89255e-68	0.0480702	0.224	0.423	6.58398e-64	1
FAM3B	2.04787e-68	0.0182174	0.197	0.379	7.12433e-64	1
EP400	2.14756e-68	0.127913	0.162	0.333	7.47115e-64	1
VPS45	2.44927e-68	0.0906888	0.14	0.296	8.52076e-64	1
TTC37	3.24296e-68	0.108049	0.147	0.309	1.12819e-63	1
MTAP	3.37871e-68	0.0408628	0.193	0.373	1.17542e-63	1
C11orf49	3.3788e-68	0.087024	0.18	0.358	1.17545e-63	1
NIPAL3	3.52153e-68	0.0818241	0.137	0.29	1.22511e-63	1
HERC1	3.55536e-68	0.0921516	0.21	0.408	1.23687e-63	1
RBM33	3.56298e-68	0.126561	0.249	0.478	1.23952e-63	1
METTL7A	4.1738e-68	0.0450892	0.129	0.275	1.45202e-63	1
ZFAS1	4.61276e-68	0.705237	0.773	0.903	1.60473e-63	1
TTC14	5.15326e-68	0.0896587	0.146	0.305	1.79277e-63	1
WASHC4	5.3325e-68	0.0769043	0.118	0.26	1.85512e-63	1
GLUL	6.05602e-68	0.130592	0.235	0.446	2.10683e-63	1
FCHO2	6.92249e-68	0.0969867	0.174	0.351	2.40827e-63	1
KIF16B	7.55378e-68	0.0838249	0.14	0.296	2.62789e-63	1
TECR	8.4523e-68	0.134589	0.227	0.439	2.94047e-63	1
TFAP2A	9.28037e-68	0.0708024	0.113	0.253	3.22855e-63	1
CASC9	1.07175e-67	0.0081745	0.146	0.302	3.7285e-63	1
ARHGAP32	1.19976e-67	0.0194723	0.276	0.503	4.17385e-63	1
TTC6	1.36981e-67	0.0357045	0.204	0.393	4.76544e-63	1
RAB30-DT	1.41084e-67	0.0628625	0.142	0.297	4.90819e-63	1
GSTK1	1.61333e-67	0.111895	0.227	0.437	5.6126e-63	1
FAM214A	1.64875e-67	0.0836865	0.188	0.371	5.73583e-63	1
ZCCHC7	1.8128e-67	0.0302231	0.301	0.544	6.30654e-63	1
LARS	1.98242e-67	0.109578	0.16	0.326	6.89663e-63	1
ZBTB7A	2.17873e-67	0.131089	0.173	0.349	7.5796e-63	1
DLG5	2.85426e-67	0.0707409	0.132	0.281	9.92968e-63	1
CAMK2G	3.48923e-67	0.113396	0.132	0.282	1.21387e-62	1
SAFB	3.54267e-67	0.16571	0.197	0.392	1.23246e-62	1
TRRAP	3.57542e-67	0.0848097	0.135	0.287	1.24385e-62	1
SCAP	3.70217e-67	0.137994	0.15	0.312	1.28795e-62	1
ZC3H12A	4.43043e-67	0.0640327	0.141	0.296	1.5413e-62	1
YME1L1	5.65918e-67	0.0137005	0.348	0.603	1.96877e-62	1
ZBTB44	5.88054e-67	0.0728112	0.144	0.299	2.04578e-62	1
NBAS	7.51555e-67	0.10726	0.152	0.315	2.61459e-62	1
RALGPS2	9.8635e-67	0.0500086	0.282	0.509	3.43141e-62	1
YLPM1	1.01769e-66	0.103784	0.141	0.296	3.54044e-62	1
TRIM28	1.02186e-66	0.123946	0.204	0.398	3.55495e-62	1
HEXIM1	1.47161e-66	0.866221	0.533	0.545	5.1196e-62	1
CTTNBP2NL	2.03049e-66	0.135859	0.16	0.328	7.06386e-62	1
GMDS-DT	2.25835e-66	0.0221532	0.256	0.464	7.85657e-62	1
RAD50	2.32051e-66	0.142214	0.21	0.41	8.07283e-62	1
STAU2	2.41577e-66	0.0898947	0.203	0.394	8.40422e-62	1
BTAF1	2.44104e-66	0.108809	0.177	0.355	8.49214e-62	1
KIAA0100	2.52602e-66	0.112964	0.12	0.262	8.78778e-62	1
RBL2	2.96382e-66	0.0875857	0.138	0.29	1.03108e-61	1
ATE1	3.13238e-66	0.110368	0.162	0.33	1.08972e-61	1
NEK1	3.22158e-66	0.0603023	0.127	0.272	1.12075e-61	1
TYMP	3.65038e-66	0.0256884	0.118	0.254	1.26993e-61	1
AC092329.4	3.98233e-66	0.0742139	0.148	0.305	1.38541e-61	1
CTTN	4.70342e-66	0.0967746	0.279	0.52	1.63627e-61	1
ZNF609	5.43702e-66	0.0579623	0.227	0.43	1.89149e-61	1
TIAL1	5.47788e-66	0.130587	0.157	0.323	1.9057e-61	1
CPEB4	6.4079e-66	0.0987272	0.144	0.3	2.22924e-61	1
SLC25A12	9.74833e-66	0.0698916	0.139	0.292	3.39135e-61	1
TCF12	1.20068e-65	0.0189481	0.25	0.459	4.17704e-61	1
KIF22	1.31428e-65	0.0544431	0.13	0.275	4.57223e-61	1
NF1	1.53842e-65	0.0466507	0.314	0.565	5.35202e-61	1
MBOAT1	1.96741e-65	0.0754382	0.123	0.265	6.84442e-61	1
ARL6IP4	2.0331e-65	0.053315	0.243	0.45	7.07294e-61	1
SYT8	2.45722e-65	1.13553	0.472	0.449	8.54842e-61	1
MTMR4	3.9172e-65	0.0628028	0.121	0.261	1.36276e-60	1
ACSF2	3.95591e-65	0.0698611	0.13	0.274	1.37622e-60	1
TRIM2	4.22643e-65	0.0383867	0.116	0.252	1.47033e-60	1
FGGY	4.25429e-65	0.0787918	0.194	0.376	1.48002e-60	1
ADGRG6	5.53278e-65	0.00933682	0.129	0.271	1.9248e-60	1
LTN1	5.75578e-65	0.113706	0.187	0.367	2.00238e-60	1
PUM3	8.69778e-65	0.123548	0.176	0.35	3.02587e-60	1
DOCK7	9.71879e-65	0.124065	0.148	0.306	3.38107e-60	1
GOLGA2	1.00645e-64	0.124583	0.188	0.369	3.50133e-60	1
SAFB2	1.02261e-64	0.165888	0.184	0.366	3.55755e-60	1
TCERG1	1.36561e-64	0.154299	0.202	0.395	4.75082e-60	1
SEMA6A	1.70657e-64	0.0940029	0.142	0.293	5.937e-60	1
R3HCC1L	2.11372e-64	0.0862884	0.126	0.269	7.35341e-60	1
IFI16	2.54048e-64	0.0518361	0.242	0.447	8.83807e-60	1
CCDC66	3.03504e-64	0.0907845	0.118	0.257	1.05586e-59	1
ZNF431	3.07334e-64	0.088	0.143	0.295	1.06919e-59	1
LINC01376	4.32868e-64	0.0794084	0.125	0.267	1.5059e-59	1
NBR1	4.8218e-64	0.106595	0.174	0.345	1.67746e-59	1
PKP4	4.8796e-64	0.0729912	0.213	0.404	1.69756e-59	1
RC3H1	5.09456e-64	0.0936585	0.266	0.493	1.77234e-59	1
PHYH	5.17335e-64	0.103337	0.126	0.268	1.79976e-59	1
MT-ND4	5.77785e-64	0.219759	0.984	0.997	2.01006e-59	1
CREB1	7.39843e-64	0.160114	0.185	0.364	2.57384e-59	1
RIF1	7.90506e-64	0.122575	0.158	0.32	2.75009e-59	1
CHD8	8.17018e-64	0.122258	0.168	0.337	2.84232e-59	1
PTCD3	1.13459e-63	0.12063	0.137	0.286	3.94712e-59	1
CDC42BPA	1.23001e-63	0.00535274	0.299	0.525	4.27907e-59	1
PPL	1.47726e-63	0.126758	0.159	0.319	5.13923e-59	1
ASL	1.97641e-63	0.130466	0.155	0.314	6.87574e-59	1
CYC1	2.51182e-63	0.0750136	0.139	0.285	8.73837e-59	1
PRPF8	2.60919e-63	0.094713	0.145	0.298	9.0771e-59	1
MRPS5	2.74129e-63	0.127037	0.174	0.345	9.53668e-59	1
ZNF821	2.88364e-63	0.0319195	0.138	0.281	1.00319e-58	1
DUXAP8	5.11405e-63	0.0873778	0.118	0.253	1.77913e-58	1
SON	5.78625e-63	0.663928	0.653	0.807	2.01298e-58	1
VPS13D	5.95652e-63	0.127504	0.217	0.416	2.07221e-58	1
ZNF721	6.93758e-63	0.119619	0.204	0.392	2.41352e-58	1
LARP1	8.18243e-63	0.160861	0.188	0.368	2.84659e-58	1
PBRM1	8.43262e-63	0.114829	0.287	0.531	2.93363e-58	1
AC012447.1	8.66311e-63	0.982171	0.52	0.487	3.01381e-58	1
BRWD3	9.98286e-63	0.0785268	0.125	0.265	3.47294e-58	1
TNKS	1.0102e-62	0.0775599	0.143	0.294	3.5144e-58	1
CSPP1	1.16524e-62	0.148067	0.165	0.33	4.05377e-58	1
ABCA5	1.41128e-62	0.113037	0.183	0.359	4.90971e-58	1
SF3B3	1.44205e-62	0.13711	0.13	0.276	5.01675e-58	1
EXOC1	1.65112e-62	0.126427	0.156	0.315	5.74407e-58	1
VPS13A	2.50616e-62	0.123477	0.221	0.419	8.71867e-58	1
MED13L	3.57913e-62	0.000303059	0.358	0.612	1.24514e-57	1
MCPH1	4.17352e-62	0.0835953	0.118	0.252	1.45192e-57	1
KIAA0355	8.75988e-62	0.0985778	0.121	0.259	3.04748e-57	1
USP4	1.86581e-61	0.120456	0.142	0.292	6.49096e-57	1
FAM13A	1.8687e-61	0.0599831	0.245	0.443	6.50102e-57	1
CKS2	2.12127e-61	0.0438465	0.24	0.433	7.3797e-57	1
MCTP2	2.56162e-61	0.0708772	0.212	0.398	8.91161e-57	1
HMGXB4	2.75013e-61	0.142463	0.146	0.299	9.56741e-57	1
ALMS1	2.95117e-61	0.122783	0.128	0.269	1.02668e-56	1
RUFY2	3.91226e-61	0.0835321	0.122	0.258	1.36104e-56	1
ASCC2	4.28632e-61	0.187395	0.189	0.369	1.49117e-56	1
HP1BP3	4.76396e-61	0.0148434	0.376	0.661	1.65734e-56	1
PGP	5.33986e-61	0.143775	0.145	0.296	1.85768e-56	1
GRHL2	5.57688e-61	0.0202911	0.287	0.507	1.94014e-56	1
UNC93B1	5.78894e-61	0.14159	0.124	0.263	2.01391e-56	1
TIA1	6.60194e-61	0.114581	0.15	0.302	2.29675e-56	1
TPT1-AS1	9.99894e-61	0.122025	0.148	0.3	3.47853e-56	1
SPAG16	1.20174e-60	0.0276315	0.256	0.459	4.18074e-56	1
RFX3	1.28413e-60	0.0922395	0.148	0.299	4.46736e-56	1
ZNF407	1.42427e-60	0.0950202	0.177	0.343	4.95489e-56	1
TCEA3	1.55484e-60	0.0100863	0.127	0.261	5.40912e-56	1
MT-ATP6	1.88871e-60	0.196065	0.988	0.999	6.57063e-56	1
SNHG3	2.10534e-60	0.170833	0.19	0.366	7.32427e-56	1
SPECC1L	2.28154e-60	0.135802	0.16	0.32	7.93726e-56	1
ZFHX3	2.73434e-60	0.0145926	0.351	0.597	9.51248e-56	1
ARHGEF9	2.87557e-60	0.120603	0.128	0.268	1.00038e-55	1
ERCC6L2	3.06159e-60	0.122185	0.137	0.282	1.0651e-55	1
MAP3K5	3.24361e-60	0.0549979	0.28	0.496	1.12842e-55	1
CHFR	3.6304e-60	0.135642	0.133	0.276	1.26298e-55	1
MAP7	5.56642e-60	0.084137	0.265	0.48	1.9365e-55	1
ARID4A	6.58117e-60	0.143457	0.153	0.308	2.28952e-55	1
FSCN1	8.46153e-60	0.0844112	0.175	0.337	2.94368e-55	1
PHYKPL	8.97442e-60	0.154269	0.189	0.365	3.12211e-55	1
CCDC18-AS1	9.40163e-60	0.0981951	0.235	0.432	3.27073e-55	1
FAM172A	1.81162e-59	0.0614669	0.278	0.498	6.30245e-55	1
NPAS2	2.06809e-59	0.0308979	0.243	0.438	7.19469e-55	1
CHD7	2.31685e-59	0.159496	0.213	0.404	8.06008e-55	1
TUG1	2.99045e-59	0.143903	0.178	0.345	1.04035e-54	1
ALDH7A1	3.92452e-59	0.067846	0.163	0.316	1.3653e-54	1
GPBP1	5.15604e-59	0.0554161	0.376	0.661	1.79374e-54	1
IWS1	5.34266e-59	0.127752	0.148	0.298	1.85866e-54	1
DAZAP1	6.71928e-59	0.17797	0.178	0.349	2.33757e-54	1
SETX	7.34465e-59	0.0553699	0.285	0.509	2.55513e-54	1
TLE5	7.91566e-59	0.0682781	0.342	0.597	2.75378e-54	1
CRYZL1	8.88632e-59	0.149084	0.17	0.333	3.09146e-54	1
FRYL	1.18739e-58	0.0755369	0.294	0.528	4.13081e-54	1
NCOR2	1.36321e-58	0.126194	0.145	0.292	4.74248e-54	1
GTF2IRD2B	1.72164e-58	0.0976446	0.14	0.283	5.98942e-54	1
AL021155.5	1.86084e-58	0.824239	0.444	0.398	6.47368e-54	1
PSMA3-AS1	2.23268e-58	0.130796	0.14	0.284	7.76728e-54	1
CORO2A	2.54393e-58	0.131127	0.203	0.381	8.85008e-54	1
EVPL	3.17451e-58	0.188561	0.253	0.464	1.10438e-53	1
SGK3	3.29131e-58	0.0908146	0.132	0.27	1.14501e-53	1
WDFY3	4.54243e-58	0.11651	0.215	0.402	1.58026e-53	1
ARHGAP23	4.57991e-58	0.10455	0.21	0.394	1.59331e-53	1
ZBTB7C	6.15903e-58	0.00154266	0.266	0.463	2.14266e-53	1
PRRC2B	8.36633e-58	0.0994104	0.324	0.577	2.91056e-53	1
ZMYM2	1.95511e-57	0.0849275	0.321	0.573	6.80164e-53	1
PRKD2	2.9026e-57	0.184255	0.198	0.381	1.00979e-52	1
LRP5	6.16307e-57	0.094241	0.128	0.262	2.14407e-52	1
DIP2C	6.89376e-57	0.117758	0.177	0.341	2.39827e-52	1
CAPN7	7.26132e-57	0.148266	0.16	0.315	2.52614e-52	1
DOCK3	8.73663e-57	0.00170377	0.127	0.254	3.03939e-52	1
TEX14	9.94954e-57	0.645094	0.61	0.583	3.46134e-52	1
ZNF83	1.02101e-56	0.114571	0.272	0.492	3.55198e-52	1
CCAR1	1.17234e-56	0.182821	0.232	0.433	4.07846e-52	1
CCDC14	1.22555e-56	0.112623	0.201	0.376	4.26357e-52	1
MBNL2	1.78856e-56	0.034735	0.312	0.54	6.22221e-52	1
PHF3	1.84076e-56	0.19126	0.213	0.401	6.40384e-52	1
KIAA0556	2.05702e-56	0.103403	0.132	0.269	7.15617e-52	1
REX1BD	2.26235e-56	0.109406	0.169	0.324	7.8705e-52	1
GPR160	2.3332e-56	0.0757134	0.177	0.334	8.11696e-52	1
URGCP	2.69736e-56	0.156355	0.155	0.306	9.38385e-52	1
MT-ND6	2.80212e-56	0.224093	0.194	0.368	9.74828e-52	1
R3HDM2	2.94136e-56	0.135369	0.279	0.507	1.02327e-51	1
NMRK1	4.24661e-56	0.139472	0.208	0.384	1.47735e-51	1
SLK	4.83271e-56	0.172474	0.273	0.5	1.68125e-51	1
SMG1	4.83288e-56	0.0394535	0.368	0.64	1.68131e-51	1
MIPOL1	5.25021e-56	0.0949987	0.179	0.34	1.82649e-51	1
POF1B	5.5304e-56	0.117901	0.258	0.465	1.92397e-51	1
ERN1	8.54834e-56	0.0711721	0.226	0.405	2.97388e-51	1
SYNRG	9.5806e-56	0.197153	0.199	0.38	3.33299e-51	1
HERPUD1	1.13534e-55	0.0844924	0.321	0.554	3.94973e-51	1
MROH1	1.60706e-55	0.169938	0.179	0.344	5.59081e-51	1
FBXO9	1.65002e-55	0.131029	0.145	0.289	5.74027e-51	1
TC2N	2.28162e-55	0.0948749	0.239	0.43	7.93754e-51	1
SEPTIN9	2.5333e-55	0.0832914	0.301	0.525	8.81311e-51	1
ZFC3H1	2.81531e-55	0.118603	0.27	0.485	9.79417e-51	1
DHX29	3.08398e-55	0.162923	0.198	0.372	1.07289e-50	1
INAVA	3.77713e-55	0.130688	0.128	0.261	1.31403e-50	1
NTN4	5.96957e-55	0.0462396	0.183	0.339	2.07675e-50	1
LRIF1	7.38639e-55	0.15239	0.144	0.283	2.56965e-50	1
PITRM1	8.21469e-55	0.125077	0.13	0.262	2.85781e-50	1
SIRT7	9.35699e-55	0.210383	0.196	0.374	3.2552e-50	1
GRB7	9.60682e-55	0.14577	0.131	0.265	3.34212e-50	1
ZZEF1	1.1251e-54	0.11419	0.124	0.254	3.91412e-50	1
ABCC5	1.17923e-54	0.110974	0.172	0.328	4.10242e-50	1
H1FX	1.24667e-54	0.12671	0.343	0.587	4.33705e-50	1
PAXBP1	1.63691e-54	0.193204	0.216	0.404	5.69466e-50	1
SUPT5H	1.87267e-54	0.158773	0.227	0.419	6.51484e-50	1
LENG8	2.17753e-54	0.151586	0.15	0.296	7.57542e-50	1
SRSF7	2.20678e-54	0.47263	0.779	0.905	7.67716e-50	1
SENP6	2.38916e-54	0.137478	0.28	0.507	8.31164e-50	1
LYPD6B	2.71052e-54	0.0618762	0.293	0.508	9.42964e-50	1
DNAJA4	2.82484e-54	0.117512	0.238	0.426	9.82732e-50	1
TGOLN2	3.34198e-54	0.142917	0.249	0.452	1.16264e-49	1
TMEM161B-AS1	3.45153e-54	0.0803083	0.137	0.271	1.20075e-49	1
ADD1	4.85604e-54	0.165605	0.201	0.376	1.68937e-49	1
AFDN	5.49438e-54	0.143559	0.281	0.508	1.91144e-49	1
ANKRD17	9.04211e-54	0.0859215	0.324	0.562	3.14566e-49	1
PIBF1	9.44773e-54	0.1191	0.254	0.458	3.28677e-49	1
MGRN1	1.12171e-53	0.1521	0.155	0.301	3.90231e-49	1
TET2	1.15723e-53	0.15909	0.193	0.363	4.02589e-49	1
RFX7	1.22581e-53	0.0977696	0.152	0.295	4.26446e-49	1
FAM50A	1.64313e-53	0.174497	0.151	0.293	5.71629e-49	1
RALGDS	1.69689e-53	0.135097	0.134	0.268	5.90333e-49	1
ZNF106	1.79021e-53	0.150198	0.16	0.31	6.22798e-49	1
PBX3	2.55044e-53	0.106208	0.192	0.355	8.87272e-49	1
TRIM56	3.59928e-53	0.171227	0.193	0.363	1.25215e-48	1
SEMA3C	3.90436e-53	0.0139289	0.29	0.492	1.35829e-48	1
ZFP36L2	4.37373e-53	0.73603	0.64	0.718	1.52158e-48	1
THUMPD2	4.76614e-53	0.162027	0.124	0.252	1.65809e-48	1
RBM26	6.68426e-53	0.158477	0.224	0.411	2.32539e-48	1
MAP4K3-DT	8.49392e-53	0.143338	0.221	0.401	2.95495e-48	1
DIAPH2	8.74792e-53	0.0757936	0.184	0.34	3.04331e-48	1
ILF3-DT	1.1641e-52	0.140089	0.162	0.31	4.0498e-48	1
ST5	1.27496e-52	0.108908	0.127	0.255	4.43545e-48	1
ZMIZ1	1.33109e-52	0.144717	0.186	0.347	4.63073e-48	1
GIPC1	2.78891e-52	0.229438	0.237	0.437	9.70234e-48	1
ICA1	3.41271e-52	0.166263	0.278	0.499	1.18725e-47	1
WARS2-AS1	3.96269e-52	0.0921024	0.145	0.282	1.37858e-47	1
TBC1D8	5.93581e-52	0.136065	0.175	0.329	2.06501e-47	1
MT-CO1	8.29157e-52	0.187703	0.988	0.998	2.88456e-47	1
ACAA1	1.16559e-51	0.235823	0.206	0.384	4.05497e-47	1
PTPN6	1.41497e-51	0.205488	0.218	0.396	4.92255e-47	1
RNF207	1.43336e-51	0.145951	0.131	0.261	4.98652e-47	1
USP15	2.11373e-51	0.159856	0.275	0.494	7.35345e-47	1
CGN	2.36125e-51	0.111798	0.133	0.263	8.21457e-47	1
PCNT	2.91655e-51	0.1398	0.137	0.271	1.01464e-46	1
MEIS2	4.01048e-51	0.112763	0.146	0.281	1.39521e-46	1
PAXX	6.18123e-51	0.147266	0.168	0.317	2.15039e-46	1
CCDC57	1.06272e-50	0.151641	0.14	0.273	3.69708e-46	1
TRAP1	1.38036e-50	0.194947	0.134	0.267	4.80214e-46	1
SUPT20H	1.39537e-50	0.16086	0.177	0.333	4.85435e-46	1
MLLT3	1.88068e-50	0.124165	0.171	0.318	6.54269e-46	1
TSC22D1	2.13619e-50	0.12847	0.315	0.545	7.43161e-46	1
RAB40C	2.33201e-50	0.17533	0.134	0.265	8.11285e-46	1
IFT80	2.34865e-50	0.143291	0.149	0.287	8.1707e-46	1
MCM9	3.16084e-50	0.117148	0.137	0.269	1.09963e-45	1
TRPM7	3.74387e-50	0.140079	0.167	0.316	1.30245e-45	1
RAD9A	4.33029e-50	0.169645	0.178	0.333	1.50646e-45	1
ANO6	5.42973e-50	0.174059	0.207	0.378	1.88895e-45	1
MBTPS1	6.22925e-50	0.171624	0.188	0.348	2.1671e-45	1
ZNF626	7.05169e-50	0.0954066	0.222	0.392	2.45321e-45	1
EHMT1	8.89745e-50	0.157855	0.311	0.551	3.09533e-45	1
MAP3K4	9.85231e-50	0.165539	0.162	0.307	3.42752e-45	1
CASZ1	1.03295e-49	0.151394	0.168	0.315	3.59354e-45	1
OGT	2.17017e-49	0.186655	0.249	0.446	7.54982e-45	1
DMTF1	2.77717e-49	0.150719	0.171	0.32	9.6615e-45	1
TRMT11	3.53996e-49	0.141275	0.158	0.3	1.23152e-44	1
TP53BP1	4.93682e-49	0.163917	0.147	0.283	1.71747e-44	1
TMC7	7.95887e-49	0.154347	0.17	0.316	2.76881e-44	1
PRR14L	8.41331e-49	0.186034	0.192	0.353	2.92691e-44	1
MTG1	8.8805e-49	0.21583	0.174	0.328	3.08944e-44	1
YTHDC2	8.88225e-49	0.174558	0.138	0.269	3.09005e-44	1
FASN	2.19304e-48	0.182429	0.158	0.298	7.62935e-44	1
AUP1	2.77569e-48	0.20596	0.184	0.342	9.65634e-44	1
HOTAIRM1	3.16627e-48	0.170662	0.202	0.366	1.10151e-43	1
ALPK1	4.04e-48	0.144933	0.131	0.257	1.40548e-43	1
SRC	4.09426e-48	0.212741	0.155	0.295	1.42435e-43	1
ATF7IP	4.47064e-48	0.160242	0.292	0.513	1.55529e-43	1
SSBP4	6.12948e-48	0.202953	0.167	0.314	2.13238e-43	1
UPF1	6.3863e-48	0.183327	0.133	0.26	2.22173e-43	1
DDIT4	6.99943e-48	0.0692287	0.177	0.317	2.43503e-43	1
CDK11A	8.70595e-48	0.204069	0.159	0.302	3.02871e-43	1
AHCY	9.02532e-48	0.20084	0.157	0.295	3.13982e-43	1
CBR4	1.14171e-47	0.124942	0.183	0.333	3.9719e-43	1
C1orf35	1.19792e-47	0.220828	0.178	0.331	4.16743e-43	1
RRBP1	1.36251e-47	0.184749	0.277	0.488	4.74005e-43	1
FLOT1	1.39759e-47	0.294249	0.184	0.341	4.86206e-43	1
SERINC2	1.53882e-47	0.1202	0.296	0.512	5.3534e-43	1
SYMPK	1.6683e-47	0.201529	0.161	0.304	5.80384e-43	1
CSNK1D	1.6686e-47	0.225017	0.226	0.412	5.80489e-43	1
PLCG2	2.00806e-47	1.59628	0.379	0.346	6.98583e-43	1
ZNF486	2.08953e-47	0.0894333	0.146	0.273	7.26926e-43	1
MIRLET7BHG	2.43507e-47	0.132953	0.179	0.329	8.47137e-43	1
NARF	2.54189e-47	0.178149	0.197	0.358	8.84298e-43	1
SATB1	2.94395e-47	0.180697	0.153	0.291	1.02417e-42	1
RNF169	3.1229e-47	0.180255	0.189	0.348	1.08643e-42	1
PLEKHA5	4.2942e-47	0.0317966	0.38	0.626	1.49391e-42	1
C19orf25	5.09197e-47	0.14708	0.147	0.279	1.77145e-42	1
CFH	5.49987e-47	0.108056	0.171	0.313	1.91335e-42	1
USF2	5.52822e-47	0.184645	0.135	0.262	1.92321e-42	1
TPCN1	5.76767e-47	0.19928	0.236	0.421	2.00652e-42	1
ARHGEF28	7.44635e-47	0.134781	0.173	0.319	2.59051e-42	1
KLF4	8.59849e-47	0.0561785	0.326	0.525	2.99133e-42	1
MGA	9.15835e-47	0.161408	0.178	0.328	3.1861e-42	1
PPIP5K2	9.41456e-47	0.179257	0.161	0.302	3.27523e-42	1
PRPF3	9.4902e-47	0.163996	0.133	0.258	3.30155e-42	1
XRRA1	1.46167e-46	0.148206	0.134	0.259	5.08499e-42	1
KMT2E	1.48484e-46	0.0601741	0.408	0.679	5.16561e-42	1
HIST1H4C	1.65378e-46	0.88627	0.43	0.403	5.75335e-42	1
SEPHS2	1.69428e-46	0.200609	0.172	0.317	5.89421e-42	1
SLC38A10	1.80436e-46	0.181842	0.164	0.305	6.27719e-42	1
TPR	1.81941e-46	0.180295	0.317	0.558	6.32953e-42	1
FAM193A	2.24602e-46	0.189689	0.145	0.276	7.81366e-42	1
EWSR1	2.70454e-46	0.206897	0.289	0.515	9.40881e-42	1
SIPA1L2	6.84986e-46	0.138216	0.147	0.278	2.383e-41	1
SRRM1	1.08648e-45	0.108612	0.364	0.629	3.77974e-41	1
ZNF280D	1.26372e-45	0.1393	0.135	0.258	4.39637e-41	1
ESCO1	1.39548e-45	0.204678	0.196	0.355	4.85473e-41	1
GAK	1.52577e-45	0.248222	0.185	0.34	5.30802e-41	1
FAAH2	1.54403e-45	0.148894	0.13	0.251	5.37152e-41	1
FBXW4	1.89265e-45	0.166456	0.153	0.287	6.58434e-41	1
KIF13B	1.94236e-45	0.0864748	0.154	0.284	6.75727e-41	1
UBR2	2.02529e-45	0.189406	0.236	0.421	7.04577e-41	1
CBX4	2.53797e-45	0.147713	0.223	0.387	8.82934e-41	1
PKN2	3.46251e-45	0.141278	0.359	0.61	1.20457e-40	1
LINC01122	6.17592e-45	0.565753	0.289	0.205	2.14854e-40	1
LINC01138	7.04117e-45	0.188027	0.193	0.343	2.44955e-40	1
RELCH	7.80627e-45	0.149363	0.205	0.366	2.71572e-40	1
NOL8	1.25668e-44	0.190585	0.146	0.274	4.37187e-40	1
DAPK1	1.37088e-44	0.0512924	0.313	0.521	4.76915e-40	1
MT-ND5	1.51686e-44	0.24744	0.941	0.982	5.27701e-40	1
TRIM44	1.5242e-44	0.225646	0.242	0.429	5.30255e-40	1
NBEAL1	1.66281e-44	0.136017	0.293	0.505	5.78475e-40	1
MVP	1.73123e-44	0.235318	0.16	0.299	6.02278e-40	1
DANT2	2.41425e-44	0.097164	0.146	0.27	8.39895e-40	1
SNHG32	2.47178e-44	0.207069	0.171	0.314	8.59907e-40	1
CPLANE1	2.98762e-44	0.173538	0.16	0.296	1.03936e-39	1
BTG1	3.14831e-44	0.478903	0.706	0.785	1.09527e-39	1
SPICE1	3.30039e-44	0.173456	0.156	0.29	1.14817e-39	1
STAG1	5.0237e-44	0.0114997	0.379	0.611	1.74769e-39	1
TFDP2	6.30531e-44	0.180325	0.265	0.459	2.19355e-39	1
NRDC	6.80054e-44	0.203538	0.275	0.487	2.36584e-39	1
CYP20A1	7.86644e-44	0.123206	0.179	0.319	2.73666e-39	1
ARFGEF1	8.26731e-44	0.137532	0.323	0.551	2.87611e-39	1
SKAP2	8.90306e-44	0.155298	0.285	0.487	3.09728e-39	1
EIF4G3	1.07879e-43	0.0912468	0.365	0.606	3.75301e-39	1
PLCE1	1.18483e-43	0.140639	0.261	0.444	4.12191e-39	1
PARP14	1.19044e-43	0.22195	0.259	0.449	4.14143e-39	1
ZNF160	1.23688e-43	0.169885	0.149	0.278	4.30298e-39	1
RNF152	1.33247e-43	0.0721047	0.14	0.259	4.63552e-39	1
KIAA2026	1.60537e-43	0.194836	0.253	0.444	5.58491e-39	1
ING1	1.69576e-43	0.212072	0.159	0.294	5.89938e-39	1
KANTR	1.77827e-43	0.083159	0.133	0.25	6.18643e-39	1
KCNJ15	2.46089e-43	0.0505226	0.164	0.292	8.5612e-39	1
TRIP11	2.86587e-43	0.215451	0.204	0.364	9.97008e-39	1
ZDHHC21	2.98829e-43	0.176095	0.193	0.345	1.0396e-38	1
NASP	3.87173e-43	0.0502257	0.443	0.712	1.34694e-38	1
GOLGA8A	7.35053e-43	0.77928	0.398	0.376	2.55718e-38	1
TOGARAM1	1.34481e-42	0.139447	0.144	0.267	4.67844e-38	1
CAPN1	1.39893e-42	0.25799	0.246	0.437	4.86673e-38	1
EPS8	1.44924e-42	0.0952793	0.366	0.599	5.04175e-38	1
CEBPB	1.79215e-42	0.101351	0.309	0.508	6.23472e-38	1
BCAM	2.04326e-42	0.0951309	0.163	0.292	7.1083e-38	1
PCAT1	2.84571e-42	0.138175	0.179	0.318	9.89993e-38	1
KAT6B	5.08544e-42	0.169698	0.289	0.497	1.76917e-37	1
SLFN5	5.83748e-42	0.215685	0.229	0.394	2.0308e-37	1
AKT1	8.60126e-42	0.176452	0.174	0.312	2.99229e-37	1
NFATC2IP	1.03643e-41	0.235256	0.239	0.419	3.60563e-37	1
FOXQ1	1.95865e-41	0.0797688	0.376	0.598	6.81394e-37	1
ERBB2	2.39035e-41	0.130299	0.266	0.45	8.31577e-37	1
PLXNA2	3.15933e-41	0.155797	0.2	0.351	1.0991e-36	1
ARRDC1	4.32647e-41	0.229086	0.168	0.305	1.50514e-36	1
ZNF91	6.10903e-41	0.144843	0.286	0.485	2.12527e-36	1
EHD1	9.82014e-41	0.201134	0.142	0.263	3.41633e-36	1
MFSD10	1.1514e-40	0.22296	0.163	0.296	4.0056e-36	1
AL050309.1	1.27041e-40	0.137389	0.145	0.265	4.41963e-36	1
EML2	1.81799e-40	0.275062	0.199	0.353	6.32461e-36	1
CENPC	2.20166e-40	0.199243	0.178	0.318	7.65937e-36	1
ETV6	2.37941e-40	0.0256732	0.409	0.643	8.27773e-36	1
SNX14	2.69275e-40	0.198315	0.208	0.363	9.36779e-36	1
SPG11	3.25198e-40	0.19483	0.196	0.345	1.13133e-35	1
CLK1	3.46381e-40	0.12401	0.332	0.556	1.20503e-35	1
CARD11	3.56401e-40	0.157047	0.19	0.332	1.23988e-35	1
CCNL2	4.49463e-40	0.79453	0.48	0.543	1.56364e-35	1
TUT4	5.86284e-40	0.216147	0.273	0.471	2.03962e-35	1
NIN	6.33657e-40	0.156451	0.137	0.253	2.20443e-35	1
PRKN	6.46109e-40	0.105872	0.164	0.29	2.24775e-35	1
DDX24	7.41804e-40	0.249002	0.242	0.424	2.58066e-35	1
DCAF5	7.89825e-40	0.219762	0.189	0.336	2.74772e-35	1
EIF4G2	1.30198e-39	0.0766194	0.443	0.733	4.52946e-35	1
TNS4	1.92936e-39	0.17643	0.188	0.328	6.71205e-35	1
CREBZF	2.66737e-39	0.188153	0.187	0.331	9.27951e-35	1
CCDC137	5.01152e-39	0.255093	0.159	0.288	1.74346e-34	1
ZNF66	7.53555e-39	0.192167	0.194	0.335	2.62154e-34	1
SREBF1	8.5798e-39	0.239833	0.139	0.256	2.98483e-34	1
BRWD1	9.71452e-39	0.162198	0.364	0.613	3.37959e-34	1
PURA	1.05391e-38	0.231713	0.229	0.397	3.66646e-34	1
UGDH	1.12863e-38	0.26103	0.194	0.333	3.92638e-34	1
KAZN	1.25798e-38	0.0404123	0.345	0.537	4.37638e-34	1
MACF1	1.70502e-38	0.124798	0.361	0.603	5.93159e-34	1
DIP2A	2.23123e-38	0.239614	0.218	0.382	7.76224e-34	1
CLASP1	2.54816e-38	0.223857	0.233	0.404	8.86478e-34	1
ST3GAL1	3.57766e-38	0.0986295	0.146	0.26	1.24463e-33	1
ATM	3.8381e-38	0.176641	0.163	0.29	1.33524e-33	1
THOC2	4.65289e-38	0.212432	0.326	0.557	1.61869e-33	1
GTF2I	4.74947e-38	0.0289057	0.472	0.759	1.65229e-33	1
AGAP3	5.00832e-38	0.212398	0.136	0.25	1.74234e-33	1
SCAPER	6.49882e-38	0.217708	0.257	0.438	2.26087e-33	1
NMT1	1.12988e-37	0.275553	0.237	0.413	3.93073e-33	1
FBH1	1.19127e-37	0.233302	0.14	0.256	4.14429e-33	1
MSH3	1.28408e-37	0.187504	0.246	0.419	4.46718e-33	1
HRAS	1.32707e-37	0.23587	0.137	0.253	4.61676e-33	1
MT-ND3	1.85659e-37	0.212208	0.972	0.993	6.45891e-33	1
ZFYVE16	3.25661e-37	0.259148	0.235	0.406	1.13294e-32	1
RSBN1L	3.48688e-37	0.273437	0.254	0.442	1.21305e-32	1
MIR3936HG	3.57448e-37	0.137964	0.172	0.298	1.24353e-32	1
MINDY2	3.67885e-37	0.141112	0.327	0.536	1.27983e-32	1
MSL1	4.06598e-37	0.235612	0.144	0.261	1.41451e-32	1
RALGPS1	5.03858e-37	0.187801	0.157	0.28	1.75287e-32	1
MACROD2	7.15256e-37	0.112933	0.214	0.357	2.4883e-32	1
AP2A2	1.30836e-36	0.233272	0.143	0.259	4.55166e-32	1
TP63	2.16027e-36	0.121835	0.277	0.448	7.51535e-32	1
SRSF5	2.58761e-36	0.109874	0.418	0.694	9.00204e-32	1
EIF5B	3.15108e-36	0.260378	0.214	0.368	1.09623e-31	1
MYCBP2	3.59298e-36	0.183976	0.325	0.547	1.24996e-31	1
SPEN	4.40922e-36	0.180154	0.322	0.534	1.53392e-31	1
NABP1	5.89665e-36	0.187178	0.204	0.347	2.05138e-31	1
HEATR5B	6.10475e-36	0.188698	0.14	0.252	2.12378e-31	1
DOCK1	7.18717e-36	0.0837663	0.279	0.452	2.50034e-31	1
OGA	7.39347e-36	0.215135	0.284	0.482	2.57211e-31	1
IKBKB	8.36146e-36	0.191916	0.155	0.274	2.90887e-31	1
ZNF827	8.42455e-36	0.223195	0.185	0.322	2.93082e-31	1
ENOSF1	1.00885e-35	0.15287	0.341	0.566	3.50968e-31	1
FBRS	1.01661e-35	0.269129	0.179	0.314	3.53668e-31	1
SNRNP200	1.31903e-35	0.235173	0.168	0.294	4.58876e-31	1
CDK13	1.39988e-35	0.202692	0.324	0.543	4.87004e-31	1
CNKSR1	1.45972e-35	0.225495	0.158	0.28	5.07822e-31	1
MIS18BP1	1.75978e-35	0.182135	0.214	0.364	6.12212e-31	1
ADAM10	2.61869e-35	0.0467693	0.428	0.67	9.11017e-31	1
DGLUCY	3.19545e-35	0.225355	0.261	0.441	1.11166e-30	1
HECTD4	5.63377e-35	0.229494	0.228	0.389	1.95993e-30	1
INSR	5.6567e-35	0.184868	0.264	0.435	1.96791e-30	1
DUS1L	6.90158e-35	0.23756	0.174	0.304	2.40099e-30	1
NIPBL	8.59e-35	0.106002	0.401	0.655	2.98838e-30	1
MBD5	9.99937e-35	0.127226	0.267	0.432	3.47868e-30	1
SLC39A10	1.0334e-34	0.171628	0.144	0.255	3.59508e-30	1
ASCC3	1.08918e-34	0.223691	0.282	0.475	3.78917e-30	1
CLASRP	1.09264e-34	0.260706	0.192	0.334	3.80119e-30	1
GOLGA4	1.29491e-34	0.137064	0.421	0.688	4.50487e-30	1
INO80E	1.2999e-34	0.23149	0.146	0.261	4.52221e-30	1
SH2D4A	1.34197e-34	0.239061	0.193	0.333	4.66856e-30	1
CEP290	1.47645e-34	0.208731	0.168	0.292	5.13642e-30	1
NEMF	1.89503e-34	0.252768	0.255	0.434	6.59263e-30	1
ARHGEF11	2.40034e-34	0.229262	0.203	0.348	8.35054e-30	1
CD2AP	3.17557e-34	0.122684	0.41	0.662	1.10475e-29	1
ARHGAP27	6.20167e-34	0.284058	0.175	0.306	2.1575e-29	1
COL4A5	9.32934e-34	0.101932	0.17	0.286	3.24558e-29	1
KMT2A	1.15878e-33	0.234871	0.301	0.506	4.03127e-29	1
RALGAPA1	1.18799e-33	0.228547	0.267	0.448	4.13292e-29	1
TNRC18	1.19076e-33	0.260287	0.242	0.409	4.14253e-29	1
DDX18	1.43485e-33	0.199252	0.171	0.293	4.99171e-29	1
KMT2C	1.67671e-33	0.0778582	0.407	0.646	5.8331e-29	1
HSP90AA1	1.79968e-33	0.382277	0.883	0.959	6.26091e-29	1
TTF1	3.17354e-33	0.227838	0.164	0.284	1.10404e-28	1
BOLA1	3.34616e-33	0.206954	0.168	0.288	1.16409e-28	1
DOP1A	3.75199e-33	0.203211	0.162	0.281	1.30528e-28	1
IKZF2	4.06219e-33	0.0574174	0.387	0.594	1.4132e-28	1
MDM4	6.83722e-33	0.261184	0.252	0.426	2.3786e-28	1
TULP4	8.2271e-33	0.242338	0.205	0.35	2.86212e-28	1
HIST1H4H	8.49173e-33	0.0550199	0.201	0.324	2.95419e-28	1
LINC00910	2.0943e-32	0.72973	0.451	0.449	7.28586e-28	1
ZNF335	2.64158e-32	0.212109	0.158	0.272	9.1898e-28	1
CARS2	4.83751e-32	0.341154	0.194	0.329	1.68292e-27	1
ABCC4	6.41166e-32	0.159498	0.159	0.272	2.23055e-27	1
PLCD3	7.72321e-32	0.258036	0.165	0.285	2.68683e-27	1
PPP1R35	8.35549e-32	0.255356	0.186	0.317	2.90679e-27	1
NCOR1	9.64656e-32	0.261726	0.31	0.519	3.35594e-27	1
GARS-DT	1.05942e-31	0.1939	0.144	0.25	3.68562e-27	1
RAPGEFL1	1.38421e-31	0.233255	0.158	0.273	4.81553e-27	1
CCS	1.75447e-31	0.261055	0.171	0.294	6.10364e-27	1
DNM2	2.18373e-31	0.26958	0.273	0.456	7.59699e-27	1
MYLIP	4.23102e-31	0.120284	0.399	0.609	1.47193e-26	1
TENT5C	4.32169e-31	0.131772	0.184	0.3	1.50347e-26	1
PNKP	5.16316e-31	0.24553	0.221	0.371	1.79621e-26	1
SNHG5	6.16623e-31	0.662617	0.633	0.758	2.14517e-26	1
PHIP	6.18516e-31	0.235594	0.31	0.512	2.15175e-26	1
HDHD3	8.93838e-31	0.251175	0.153	0.266	3.10957e-26	1
OSBPL2	1.17231e-30	0.219331	0.155	0.266	4.07835e-26	1
WDR59	1.48708e-30	0.226446	0.163	0.278	5.1734e-26	1
ZNF292	1.51609e-30	0.212394	0.327	0.535	5.27433e-26	1
ITFG2	2.93022e-30	0.214757	0.152	0.26	1.01939e-25	1
ERCC5	3.44254e-30	0.199007	0.153	0.262	1.19763e-25	1
SUGP2	4.52022e-30	0.261636	0.2	0.335	1.57254e-25	1
FNBP1L	4.78908e-30	0.178796	0.336	0.543	1.66607e-25	1
DPP7	6.49015e-30	0.294721	0.216	0.36	2.25786e-25	1
DEPP1	7.67255e-30	0.0925501	0.172	0.282	2.6692e-25	1
AC019197.1	7.83457e-30	0.0258841	0.157	0.251	2.72557e-25	1
AP3D1	7.99032e-30	0.273295	0.196	0.33	2.77975e-25	1
ESRRA	1.03983e-29	0.298706	0.179	0.301	3.61746e-25	1
PCNX2	1.07299e-29	0.221226	0.222	0.366	3.73282e-25	1
ASH1L	1.13086e-29	0.071216	0.472	0.736	3.93414e-25	1
TMC4	1.67879e-29	0.294471	0.223	0.373	5.84036e-25	1
SPIDR	1.71485e-29	0.021241	0.463	0.673	5.96578e-25	1
UBE2E2	2.35973e-29	0.0803148	0.169	0.274	8.20925e-25	1
SNHG14	5.55091e-29	0.0714756	0.154	0.253	1.9311e-24	1
MIR205HG	7.42982e-29	0.541908	0.622	0.687	2.58476e-24	1
SLC7A5	9.00306e-29	0.247985	0.219	0.35	3.13208e-24	1
IL4R	1.27663e-28	0.243375	0.148	0.253	4.44125e-24	1
MIR31HG	2.62529e-28	0.0753088	0.215	0.338	9.13313e-24	1
ECHDC2	2.72839e-28	0.279654	0.227	0.375	9.49181e-24	1
ARHGAP29	5.28115e-28	0.1496	0.153	0.255	1.83726e-23	1
DDX39B	7.37063e-28	0.269704	0.32	0.532	2.56417e-23	1
MYO1C	9.0717e-28	0.252028	0.16	0.27	3.15595e-23	1
VSIG2	1.31772e-27	0.127824	0.267	0.413	4.58422e-23	1
BHLHE41	3.02077e-27	0.124981	0.153	0.252	1.0509e-22	1
ID2	4.15067e-27	0.576326	0.561	0.602	1.44398e-22	1
ANKHD1	5.3102e-27	0.231108	0.356	0.582	1.84736e-22	1
DPH6	8.58687e-27	0.188161	0.174	0.283	2.98729e-22	1
NUP62	9.54427e-27	0.275151	0.148	0.25	3.32036e-22	1
GNGT1	1.20731e-26	0.140995	0.246	0.385	4.20012e-22	1
SOCS1	1.98379e-26	0.246806	0.163	0.269	6.90141e-22	1
SNHG7	2.28479e-26	0.292603	0.318	0.519	7.94855e-22	1
SMG6	6.36268e-26	0.275729	0.237	0.385	2.21351e-21	1
VPS13B	6.73115e-26	0.17641	0.332	0.519	2.3417e-21	1
AC093865.1	7.67928e-26	0.113471	0.24	0.371	2.67154e-21	1
PLK2	7.7959e-26	0.760534	0.421	0.443	2.71212e-21	1
SBNO2	1.12381e-25	0.262317	0.15	0.25	3.90962e-21	1
RBMX	1.42355e-25	0.18755	0.412	0.655	4.95238e-21	1
AC079781.5	1.99589e-25	0.270531	0.221	0.36	6.9435e-21	1
CWF19L2	3.38327e-25	0.251627	0.157	0.259	1.177e-20	1
ATF6B	5.13438e-25	0.25072	0.177	0.29	1.7862e-20	1
PWWP3A	5.45497e-25	0.295168	0.19	0.311	1.89773e-20	1
PTPRF	1.17714e-24	0.215935	0.332	0.53	4.09515e-20	1
PIK3R3	1.82645e-24	0.207829	0.286	0.438	6.35404e-20	1
KNOP1	3.10617e-24	0.319037	0.185	0.301	1.08061e-19	1
CYHR1	4.20703e-24	0.286516	0.162	0.266	1.46358e-19	1
TPI1	4.43662e-24	0.138381	0.455	0.691	1.54345e-19	1
HGS	5.25948e-24	0.282647	0.162	0.266	1.82972e-19	1
ZNF846	7.42931e-24	0.280195	0.239	0.372	2.58458e-19	1
HIST1H2BD	8.0865e-24	0.0653165	0.282	0.412	2.81321e-19	1
HSP90AB1	8.34413e-24	0.0392599	0.68	0.894	2.90284e-19	1
AC007952.4	1.34323e-23	0.724051	0.348	0.338	4.67295e-19	1
ARID1B	1.34412e-23	0.0696414	0.477	0.714	4.67606e-19	1
ODF2L	1.48647e-23	0.315381	0.281	0.453	5.17129e-19	1
WDR6	2.02837e-23	0.339818	0.198	0.322	7.05648e-19	1
RABEP2	2.07077e-23	0.310946	0.165	0.27	7.20401e-19	1
PCLO	3.01848e-23	0.281512	0.212	0.336	1.0501e-18	1
ATP1B1	3.56645e-23	0.197346	0.333	0.511	1.24073e-18	1
VAV3	3.87942e-23	0.170533	0.219	0.34	1.34961e-18	1
PACS2	4.48839e-23	0.257287	0.18	0.29	1.56147e-18	1
ZNF737	4.74255e-23	0.192424	0.168	0.268	1.64989e-18	1
SNRNP70	5.41492e-23	0.614801	0.53	0.668	1.8838e-18	1
EIF4A3	5.41877e-23	0.277114	0.366	0.558	1.88514e-18	1
GALE	5.62922e-23	0.303491	0.174	0.281	1.95835e-18	1
ITGB4	8.10478e-23	0.302277	0.259	0.413	2.81957e-18	1
PCM1	9.17596e-23	0.258681	0.281	0.445	3.19223e-18	1
TXNIP	1.04965e-22	0.0126322	0.506	0.733	3.65162e-18	1
IER5L	1.15061e-22	0.689331	0.472	0.526	4.00284e-18	1
C19orf48	1.42867e-22	0.266124	0.21	0.331	4.97019e-18	1
NSD1	1.9786e-22	0.263571	0.318	0.507	6.88336e-18	1
RAI1	2.08873e-22	0.261198	0.203	0.321	7.26648e-18	1
IER5	3.15871e-22	0.0337953	0.414	0.571	1.09888e-17	1
OXR1	4.59597e-22	0.0784308	0.462	0.677	1.59889e-17	1
RBM25	4.9386e-22	0.27041	0.368	0.597	1.71809e-17	1
WSB1	5.16196e-22	0.0888429	0.534	0.791	1.79579e-17	1
HIP1R	8.19804e-22	0.305438	0.189	0.302	2.85202e-17	1
SLC38A2	1.11024e-21	0.369724	0.717	0.838	3.86243e-17	1
ARRDC3	2.11157e-21	0.276082	0.22	0.34	7.34596e-17	1
HSPA8	2.42025e-21	0.660661	0.6	0.739	8.4198e-17	1
REV1	3.1229e-21	0.342465	0.255	0.409	1.08643e-16	1
BIRC6	3.62712e-21	0.203362	0.377	0.593	1.26184e-16	1
PLIN5	4.94983e-21	0.234237	0.187	0.289	1.722e-16	1
MYO6	5.6489e-21	0.132394	0.446	0.672	1.9652e-16	1
DPYD	9.83104e-21	0.163217	0.293	0.437	3.42012e-16	1
TTC3	1.16346e-20	0.210921	0.419	0.661	4.04757e-16	1
SNHG8	1.27856e-20	0.329442	0.332	0.519	4.44797e-16	1
SERPINE1	1.44614e-20	0.872985	0.327	0.301	5.03098e-16	1
STAT6	1.77e-20	0.311106	0.213	0.336	6.15765e-16	1
ZNF552	1.9645e-20	0.297182	0.346	0.544	6.8343e-16	1
POLR2A	2.10681e-20	0.498521	0.61	0.69	7.32938e-16	1
GPS2	2.3869e-20	0.293118	0.199	0.314	8.30379e-16	1
TOB1	3.13446e-20	0.106429	0.482	0.713	1.09045e-15	1
COBLL1	3.26923e-20	0.00371798	0.461	0.641	1.13733e-15	1
PPP1R10	3.84636e-20	0.521671	0.565	0.654	1.33811e-15	1
MT-CO3	4.6146e-20	0.11965	0.988	0.999	1.60537e-15	1
NT5C	5.98419e-20	0.336731	0.258	0.407	2.08184e-15	1
INTS6	1.03976e-19	0.101762	0.329	0.483	3.61723e-15	1
FOXP1	1.66076e-19	0.0507147	0.534	0.767	5.77762e-15	1
BRD1	1.67022e-19	0.302693	0.19	0.299	5.81051e-15	1
ANKRD37	2.26917e-19	0.264861	0.201	0.297	7.89422e-15	1
DDR1	2.29974e-19	0.307506	0.183	0.287	8.00058e-15	1
HNRNPDL	2.57027e-19	0.204396	0.424	0.675	8.94172e-15	1
CHD6	2.7189e-19	0.259483	0.351	0.549	9.45877e-15	1
AKAP8L	3.22802e-19	0.365608	0.24	0.379	1.123e-14	1
GATA3-AS1	3.28344e-19	0.32632	0.158	0.251	1.14228e-14	1
ZNF143	3.581e-19	0.275743	0.2	0.306	1.24579e-14	1
BOD1L1	4.44194e-19	0.318681	0.313	0.492	1.54531e-14	1
FRY	5.26238e-19	0.257449	0.255	0.386	1.83073e-14	1
HNRNPAB	6.2345e-19	0.286121	0.384	0.592	2.16892e-14	1
TBX3	6.45078e-19	0.468695	0.618	0.775	2.24416e-14	1
FGFR3	6.53931e-19	0.73453	0.374	0.395	2.27496e-14	1
GPATCH2	9.40532e-19	0.276119	0.32	0.495	3.27202e-14	1
NISCH	1.57103e-18	0.345875	0.179	0.282	5.46546e-14	1
SRRM2	1.73867e-18	0.51428	0.608	0.803	6.04868e-14	1
ILF3	1.76796e-18	0.357102	0.322	0.516	6.15056e-14	1
VPS13C	2.81584e-18	0.322661	0.28	0.437	9.79602e-14	1
PRRC2C	2.89113e-18	0.511565	0.589	0.763	1.0058e-13	1
HNRNPU	3.80419e-18	0.094642	0.548	0.804	1.32344e-13	1
CHCHD7	4.2324e-18	0.41889	0.225	0.349	1.47241e-13	1
HIST1H3J	5.2296e-18	0.741516	0.313	0.296	1.81932e-13	1
SPIRE2	9.03812e-18	0.295957	0.24	0.367	3.14427e-13	1
ARHGEF10L	1.26384e-17	0.32139	0.248	0.381	4.39676e-13	1
ANKRD50	2.84073e-17	0.285124	0.204	0.31	9.8826e-13	1
RIPK1	3.86033e-17	0.429391	0.261	0.392	1.34297e-12	1
FAM53C	4.50049e-17	0.330537	0.278	0.419	1.56568e-12	1
SLC25A37	4.5147e-17	0.330832	0.239	0.368	1.57062e-12	1
ABCC3	4.97498e-17	0.606628	0.421	0.446	1.73074e-12	1
MLLT6	6.66654e-17	0.344452	0.232	0.357	2.31922e-12	1
LY6D	1.70178e-16	0.0152481	0.351	0.303	5.92031e-12	1
TSPYL2	1.77916e-16	0.294326	0.294	0.43	6.18951e-12	1
MCM3AP	3.78383e-16	0.339551	0.174	0.267	1.31636e-11	1
PPP6R2	4.31184e-16	0.331504	0.27	0.416	1.50005e-11	1
FUS	4.66666e-16	0.0124935	0.608	0.846	1.62348e-11	1
IGF2	4.73333e-16	0.218792	0.174	0.256	1.64668e-11	1
RNMT	1.29333e-15	0.344187	0.33	0.516	4.49938e-11	1
HERC2	1.39962e-15	0.337931	0.231	0.35	4.86915e-11	1
RALGAPA2	1.80637e-15	0.146182	0.44	0.646	6.28419e-11	1
DNAJB1	2.01932e-15	0.513867	0.563	0.652	7.02503e-11	1
ID4	2.97525e-15	0.651782	0.405	0.418	1.03506e-10	1
DYNC1H1	5.36025e-15	0.270208	0.385	0.6	1.86478e-10	1
PIEZO1	6.53961e-15	0.291287	0.212	0.315	2.27507e-10	1
TUBA1C	7.61208e-15	0.337466	0.483	0.72	2.64817e-10	1
TNRC6B	8.90837e-15	0.24459	0.394	0.605	3.09913e-10	1
HIST1H2BN	1.18536e-14	0.253052	0.228	0.328	4.12373e-10	1
FTX	1.21443e-14	0.0649885	0.499	0.703	4.22487e-10	1
TMEM63A	1.83265e-14	0.346708	0.196	0.295	6.3756e-10	1
MARCKSL1	2.48655e-14	0.253908	0.347	0.508	8.65044e-10	1
PLXNB1	2.49176e-14	0.713942	0.297	0.303	8.66859e-10	1
SAMD12	5.33945e-14	0.137299	0.413	0.591	1.85754e-09	1
MAML3	7.22207e-14	0.140395	0.378	0.538	2.51249e-09	1
KRT7	7.2699e-14	0.262105	0.4	0.581	2.52913e-09	1
DDX46	9.58824e-14	0.361183	0.309	0.473	3.33565e-09	1
SHPRH	3.24684e-13	0.324472	0.208	0.308	1.12954e-08	1
ACIN1	3.90519e-13	0.377318	0.314	0.482	1.35858e-08	1
BDP1	5.26479e-13	0.363126	0.309	0.468	1.83157e-08	1
EXOC7	6.00212e-13	0.38761	0.216	0.323	2.08808e-08	1
CCDC80	6.41762e-13	0.997538	0.266	0.249	2.23263e-08	1
RGS16	6.75985e-13	0.328141	0.196	0.284	2.35168e-08	1
DDX17	7.55756e-13	0.451476	0.586	0.763	2.6292e-08	1
LUC7L	8.40494e-13	0.379431	0.275	0.418	2.92399e-08	1
ELF3	8.62515e-13	0.243933	0.832	0.909	3.0006e-08	1
THRB	1.19414e-12	0.120142	0.458	0.638	4.15428e-08	1
ANKRD26	1.1984e-12	0.383685	0.209	0.311	4.16913e-08	1
FAM193B	1.24504e-12	0.33082	0.17	0.251	4.33139e-08	1
OFD1	1.26478e-12	0.357483	0.333	0.511	4.40005e-08	1
SGK1	1.36043e-12	0.275101	0.269	0.379	4.7328e-08	1
FBRSL1	1.37583e-12	0.346336	0.192	0.284	4.78639e-08	1
CDKN1C	1.58263e-12	0.213503	0.249	0.345	5.5058e-08	1
KIAA1109	1.89042e-12	0.342945	0.309	0.461	6.5766e-08	1
GGA1	3.08626e-12	0.352546	0.206	0.305	1.07368e-07	1
TMEM107	4.54792e-12	0.37885	0.248	0.361	1.58218e-07	1
PFKL	4.84868e-12	0.446215	0.261	0.395	1.68681e-07	1
LRBA	5.01565e-12	0.215327	0.421	0.623	1.7449e-07	1
CTBP2	6.86688e-12	0.267126	0.324	0.469	2.38892e-07	1
ESF1	6.94878e-12	0.356017	0.235	0.343	2.41741e-07	1
TNRC6A	7.31595e-12	0.243667	0.402	0.604	2.54514e-07	1
BRD9	8.39803e-12	0.409708	0.235	0.351	2.92159e-07	1
RERE	9.03629e-12	0.318595	0.66	0.802	3.14364e-07	1
MAPK8IP3	1.01582e-11	0.368007	0.217	0.32	3.53394e-07	1
ZRANB2	1.11066e-11	0.393752	0.349	0.539	3.86389e-07	1
XAF1	1.34132e-11	0.443733	0.217	0.315	4.6663e-07	1
PTPRM	1.35299e-11	0.093017	0.414	0.534	4.70693e-07	1
MIR29B2CHG	1.35652e-11	0.253213	0.277	0.395	4.71921e-07	1
MAFB	1.37872e-11	0.596593	0.435	0.449	4.79644e-07	1
CTNND1	1.41216e-11	0.154479	0.476	0.669	4.91278e-07	1
ALS2CL	1.78452e-11	0.380712	0.186	0.272	6.20817e-07	1
ABR	1.83952e-11	0.278862	0.182	0.263	6.3995e-07	1
AL355075.4	2.57021e-11	0.764265	0.272	0.266	8.94149e-07	1
BAIAP2	5.66626e-11	0.203095	0.349	0.491	1.97123e-06	1
MTRNR2L12	7.2385e-11	0.625629	0.307	0.318	2.5182e-06	1
STX16	8.8617e-11	0.346233	0.292	0.432	3.0829e-06	1
CSAD	1.00106e-10	0.333904	0.217	0.313	3.4826e-06	1
PLEKHH3	1.57241e-10	0.38652	0.176	0.254	5.47026e-06	1
GON4L	1.9142e-10	0.404016	0.318	0.484	6.6593e-06	1
MKNK2	1.98702e-10	0.350573	0.283	0.414	6.91265e-06	1
ZBTB20	3.14219e-10	0.0970073	0.472	0.637	1.09314e-05	1
SPG7	3.56568e-10	0.381987	0.309	0.461	1.24047e-05	1
SLITRK6	4.30697e-10	0.278773	0.179	0.251	1.49835e-05	1
U2SURP	4.64374e-10	0.358839	0.365	0.559	1.61551e-05	1
SOX4	6.85412e-10	0.573005	0.654	0.793	2.38448e-05	1
ZMYND8	7.18351e-10	0.307157	0.347	0.503	2.49907e-05	1
INTS3	9.93926e-10	0.333102	0.189	0.27	3.45777e-05	1
INTS11	1.00286e-09	0.388952	0.185	0.268	3.48884e-05	1
ACOXL	1.12453e-09	0.129876	0.196	0.263	3.91213e-05	1
BRD2	1.31353e-09	0.44545	0.601	0.747	4.56965e-05	1
SYTL2	1.4511e-09	0.303195	0.315	0.443	5.04823e-05	1
ADGRF1	1.50817e-09	0.238266	0.414	0.581	5.24679e-05	1
ARGLU1	3.37952e-09	0.438825	0.567	0.755	0.00011757	1
AC026765.3	3.46838e-09	0.356912	0.179	0.252	0.000120662	1
ANKRD13D	3.93999e-09	0.444426	0.271	0.4	0.000137068	1
USP34	5.97738e-09	0.218685	0.444	0.642	0.000207947	1
PTPRK	7.22248e-09	0.118836	0.469	0.637	0.000251263	1
HMGCS2	8.38675e-09	0.0220029	0.214	0.271	0.000291767	1
SNHG25	1.15599e-08	0.411871	0.234	0.336	0.000402159	1
SNHG1	1.224e-08	0.392425	0.226	0.32	0.000425816	1
GAS5	1.55755e-08	0.195229	0.513	0.76	0.000541856	1
CCDC130	1.86417e-08	0.414541	0.226	0.325	0.000648525	1
WASHC1	2.08371e-08	0.34091	0.19	0.265	0.000724902	1
RASSF7	2.10137e-08	0.411054	0.207	0.295	0.000731047	1
HEXD	3.50971e-08	0.385742	0.184	0.258	0.00122099	1
MT-CYB	3.69051e-08	0.0713324	0.985	0.997	0.00128389	1
AFMID	4.03508e-08	0.802481	0.352	0.392	0.00140377	1
RND3	4.96543e-08	0.280448	0.47	0.603	0.00172742	1
KTN1	5.85344e-08	0.411968	0.57	0.705	0.00203635	1
SNHG12	6.08711e-08	0.660048	0.392	0.465	0.00211764	1
GTF2A1	6.80641e-08	0.390105	0.257	0.356	0.00236788	1
PLEC	6.82677e-08	0.368065	0.339	0.493	0.00237497	1
SEMA4B	7.08909e-08	0.409983	0.306	0.437	0.00246622	1
PPP1R15A	7.50717e-08	0.0891581	0.609	0.761	0.00261167	1
AC019117.1	1.33447e-07	0.225816	0.257	0.342	0.00464247	1
HNRNPH1	2.54008e-07	0.164779	0.53	0.774	0.00883668	1
NSUN6	3.20487e-07	0.252144	0.391	0.545	0.0111494	1
SYNE2	3.84846e-07	0.38021	0.408	0.601	0.0133884	1
CSRNP2	9.19971e-07	0.594115	0.285	0.299	0.0320049	1
BCAS1	9.37767e-07	0.255648	0.337	0.456	0.032624	1
PPFIBP2	1.09259e-06	0.380901	0.339	0.486	0.03801	1
RHOT2	1.68298e-06	0.65456	0.244	0.259	0.0585491	1
CHD9	2.53294e-06	0.568854	0.478	0.6	0.0881183	1
GCC2	2.67565e-06	0.33792	0.388	0.557	0.093083	1
OAT	4.33975e-06	0.422141	0.296	0.401	0.150976	1
HIST1H2AC	4.36192e-06	0.407316	0.37	0.516	0.151747	1
RIMS2	6.63295e-06	0.20334	0.304	0.392	0.230754	1
UPF2	7.44081e-06	0.469287	0.305	0.441	0.258858	1
CAPS	7.65906e-06	0.390656	0.215	0.289	0.266451	1
NUMA1	9.17975e-06	0.465366	0.343	0.501	0.319354	1
KRT13	9.31915e-06	0.0666148	0.474	0.575	0.324204	1
ITGA3	9.78722e-06	0.372228	0.233	0.313	0.340488	1
MT-ATP8	1.03297e-05	0.5117	0.513	0.662	0.359359	1
DLEU2	1.06875e-05	0.183109	0.47	0.632	0.371808	1
HNRNPA2B1	1.28353e-05	0.0520715	0.682	0.893	0.446528	1
HES1	1.42831e-05	0.388272	0.639	0.746	0.496895	1
CSNK1G2	1.71168e-05	0.456695	0.209	0.287	0.595476	1
TSHZ2	2.0087e-05	0.396358	0.415	0.449	0.698807	1
HSPH1	2.0373e-05	0.29574	0.456	0.628	0.708755	1
LLGL2	2.10144e-05	0.401825	0.355	0.512	0.73107	1
CCSER1	3.92545e-05	0.213228	0.588	0.65	1	1
SH3PXD2A	3.99556e-05	0.336032	0.268	0.354	1	1
RXRA	4.81228e-05	0.444089	0.374	0.546	1	1
NXF1	5.19e-05	0.633663	0.308	0.346	1	1
AHI1	6.2212e-05	0.432236	0.315	0.442	1	1
AMD1	6.29712e-05	0.389173	0.357	0.489	1	1
NKTR	6.34318e-05	0.320914	0.453	0.673	1	1
PABPC4	6.84141e-05	0.556022	0.479	0.627	1	1
PDE4D	8.82514e-05	0.287344	0.526	0.594	1	1
PNN	0.000147719	0.347105	0.439	0.651	1	1
SRSF11	0.000158213	0.310302	0.476	0.715	1	1
GADD45B	0.000163129	0.227968	0.554	0.655	1	1
HOXB3	0.000300752	0.276606	0.211	0.267	1	1
SPSB3	0.000327672	0.464215	0.263	0.36	1	1
RSRP1	0.000373426	0.249429	0.505	0.737	1	1
EPS8L2	0.000379248	0.649416	0.301	0.35	1	1
CDC37	0.000396426	0.576128	0.419	0.547	1	1
AKAP9	0.00042129	0.432541	0.535	0.721	1	1
PATJ	0.000430892	0.247984	0.465	0.635	1	1
PILRB	0.000515132	0.463557	0.234	0.316	1	1
ERICH1	0.000623862	0.383577	0.284	0.383	1	1
CIRBP	0.000770183	0.241893	0.485	0.695	1	1
EHBP1L1	0.000804708	0.472531	0.242	0.326	1	1
TAF1D	0.000853819	0.432609	0.508	0.694	1	1
RBM6	0.000879409	0.319166	0.452	0.651	1	1
WDR60	0.00113454	0.454406	0.215	0.285	1	1
HSPB1	0.00117407	0.317584	0.669	0.859	1	1
ZNF638	0.00123736	0.320238	0.453	0.655	1	1
MED29	0.00166493	0.43938	0.307	0.406	1	1
MAPK10	0.0017092	0.379092	0.424	0.479	1	1
BTBD16	0.00186991	0.308009	0.295	0.3	1	1
IRF3	0.00190817	0.500818	0.283	0.389	1	1
PTPN13	0.0020426	0.224354	0.458	0.608	1	1
CDK5RAP3	0.00339969	0.477027	0.267	0.36	1	1
SF3B1	0.00377127	0.368228	0.448	0.634	1	1
N4BP2L2	0.00379811	0.338041	0.57	0.77	1	1
PLCB1	0.00465041	0.257972	0.418	0.55	1	1
ODC1	0.00486581	0.526592	0.296	0.386	1	1
GIGYF1	0.00515405	0.420216	0.216	0.282	1	1
NADSYN1	0.00665938	0.485598	0.27	0.361	1	1
DST	0.00693127	0.2836	0.495	0.672	1	1
CDK12	0.00710527	0.42211	0.366	0.521	1	1
MPHOSPH8	0.00800797	0.447735	0.345	0.48	1	1
RNF213	0.00851233	0.437209	0.58	0.752	1	1
HSPA1A	0.00861533	0.313629	0.477	0.51	1	1
ACADVL	0.00872274	0.515823	0.241	0.319	1	1
ADAMTSL4-AS1	0	2.1662	0.715	0.243	0	2
LINC01619	0	2.01968	0.509	0.141	0	2
ITPKC	0	1.99533	0.72	0.277	0	2
DENND2C	0	1.7771	0.679	0.206	0	2
SCHLAP1	0	1.70204	0.57	0.225	0	2
ZSWIM6	0	1.61453	0.841	0.376	0	2
ARIH1	0	1.55101	0.841	0.43	0	2
POLG2	0	1.53962	0.561	0.2	0	2
EMP1	0	1.49732	0.732	0.254	0	2
CD55	0	1.49655	0.711	0.309	0	2
ABI1	0	1.47575	0.71	0.369	0	2
ARF4	0	1.44507	0.8	0.458	0	2
TIMP3	0	1.43738	0.373	0.12	0	2
OXSR1	0	1.4229	0.814	0.395	0	2
NAMPT	0	1.41481	0.684	0.34	0	2
GCH1	0	1.39068	0.613	0.205	0	2
ACSM6	0	1.37596	0.346	0.132	0	2
GPRC5A	0	1.3672	0.678	0.267	0	2
AC083837.1	0	1.30554	0.286	0.077	0	2
ANXA1	0	1.28684	0.642	0.271	0	2
ETS2	0	1.28495	0.707	0.291	0	2
TSC22D2	0	1.28144	0.709	0.331	0	2
MAP3K8	0	1.27885	0.637	0.258	0	2
FOSL1	0	1.27874	0.693	0.206	0	2
ERRFI1	0	1.26676	0.881	0.443	0	2
ATF3	0	1.25856	0.902	0.459	0	2
DIPK2A	0	1.2458	0.661	0.286	0	2
SLC19A2	0	1.2457	0.655	0.237	0	2
LRRC23	0	1.22136	0.503	0.188	0	2
TJP1	0	1.21282	0.742	0.403	0	2
MID1	0	1.19303	0.582	0.253	0	2
SQSTM1	0	1.19257	0.957	0.729	0	2
RND31	0	1.17935	0.882	0.414	0	2
TIPARP	0	1.17247	0.721	0.319	0	2
CRIM1	0	1.16924	0.586	0.261	0	2
NFKBIZ	0	1.16888	0.814	0.446	0	2
MYO1E	0	1.15545	0.574	0.263	0	2
EPB41L5	0	1.14851	0.527	0.174	0	2
IFRD1	0	1.14492	0.834	0.475	0	2
LAMB3	0	1.13531	0.553	0.181	0	2
CTNNB1	0	1.12374	0.741	0.419	0	2
ELF1	0	1.11498	0.817	0.523	0	2
AC011287.1	0	1.10797	0.397	0.129	0	2
TEX141	0	1.10541	0.88	0.442	0	2
RTN4	0	1.10256	0.719	0.519	0	2
NCOA7	0	1.08572	0.576	0.262	0	2
TULP2	0	1.08525	0.45	0.101	0	2
JUN	0	1.08257	0.964	0.667	0	2
PLAUR	0	1.07651	0.372	0.124	0	2
CBR3-AS1	0	1.07583	0.683	0.279	0	2
EIF2AK3	0	1.0755	0.624	0.255	0	2
EXOC6B	0	1.07311	0.808	0.398	0	2
SPTAN1	0	1.07105	0.874	0.601	0	2
KRT5	0	1.07063	0.324	0.093	0	2
AC022217.3	0	1.0678	0.576	0.16	0	2
GNAI3	0	1.05895	0.652	0.337	0	2
HIST1H2BD1	0	1.05786	0.593	0.274	0	2
AC099520.1	0	1.05712	0.324	0.092	0	2
IER2	0	1.05262	0.94	0.684	0	2
AC020916.11	0	1.04989	0.636	0.247	0	2
GALM	0	1.04316	0.488	0.232	0	2
PELI1	0	1.04216	0.611	0.255	0	2
MDM2	0	1.04096	0.695	0.4	0	2
TP53BP2	0	1.03798	0.601	0.245	0	2
PMAIP1	0	1.03578	0.775	0.307	0	2
SPAG9	0	1.03573	0.737	0.444	0	2
FOSB	0	1.03558	0.948	0.64	0	2
CLDN1	0	1.0268	0.473	0.181	0	2
GLS	0	1.00842	0.68	0.306	0	2
HECA	0	1.00542	0.672	0.278	0	2
ITGA6	0	1.00487	0.692	0.321	0	2
ARL5B	0	1.00478	0.5	0.182	0	2
REL	0	1.00247	0.74	0.388	0	2
CBR3	0	0.998905	0.46	0.189	0	2
KRT17	0	0.998467	0.742	0.316	0	2
POLR2A1	0	0.997204	0.872	0.569	0	2
JUNB	0	0.994789	0.958	0.752	0	2
RAP2B	0	0.99478	0.633	0.278	0	2
ABHD17B	0	0.993813	0.585	0.226	0	2
SFN	0	0.993395	0.562	0.302	0	2
GADD45A	0	0.992738	0.645	0.336	0	2
ELL2	0	0.990702	0.601	0.219	0	2
INTS61	0	0.988115	0.67	0.332	0	2
PSME4	0	0.986045	0.729	0.402	0	2
FBXO11	0	0.983222	0.674	0.344	0	2
NEAT1	0	0.982978	0.99	0.905	0	2
RABGEF1	0	0.982953	0.768	0.384	0	2
RNF19B	0	0.981359	0.576	0.208	0	2
BAIAP21	0	0.980976	0.732	0.317	0	2
TNFRSF10B	0	0.980455	0.512	0.178	0	2
PERP	0	0.979273	0.85	0.557	0	2
PHLDA2	0	0.977305	0.656	0.346	0	2
SPRED2	0	0.97535	0.688	0.307	0	2
NEDD9	0	0.971448	0.529	0.241	0	2
UAP11	0	0.969322	0.574	0.246	0	2
HOMER1	0	0.965242	0.554	0.217	0	2
SLC20A2	0	0.964615	0.664	0.298	0	2
MAFB1	0	0.96432	0.645	0.344	0	2
ATF7IP2	0	0.963204	0.728	0.437	0	2
NFE2L3	0	0.961537	0.359	0.119	0	2
SLC7A1	0	0.959681	0.518	0.206	0	2
ABHD5	0	0.956667	0.598	0.328	0	2
CDKN1C1	0	0.953839	0.54	0.211	0	2
NFKB1	0	0.953181	0.55	0.26	0	2
ADM	0	0.948593	0.637	0.236	0	2
ANKS1A	0	0.948331	0.634	0.335	0	2
NEDD4L	0	0.94572	0.79	0.55	0	2
GADD45B1	0	0.944974	0.845	0.522	0	2
PIGA	0	0.944516	0.512	0.161	0	2
IMMP2L	0	0.942213	0.797	0.424	0	2
LINC01876	0	0.941393	0.498	0.147	0	2
SKIL	0	0.941011	0.64	0.33	0	2
PBX1	0	0.940304	0.804	0.537	0	2
FNDC3B	0	0.938359	0.835	0.494	0	2
IER3	0	0.935254	0.689	0.323	0	2
RAB7A	0	0.934723	0.65	0.403	0	2
FAM160A1	0	0.934683	0.603	0.235	0	2
KLF41	0	0.934528	0.749	0.34	0	2
TAF4B	0	0.93426	0.382	0.116	0	2
B3GNT5	0	0.930965	0.517	0.184	0	2
BTG2	0	0.927424	0.794	0.562	0	2
MAST4	0	0.926331	0.855	0.577	0	2
LINC01004	0	0.925845	0.612	0.213	0	2
PLD1	0	0.923518	0.552	0.191	0	2
CD83	0	0.918805	0.289	0.08	0	2
IFFO2	0	0.918084	0.389	0.158	0	2
ARG2	0	0.915597	0.435	0.106	0	2
ZC3HAV1	0	0.912127	0.606	0.342	0	2
IER51	0	0.911921	0.815	0.391	0	2
YME1L11	0	0.908238	0.742	0.442	0	2
NUFIP2	0	0.907311	0.799	0.539	0	2
NFKBIA	0	0.90376	0.747	0.471	0	2
CRY1	0	0.900395	0.487	0.161	0	2
AHR	0	0.899026	0.882	0.614	0	2
DENND4A	0	0.898106	0.538	0.206	0	2
LINC00511	0	0.896835	0.914	0.571	0	2
ZFPM2-AS1	0	0.892835	0.515	0.145	0	2
ADK	0	0.892682	0.733	0.398	0	2
CSRP2	0	0.886173	0.499	0.218	0	2
MYLIP1	0	0.885758	0.77	0.452	0	2
SLC38A21	0	0.881316	0.931	0.748	0	2
MCL1	0	0.880429	0.819	0.509	0	2
VPS37B	0	0.877064	0.669	0.367	0	2
LMO7	0	0.876977	0.564	0.322	0	2
AC006001.2	0	0.87488	0.566	0.191	0	2
CDC42EP4	0	0.874575	0.557	0.234	0	2
KLF5	0	0.874298	0.965	0.766	0	2
NDFIP2	0	0.870834	0.564	0.301	0	2
AC104041.1	0	0.869541	0.471	0.166	0	2
FOS	0	0.869524	0.934	0.686	0	2
LYPD3	0	0.867806	0.625	0.276	0	2
PTGS2	0	0.866374	0.446	0.152	0	2
THSD4	0	0.864927	0.457	0.164	0	2
DACH2	0	0.864531	0.464	0.114	0	2
ERCC1	0	0.864399	0.664	0.324	0	2
VGLL3	0	0.863816	0.462	0.154	0	2
MRTFA	0	0.863677	0.634	0.263	0	2
SOD2	0	0.861871	0.625	0.381	0	2
SLC20A1	0	0.861287	0.72	0.485	0	2
FOXO1	0	0.860025	0.597	0.259	0	2
PARD3	0	0.858881	0.845	0.481	0	2
SIK3	0	0.858608	0.658	0.335	0	2
RNF168	0	0.85771	0.579	0.317	0	2
WTAP1	0	0.856173	0.74	0.417	0	2
SMURF1	0	0.852755	0.638	0.306	0	2
C11orf96	0	0.847962	0.292	0.092	0	2
GAREM1	0	0.844093	0.69	0.368	0	2
CDKN1A	0	0.843298	0.639	0.266	0	2
ID21	0	0.842697	0.817	0.478	0	2
RUNX1	0	0.842565	0.753	0.454	0	2
OASL	0	0.842213	0.329	0.106	0	2
TBC1D5	0	0.842193	0.818	0.466	0	2
DGKH	0	0.840559	0.674	0.373	0	2
ACER2	0	0.840526	0.546	0.275	0	2
AL583808.1	0	0.838726	0.466	0.168	0	2
ESYT2	0	0.836706	0.625	0.316	0	2
RASEF	0	0.836185	0.612	0.315	0	2
PPP1R15A1	0	0.836158	0.918	0.626	0	2
GAN	0	0.835318	0.444	0.188	0	2
CAMSAP1	0	0.834192	0.508	0.224	0	2
SERINC5	0	0.832343	0.751	0.511	0	2
ATP11B	0	0.83086	0.643	0.322	0	2
DYRK1A	0	0.829766	0.717	0.39	0	2
CDK14	0	0.826741	0.35	0.13	0	2
USP31	0	0.825852	0.541	0.243	0	2
IDI1	0	0.822723	0.519	0.277	0	2
FBXW7	0	0.822556	0.648	0.331	0	2
ZFP36	0	0.822321	0.84	0.51	0	2
FHL2	0	0.821966	0.524	0.247	0	2
AC138305.1	0	0.820128	0.401	0.14	0	2
MCC	0	0.820014	0.68	0.296	0	2
PIK3R31	0	0.817022	0.609	0.297	0	2
UGCG	0	0.816851	0.63	0.339	0	2
YWHAG	0	0.815658	0.651	0.351	0	2
NFAT5	0	0.813437	0.834	0.517	0	2
LINC009101	0	0.812484	0.716	0.314	0	2
DDX3X	0	0.80975	0.787	0.527	0	2
EXT1	0	0.808041	0.786	0.418	0	2
FHIT	0	0.80582	0.741	0.363	0	2
ANKRD371	0	0.804336	0.437	0.191	0	2
BHLHE40	0	0.802222	0.401	0.156	0	2
ERN11	0	0.801639	0.581	0.252	0	2
QKI	0	0.799146	0.715	0.42	0	2
DNAJA1	0	0.79854	0.893	0.69	0	2
USP53	0	0.796629	0.632	0.316	0	2
MIR222HG	0	0.794481	0.438	0.129	0	2
KDM6A	0	0.793943	0.675	0.329	0	2
LARGE1	0	0.793582	0.668	0.308	0	2
OAT1	0	0.788297	0.609	0.257	0	2
MYO1D	0	0.78277	0.73	0.37	0	2
AMPD3	0	0.781847	0.353	0.092	0	2
RAPGEF2	0	0.781786	0.582	0.252	0	2
DLEU1	0	0.780352	0.613	0.288	0	2
TENT5A	0	0.779952	0.489	0.205	0	2
UBE2H	0	0.778724	0.735	0.445	0	2
ZNRF2	0	0.778398	0.563	0.281	0	2
PFKFB3	0	0.777833	0.459	0.156	0	2
WDR74	0	0.777521	0.573	0.299	0	2
IRF6	0	0.774553	0.567	0.219	0	2
CCNL1	0	0.772739	0.859	0.643	0	2
RHOB	0	0.771628	0.738	0.457	0	2
PLEKHG2	0	0.770747	0.315	0.083	0	2
PDLIM5	0	0.765933	0.672	0.359	0	2
TRA2A	0	0.7657	0.773	0.521	0	2
AZIN1	0	0.764039	0.635	0.336	0	2
TLE4	0	0.763038	0.81	0.493	0	2
HIST1H4H1	0	0.760162	0.462	0.21	0	2
RHEX	0	0.76002	0.658	0.304	0	2
BAMBI	0	0.757172	0.437	0.189	0	2
TENT5C1	0	0.756895	0.485	0.164	0	2
DALRD3	0	0.756465	0.604	0.285	0	2
TNFRSF10D	0	0.752186	0.439	0.151	0	2
LINC02163	0	0.751886	0.361	0.126	0	2
MEIS1	0	0.751428	0.558	0.239	0	2
EGFR	0	0.751355	0.571	0.298	0	2
RIPK2	0	0.750393	0.412	0.172	0	2
SLC12A2	0	0.749925	0.493	0.233	0	2
UBAP1	0	0.748956	0.604	0.282	0	2
CCSER11	0	0.748678	0.832	0.536	0	2
MXD1	0	0.745127	0.529	0.222	0	2
ABCA1	0	0.744636	0.604	0.343	0	2
LDLR	0	0.743015	0.35	0.114	0	2
AC009478.1	0	0.74191	0.416	0.137	0	2
CD44	0	0.741001	0.494	0.243	0	2
TNFAIP3	0	0.739942	0.395	0.147	0	2
RIPK11	0	0.739749	0.55	0.264	0	2
TFRC	0	0.738693	0.558	0.302	0	2
SERTAD1	0	0.736821	0.646	0.304	0	2
PLXDC2	0	0.735556	0.512	0.196	0	2
AL353759.1	0	0.734551	0.304	0.065	0	2
SLC25A33	0	0.734466	0.523	0.22	0	2
SLC7A51	0	0.733825	0.53	0.211	0	2
TACSTD2	0	0.731617	0.88	0.644	0	2
TMTC2	0	0.731343	0.609	0.349	0	2
MAP1LC3B	0	0.730948	0.63	0.38	0	2
ZBTB43	0	0.730885	0.45	0.212	0	2
RYBP	0	0.729234	0.558	0.268	0	2
STK17B	0	0.728736	0.515	0.246	0	2
GSK3B	0	0.728704	0.689	0.376	0	2
PTK2	0	0.727543	0.852	0.56	0	2
EHBP1	0	0.727356	0.586	0.297	0	2
CEMIP2	0	0.726403	0.724	0.495	0	2
SPIDR1	0	0.726265	0.839	0.513	0	2
ID41	0	0.724373	0.628	0.306	0	2
TRIB1	0	0.721923	0.529	0.23	0	2
SAE11	0	0.715068	0.606	0.33	0	2
SLC9A1	0	0.714244	0.524	0.234	0	2
COL4A6	0	0.710506	0.325	0.083	0	2
AC012447.11	0	0.708322	0.767	0.355	0	2
N4BP1	0	0.707811	0.649	0.384	0	2
HSPA1A1	0	0.70582	0.687	0.408	0	2
TFAP2A-AS1	0	0.703617	0.357	0.094	0	2
B3GALNT2	0	0.703265	0.486	0.209	0	2
EGR1	0	0.700654	0.868	0.484	0	2
ASXL1	0	0.699604	0.644	0.376	0	2
EXOC4	0	0.698364	0.781	0.471	0	2
TSPYL21	0	0.6979	0.614	0.288	0	2
BZW2	0	0.693997	0.579	0.345	0	2
RFX2	0	0.693394	0.385	0.145	0	2
KLHL29	0	0.692736	0.41	0.118	0	2
MCF2L2	0	0.692449	0.409	0.118	0	2
TIAM1	0	0.691719	0.574	0.298	0	2
AC007389.1	0	0.691672	0.289	0.071	0	2
SGMS2	0	0.690507	0.335	0.091	0	2
NDRG1	0	0.688729	0.617	0.312	0	2
MECOM	0	0.688237	0.958	0.606	0	2
SSBP2	0	0.686993	0.613	0.299	0	2
ATP1B3	0	0.686542	0.582	0.319	0	2
KITLG	0	0.686503	0.264	0.058	0	2
ZFAND3	0	0.686375	0.764	0.432	0	2
PDE8A	0	0.685348	0.58	0.272	0	2
CERS6	0	0.684813	0.641	0.386	0	2
NCOA3	0	0.684503	0.677	0.396	0	2
PEAK1	0	0.684105	0.519	0.213	0	2
HIVEP2	0	0.683601	0.589	0.237	0	2
TXNDC11	0	0.680269	0.479	0.211	0	2
MPZL3	0	0.679612	0.466	0.168	0	2
FSCN11	0	0.679237	0.507	0.193	0	2
EVA1C	0	0.677375	0.332	0.108	0	2
AMD11	0	0.675462	0.65	0.36	0	2
RCOR1	0	0.675366	0.596	0.277	0	2
PPP3R1	0	0.673141	0.547	0.269	0	2
MAFF	0	0.672247	0.599	0.313	0	2
CDKN2B	0	0.672179	0.414	0.164	0	2
HRH1	0	0.671241	0.397	0.112	0	2
PPP1R101	0	0.671209	0.809	0.543	0	2
NABP11	0	0.670176	0.534	0.2	0	2
FSTL4	0	0.669735	0.402	0.146	0	2
ZNF1431	0	0.669702	0.452	0.194	0	2
NFIA	0	0.669568	0.629	0.317	0	2
CDC42BPA1	0	0.668244	0.692	0.359	0	2
PPP1R13B	0	0.668127	0.604	0.283	0	2
CLIC4	0	0.667463	0.348	0.119	0	2
MAPRE2	0	0.667166	0.347	0.126	0	2
ZBTB201	0	0.667096	0.797	0.496	0	2
PCCA	0	0.666398	0.604	0.314	0	2
SAMD4A	0	0.665883	0.444	0.154	0	2
NT5C2	0	0.665585	0.727	0.43	0	2
AP000331.1	0	0.66453	0.345	0.08	0	2
SMURF2	0	0.664528	0.556	0.265	0	2
SUPT3H	0	0.66437	0.558	0.232	0	2
BRAF	0	0.663343	0.711	0.465	0	2
HIST1H3J1	0	0.661908	0.491	0.203	0	2
OVOL1	0	0.660266	0.477	0.195	0	2
NPL	0	0.659714	0.532	0.224	0	2
PTPN14	0	0.659281	0.623	0.313	0	2
SLC4A7	0	0.65926	0.515	0.264	0	2
RAP1B	0	0.659052	0.698	0.442	0	2
NET1	0	0.658504	0.642	0.344	0	2
BCAS3	0	0.657679	0.69	0.372	0	2
AC239799.2	0	0.656322	0.537	0.235	0	2
RASSF5	0	0.655566	0.398	0.148	0	2
MAPK6	0	0.65513	0.511	0.214	0	2
MPPED2	0	0.655082	0.346	0.104	0	2
TLCD1	0	0.651392	0.433	0.189	0	2
COG5	0	0.649824	0.622	0.311	0	2
VWA8	0	0.649166	0.59	0.256	0	2
TEC	0	0.649008	0.36	0.102	0	2
NCOA2	0	0.648727	0.704	0.427	0	2
RASD1	0	0.647275	0.423	0.153	0	2
RAB1A	0	0.645435	0.655	0.392	0	2
CCN1	0	0.645191	0.436	0.171	0	2
DARS2	0	0.644767	0.311	0.099	0	2
SLC45A4	0	0.644719	0.38	0.13	0	2
AC104695.2	0	0.643567	0.391	0.093	0	2
KCNMB2-AS1	0	0.641037	0.376	0.13	0	2
RABGAP1L	0	0.638797	0.823	0.527	0	2
SASH1	0	0.638287	0.494	0.24	0	2
TOR1AIP2	0	0.638033	0.623	0.333	0	2
GTF2A11	0	0.637785	0.504	0.245	0	2
CCNK	0	0.637235	0.533	0.261	0	2
PPFIBP1	0	0.636979	0.604	0.303	0	2
C1orf21	0	0.636679	0.56	0.283	0	2
CROCC1	0	0.63619	0.776	0.414	0	2
HIST1H2BN1	0	0.634966	0.49	0.21	0	2
NEK7	0	0.633558	0.559	0.239	0	2
FBXO34	0	0.632821	0.67	0.355	0	2
SMAD3	0	0.632574	0.733	0.411	0	2
FOXO3	0	0.632526	0.545	0.274	0	2
RAD51B	0	0.63125	0.651	0.32	0	2
PRDM2	0	0.629505	0.682	0.399	0	2
ARL6IP1	0	0.628434	0.827	0.617	0	2
NR4A3	0	0.627609	0.306	0.073	0	2
FOXQ11	0	0.627155	0.734	0.45	0	2
STX5	0	0.626738	0.515	0.236	0	2
CRISPLD2	0	0.626114	0.292	0.068	0	2
LTBP1	0	0.625962	0.457	0.168	0	2
AFF4	0	0.625491	0.736	0.458	0	2
NUP153	0	0.623861	0.508	0.255	0	2
SCARB1	0	0.62365	0.299	0.086	0	2
USP6NL	0	0.623314	0.555	0.258	0	2
EPS81	0	0.623005	0.746	0.441	0	2
GMDS	0	0.622266	0.647	0.318	0	2
ARHGEF3	0	0.622107	0.61	0.287	0	2
SMYD3	0	0.621813	0.636	0.359	0	2
UMAD1	0	0.619812	0.58	0.284	0	2
SLMAP	0	0.618573	0.642	0.351	0	2
ZBTB11	0	0.6181	0.454	0.203	0	2
TOB11	0	0.617083	0.823	0.574	0	2
JMJD1C	0	0.617041	0.81	0.555	0	2
SELENOI	0	0.616866	0.459	0.209	0	2
JUP	0	0.615698	0.763	0.494	0	2
ZNF8211	0	0.615585	0.425	0.156	0	2
AL139807.1	0	0.615455	0.313	0.061	0	2
CSRNP21	0	0.614865	0.473	0.205	0	2
WDR37	0	0.613737	0.465	0.178	0	2
FA2H	0	0.613253	0.351	0.113	0	2
ROBO1	0	0.61323	0.394	0.156	0	2
WWOX	0	0.612328	0.57	0.274	0	2
YAP1	0	0.611557	0.619	0.345	0	2
COQ71	0	0.610929	0.488	0.219	0	2
AL139383.1	0	0.6109	0.357	0.095	0	2
EPHA2	0	0.607392	0.451	0.189	0	2
BACH1	0	0.607215	0.642	0.374	0	2
ENAH	0	0.606704	0.598	0.351	0	2
PHLDB31	0	0.60615	0.522	0.227	0	2
NR4A1	0	0.606076	0.406	0.155	0	2
EFNA5	0	0.604717	0.566	0.243	0	2
GLCCI1	0	0.604398	0.526	0.246	0	2
UBE2D1	0	0.60397	0.474	0.212	0	2
DUSP1	0	0.603711	0.797	0.47	0	2
AC008014.1	0	0.603417	0.493	0.229	0	2
MBNL1	0	0.602627	0.757	0.526	0	2
KIF1B	0	0.601768	0.526	0.25	0	2
KANK1	0	0.601711	0.63	0.334	0	2
FAM53C1	0	0.601705	0.582	0.286	0	2
CAB39	0	0.601619	0.489	0.234	0	2
FOXC1	0	0.601566	0.487	0.199	0	2
ERO1B	0	0.601106	0.355	0.104	0	2
TIGAR	0	0.601086	0.331	0.118	0	2
TNFAIP8	0	0.600686	0.495	0.239	0	2
C9orf72	0	0.600412	0.401	0.132	0	2
CAMK1D	0	0.599511	0.53	0.261	0	2
AKAP13	0	0.598927	0.8	0.56	0	2
C3orf52	0	0.598779	0.401	0.119	0	2
SOS1	0	0.597359	0.677	0.382	0	2
LRMDA	0	0.596221	0.667	0.365	0	2
DUSP5	0	0.595695	0.402	0.142	0	2
PLK21	0	0.595008	0.66	0.324	0	2
LUZP1	0	0.594675	0.569	0.305	0	2
AL031602.2	0	0.593696	0.282	0.057	0	2
AL049779.4	0	0.592507	0.253	0.036	0	2
ZDHHC17	0	0.592438	0.394	0.167	0	2
SRPK2	0	0.591141	0.712	0.446	0	2
2025-03-03	0	0.590671	0.412	0.136	0	2
LINC011381	0	0.590646	0.508	0.206	0	2
SLC25A25	0	0.58934	0.473	0.182	0	2
IL6ST	0	0.589177	0.473	0.215	0	2
ERC1	0	0.586576	0.655	0.359	0	2
ETV3	0	0.584478	0.467	0.215	0	2
POU3F1	0	0.584212	0.27	0.069	0	2
SBF2	0	0.583318	0.673	0.39	0	2
AOPEP	0	0.582996	0.661	0.364	0	2
CDKAL1	0	0.581971	0.609	0.305	0	2
LNX2	0	0.581551	0.402	0.15	0	2
CBX41	0	0.579406	0.532	0.255	0	2
KIAA1217	0	0.579185	0.811	0.531	0	2
PIP5K1A	0	0.579022	0.587	0.312	0	2
THAP9	0	0.578719	0.344	0.086	0	2
AC025263.1	0	0.578454	0.272	0.053	0	2
PTPRK1	0	0.577686	0.822	0.483	0	2
COP1	0	0.576729	0.707	0.399	0	2
PFKFB2	0	0.575175	0.303	0.08	0	2
ARID3B	0	0.574097	0.344	0.125	0	2
AC012494.1	0	0.573179	0.281	0.068	0	2
RBFOX2	0	0.572668	0.67	0.392	0	2
MIR4435-2HG	0	0.572656	0.409	0.157	0	2
CCNYL11	0	0.572636	0.402	0.137	0	2
TICAM1	0	0.572518	0.405	0.143	0	2
SUMF1	0	0.5725	0.581	0.277	0	2
PLK31	0	0.572263	0.411	0.157	0	2
NRIP3	0	0.571225	0.251	0.056	0	2
HIST2H2BF	0	0.569902	0.388	0.136	0	2
KIF13A	0	0.568148	0.53	0.246	0	2
AL591043.2	0	0.567737	0.344	0.089	0	2
WNT9A	0	0.566963	0.264	0.065	0	2
OXR11	0	0.566582	0.808	0.534	0	2
DSE	0	0.566071	0.372	0.125	0	2
SH3D19	0	0.565497	0.526	0.227	0	2
IER5L1	0	0.565216	0.709	0.413	0	2
RASAL2	0	0.565014	0.54	0.234	0	2
RIPK4	0	0.56487	0.516	0.234	0	2
KCNQ1OT1	0	0.564484	0.551	0.281	0	2
SPAG6	0	0.561635	0.296	0.065	0	2
DSN1	0	0.560595	0.403	0.173	0	2
TRIO	0	0.56047	0.667	0.352	0	2
RBMS1	0	0.560248	0.685	0.421	0	2
C1orf116	0	0.558518	0.426	0.184	0	2
APOLD1	0	0.558466	0.388	0.13	0	2
ANKUB1	0	0.557983	0.328	0.078	0	2
IGF1R	0	0.557731	0.684	0.389	0	2
AL606489.1	0	0.556968	0.291	0.047	0	2
CAMSAP2	0	0.55607	0.511	0.231	0	2
C16orf72	0	0.555083	0.455	0.183	0	2
BMP2	0	0.554959	0.251	0.061	0	2
FAF1	0	0.554419	0.721	0.424	0	2
XPR1	0	0.554377	0.47	0.203	0	2
MAGI1	0	0.553486	0.707	0.418	0	2
FRMD6	0	0.553334	0.564	0.26	0	2
PRKCE	0	0.553303	0.539	0.243	0	2
TMEM117	0	0.550455	0.559	0.248	0	2
CLK11	0	0.550413	0.7	0.403	0	2
BTBD9	0	0.550204	0.659	0.323	0	2
CADM1	0	0.549656	0.33	0.11	0	2
SIRT1	0	0.548381	0.383	0.137	0	2
LGMN	0	0.548037	0.485	0.232	0	2
GPHN	0	0.547443	0.565	0.246	0	2
NDEL1	0	0.546915	0.489	0.207	0	2
FBXL17	0	0.546608	0.605	0.303	0	2
SESN1	0	0.546425	0.49	0.206	0	2
BICRAL1	0	0.5459	0.548	0.221	0	2
MARK1	0	0.54505	0.43	0.173	0	2
LRRN1	0	0.544032	0.273	0.068	0	2
ARHGAP26	0	0.542624	0.507	0.25	0	2
SGMS1	0	0.542211	0.512	0.259	0	2
SIAH1	0	0.542001	0.462	0.199	0	2
RNF38	0	0.541829	0.606	0.306	0	2
NSUN61	0	0.541196	0.696	0.414	0	2
PLA2G6	0	0.540062	0.435	0.151	0	2
BRD21	0	0.539574	0.844	0.645	0	2
RNF11	0	0.538952	0.459	0.223	0	2
LPP	0	0.535635	0.848	0.612	0	2
SCAF8	0	0.535082	0.583	0.296	0	2
SIPA1L3	0	0.533542	0.569	0.297	0	2
SATB1-AS1	0	0.532302	0.414	0.152	0	2
RASA2	0	0.531353	0.59	0.32	0	2
NSMCE2	0	0.530913	0.61	0.341	0	2
ATXN1	0	0.529889	0.607	0.282	0	2
REV3L	0	0.529455	0.511	0.237	0	2
WDR26	0	0.529132	0.539	0.271	0	2
ZCCHC71	0	0.528547	0.67	0.393	0	2
AL021155.51	0	0.528476	0.617	0.303	0	2
PTPRG	0	0.527807	0.451	0.183	0	2
AL390957.1	0	0.527384	0.362	0.11	0	2
USP9X	0	0.524519	0.562	0.296	0	2
PI4K2B	0	0.52412	0.384	0.14	0	2
ECD	0	0.522954	0.402	0.166	0	2
USP25	0	0.522549	0.507	0.25	0	2
PRKCH	0	0.521826	0.532	0.255	0	2
GPR89B	0	0.521258	0.35	0.13	0	2
[truncated: 7,426 more rows]

## Sheet: S8
Table S8. Differentially expressed genes of all BLCA cells before and after treatment.
gene	p value	avg_log2FC	pct.1	pct.2	adjust p	cluster
SERPINE1	0	2.8811	0.508	0.051	0	Post
PDE4D	0	2.84918	0.858	0.222	0	Post
HSPA1A	0	2.72465	0.759	0.177	0	Post
TNNI2	0	2.72263	0.57	0.075	0	Post
TSHZ2	0	2.55897	0.688	0.127	0	Post
LINC01619	0	2.50517	0.397	0.098	0	Post
PTPRM	0	2.47981	0.754	0.189	0	Post
EGLN3	0	2.36489	0.682	0.057	0	Post
LINC01122	0	2.35633	0.38	0.028	0	Post
LY6D	0	2.26046	0.424	0.174	0	Post
AC011287.1	0	2.22403	0.348	0.056	0	Post
TEX14	0	2.21932	0.799	0.324	0	Post
SYT8	0	2.13761	0.597	0.273	0	Post
POLR2A	0	2.08872	0.797	0.511	0	Post
AHR	0	2.05929	0.852	0.518	0	Post
ID4	0	2.03698	0.629	0.143	0	Post
BTBD16	0	2.01845	0.491	0.055	0	Post
RIMS2	0	2.01573	0.608	0.069	0	Post
AC012447.1	0	1.99626	0.691	0.244	0	Post
MAPK10	0	1.98834	0.627	0.261	0	Post
MAFB	0	1.92446	0.595	0.255	0	Post
MIR205HG	0	1.92168	0.896	0.387	0	Post
TMPRSS4	0	1.91858	0.498	0.076	0	Post
PDE10A	0	1.90131	0.427	0.08	0	Post
TCIM	0	1.88812	0.339	0.02	0	Post
AL627171.2	0	1.85055	0.428	0.193	0	Post
MID1	0	1.82214	0.507	0.183	0	Post
ANXA10	0	1.81124	0.341	0.008	0	Post
GCNT1	0	1.79911	0.524	0.193	0	Post
ACSM6	0	1.75297	0.291	0.093	0	Post
ID2	0	1.74588	0.747	0.395	0	Post
PPARG	0	1.74249	0.749	0.507	0	Post
MIR31HG	0	1.72864	0.54	0.015	0	Post
TLE4	0	1.724	0.774	0.379	0	Post
AC019117.1	0	1.71781	0.486	0.113	0	Post
AC099520.1	0	1.71467	0.3	0.006	0	Post
EFNA5	0	1.59658	0.546	0.104	0	Post
DUOX2	0	1.5847	0.291	0.031	0	Post
RASD1	0	1.58402	0.406	0.039	0	Post
LRRC23	0	1.58003	0.405	0.154	0	Post
KRT15	0	1.55442	0.452	0.097	0	Post
ANKRD37	0	1.54553	0.392	0.124	0	Post
HIST1H3J	0	1.54009	0.441	0.122	0	Post
FABP4	0	1.53188	0.325	0.01	0	Post
SLC38A2	0	1.51994	0.881	0.719	0	Post
NPL	0	1.51393	0.497	0.113	0	Post
HIST1H2BD	0	1.49866	0.481	0.255	0	Post
AC138305.1	0	1.49836	0.401	0.008	0	Post
CROCC	0	1.48244	0.713	0.312	0	Post
ARIH1	0	1.47214	0.659	0.454	0	Post
CADM1	0	1.47179	0.314	0.019	0	Post
DLEU2	0	1.46317	0.749	0.396	0	Post
CDKN1C	0	1.43793	0.448	0.163	0	Post
GCH1	0	1.43389	0.456	0.198	0	Post
ACOXL	0	1.43236	0.392	0.064	0	Post
MACROD2	0	1.4184	0.482	0.12	0	Post
CAMK1D	0	1.40543	0.477	0.193	0	Post
SNHG5	0	1.40168	0.795	0.643	0	Post
UBE2E2	0	1.39887	0.419	0.034	0	Post
CHD9	0	1.39687	0.699	0.408	0	Post
IL1RAPL2	0	1.39033	0.291	0.065	0	Post
IFRD1	0	1.38175	0.663	0.512	0	Post
HSPA2	0	1.37503	0.385	0.076	0	Post
ADGRF1	0	1.37442	0.663	0.388	0	Post
SH3PXD2A	0	1.37187	0.471	0.159	0	Post
TNFRSF10D	0	1.36503	0.359	0.108	0	Post
CLDN1	0	1.36123	0.415	0.108	0	Post
RIPK1	0	1.35999	0.453	0.243	0	Post
ATF7IP2	0	1.35236	0.619	0.429	0	Post
ZNF846	0	1.33676	0.48	0.163	0	Post
MBD5	0	1.33496	0.548	0.195	0	Post
KDM6A	0	1.33319	0.548	0.316	0	Post
AC019117.2	0	1.32362	0.615	0.309	0	Post
PTPRK	0	1.31787	0.75	0.404	0	Post
MT-ATP8	0	1.31211	0.716	0.513	0	Post
LINC01612	0	1.30305	0.274	0.057	0	Post
PTPN13	0	1.30259	0.721	0.384	0	Post
HECA	0	1.29758	0.533	0.257	0	Post
NFAT5	0	1.28802	0.746	0.47	0	Post
CAPN8	0	1.28599	0.345	0.037	0	Post
SPTAN1	0	1.27916	0.741	0.633	0	Post
CD96	0	1.26509	0.317	0.094	0	Post
DST	0	1.23654	0.739	0.492	0	Post
NSUN6	0	1.23477	0.646	0.335	0	Post
SLC23A2	0	1.22002	0.457	0.218	0	Post
HEXIM1	0	1.21461	0.659	0.393	0	Post
MIR29B2CHG	0	1.21132	0.528	0.163	0	Post
BCL6	0	1.20872	0.472	0.205	0	Post
CSRNP2	0	1.19851	0.411	0.149	0	Post
ITGA3	0	1.19192	0.422	0.131	0	Post
GTF2A1	0	1.18827	0.434	0.203	0	Post
MAP3K5	0	1.18794	0.57	0.286	0	Post
Z93241.1	0	1.18529	0.483	0.226	0	Post
SLC7A5	0	1.17911	0.418	0.192	0	Post
NCOA3	0	1.17617	0.593	0.362	0	Post
FTX	0	1.15721	0.741	0.544	0	Post
FP671120.4	0	1.15285	0.32	0.039	0	Post
USP53	0	1.14852	0.534	0.281	0	Post
PLXDC2	0	1.14267	0.441	0.127	0	Post
MLC1	0	1.14026	0.263	0.02	0	Post
SEMA4B	0	1.13175	0.515	0.268	0	Post
BTBD9	0	1.12756	0.573	0.264	0	Post
THSD4	0	1.12326	0.373	0.123	0	Post
NKAIN2	0	1.12291	0.318	0.003	0	Post
TNS4	0	1.11382	0.433	0.12	0	Post
AMD1	0	1.11335	0.545	0.347	0	Post
SQSTM1	0	1.11313	0.836	0.767	0	Post
HIST1H2BJ	0	1.11113	0.324	0.062	0	Post
RMRP	0	1.11038	0.259	0.054	0	Post
FRMD6	0	1.11023	0.5	0.188	0	Post
MIR4713HG	0	1.10847	0.343	0.026	0	Post
LRP1B	0	1.10436	0.258	0.024	0	Post
EPB41L5	0	1.10317	0.391	0.17	0	Post
TNNT3	0	1.10017	0.331	0.047	0	Post
PEAK1	0	1.09872	0.438	0.161	0	Post
FOXO1	0	1.09726	0.466	0.255	0	Post
AP005230.1	0	1.09644	0.352	0.043	0	Post
TMEM163	0	1.09366	0.33	0.055	0	Post
TBX1	0	1.09262	0.25	0.041	0	Post
KIAA1217	0	1.09161	0.731	0.491	0	Post
PADI3	0	1.09037	0.303	0.022	0	Post
NHS	0	1.08486	0.394	0.08	0	Post
TENT5C	0	1.08476	0.396	0.117	0	Post
INTS6	0	1.08216	0.536	0.333	0	Post
PPP1R10	0	1.08023	0.714	0.531	0	Post
OAT	0	1.07981	0.473	0.252	0	Post
MAST4	0	1.07757	0.749	0.572	0	Post
AL355075.4	0	1.07639	0.371	0.135	0	Post
Z93403.1	0	1.07079	0.29	0.006	0	Post
EYA4	0	1.06656	0.293	0.003	0	Post
BRD2	0	1.06148	0.746	0.67	0	Post
PARP16	0	1.06112	0.308	0.051	0	Post
MAGI2	0	1.05843	0.282	0.029	0	Post
SPOCD1	0	1.05785	0.326	0.015	0	Post
RGS6	0	1.05751	0.264	0.013	0	Post
TMEM178B	0	1.05181	0.342	0.05	0	Post
EXT1	0	1.04873	0.675	0.374	0	Post
MECOM	0	1.0479	0.905	0.495	0	Post
MAML3	0	1.04552	0.61	0.36	0	Post
GADD45B	0	1.04548	0.697	0.548	0	Post
GNGT1	0	1.0451	0.468	0.204	0	Post
CARD11	0	1.04445	0.42	0.143	0	Post
IER5L	0	1.03918	0.613	0.386	0	Post
ZNF608	0	1.03592	0.323	0.047	0	Post
ITGB6	0	1.03477	0.303	0.103	0	Post
BAZ2B	0	1.02761	0.595	0.4	0	Post
AQP3	0	1.02034	0.442	0.21	0	Post
TRA2A	0	1.01557	0.66	0.538	0	Post
ZNRF2	0	1.00971	0.467	0.261	0	Post
ZFP36L2	0	1.00619	0.769	0.611	0	Post
PFKFB3	0	1.00581	0.37	0.117	0	Post
AC022217.3	0	1.00325	0.404	0.169	0	Post
SRSF7	0	1.00242	0.902	0.841	0	Post
CFH	0	1.00213	0.414	0.109	0	Post
PRKN	0	0.999421	0.387	0.099	0	Post
PKP4	0	0.999091	0.474	0.212	0	Post
LINC01004	0	0.993881	0.464	0.199	0	Post
DALRD3	0	0.991743	0.494	0.263	0	Post
CD46	0	0.990281	0.67	0.612	0	Post
FBXW7	0	0.989657	0.515	0.34	0	Post
CCSER1	0	0.98874	0.766	0.469	0	Post
RGS2	0	0.987645	0.334	0.092	0	Post
GATA3	0	0.985816	0.743	0.608	0	Post
TMC7	0	0.985189	0.398	0.134	0	Post
MAFA	0	0.984413	0.289	0.055	0	Post
LINC00511	0	0.984231	0.832	0.503	0	Post
SMYD3	0	0.971052	0.563	0.313	0	Post
MAP4K3	0	0.970784	0.535	0.312	0	Post
PSME4	0	0.970639	0.588	0.416	0	Post
ASTN2	0	0.966669	0.346	0.079	0	Post
TP63	0	0.96615	0.538	0.242	0	Post
MAP7	0	0.958797	0.527	0.305	0	Post
CSKMT	0	0.956839	0.562	0.331	0	Post
FRMD4A	0	0.954304	0.34	0.061	0	Post
CHD2	0	0.951896	0.672	0.591	0	Post
LDLRAD4	0	0.945406	0.333	0.065	0	Post
XKR6	0	0.941749	0.308	0.025	0	Post
HOTAIRM1	0	0.940496	0.436	0.189	0	Post
LARGE1	0	0.940457	0.531	0.301	0	Post
PLCB1	0	0.940224	0.632	0.375	0	Post
ELF3	0	0.936726	0.925	0.847	0	Post
ARHGAP6	0	0.935669	0.257	0.05	0	Post
KIAA1109	0	0.930998	0.515	0.309	0	Post
TANC1	0	0.925732	0.403	0.104	0	Post
EPS8	0	0.925211	0.628	0.437	0	Post
CD2AP	0	0.925041	0.656	0.534	0	Post
HIVEP2	0	0.924177	0.465	0.216	0	Post
HIST1H2BG	0	0.923409	0.298	0.074	0	Post
AKAP13	0	0.923401	0.71	0.553	0	Post
ACSL3	0	0.922785	0.428	0.227	0	Post
NMRK1	0	0.921228	0.432	0.227	0	Post
BTG1	0	0.919439	0.789	0.737	0	Post
SLITRK6	0	0.918468	0.35	0.087	0	Post
AL021155.5	0	0.914362	0.526	0.261	0	Post
SAMD12	0	0.907257	0.653	0.416	0	Post
PPP1R9A	0	0.907165	0.309	0.103	0	Post
RAPGEF2	0	0.905623	0.461	0.239	0	Post
PCED1B	0	0.904068	0.373	0.138	0	Post
RNPC3	0	0.903222	0.439	0.207	0	Post
FRYL	0	0.903144	0.562	0.358	0	Post
TGFBR3	0	0.898333	0.449	0.228	0	Post
CDKN2B	0	0.897409	0.349	0.12	0	Post
ATXN1	0	0.895994	0.506	0.247	0	Post
GRIP1	0	0.891018	0.357	0.104	0	Post
MBNL2	0	0.883444	0.582	0.364	0	Post
CDC14B	0	0.881944	0.404	0.153	0	Post
AHI1	0	0.88071	0.506	0.294	0	Post
MYO6	0	0.876356	0.68	0.54	0	Post
GPHN	0	0.875913	0.464	0.213	0	Post
ARHGEF10L	0	0.87276	0.444	0.231	0	Post
ABLIM1	0	0.871863	0.415	0.158	0	Post
THRB	0	0.871171	0.701	0.461	0	Post
KLHL29	0	0.869425	0.33	0.073	0	Post
KLF5	0	0.862077	0.895	0.755	0	Post
PTPRG	0	0.85874	0.378	0.142	0	Post
VWA8	0	0.858418	0.474	0.236	0	Post
OXR1	0	0.858412	0.707	0.523	0	Post
TBC1D8	0	0.857208	0.399	0.158	0	Post
PTPRS	0	0.837592	0.262	0.033	0	Post
AC073332.1	0	0.83327	0.338	0.1	0	Post
ZBTB20	0	0.828393	0.7	0.467	0	Post
IL20RA	0	0.828148	0.303	0.091	0	Post
ABCC4	0	0.827677	0.337	0.128	0	Post
PALLD	0	0.823559	0.325	0.105	0	Post
EIF4G3	0	0.821509	0.615	0.465	0	Post
AFF1	0	0.813979	0.577	0.412	0	Post
NR3C2	0	0.813868	0.262	0.027	0	Post
RAPH1	0	0.81196	0.333	0.06	0	Post
PLA2G4A	0	0.800712	0.289	0.077	0	Post
STON2	0	0.79902	0.384	0.146	0	Post
SIPA1L1	0	0.793231	0.489	0.286	0	Post
LINC00958	0	0.791745	0.262	0.027	0	Post
SESN1	0	0.79103	0.394	0.184	0	Post
NEK7	0	0.789983	0.439	0.231	0	Post
UNC5B	0	0.759331	0.28	0.055	0	Post
TTC28	0	0.754027	0.313	0.082	0	Post
CERNA2	0	0.753968	0.287	0.079	0	Post
HRH1	0	0.742666	0.304	0.087	0	Post
MALAT1	0	0.73611	0.999	0.982	0	Post
TEC	0	0.732168	0.275	0.08	0	Post
TSGA10	0	0.725991	0.313	0.107	0	Post
TNIK	0	0.712536	0.278	0.076	0	Post
PELI2	0	0.686957	0.26	0.028	0	Post
KRT13	0	0.607426	0.688	0.377	0	Post
MT-ND4	0	0.380082	0.999	0.987	0	Post
MYLIP	1.13084e-307	1.04968	0.615	0.489	3.93409e-303	Post
ANKRD17	1.49597e-305	0.825118	0.573	0.419	5.20432e-301	Post
FBXO34	8.15327e-304	0.751385	0.547	0.353	2.83644e-299	Post
BICRAL	9.60768e-304	0.667405	0.429	0.208	3.34242e-299	Post
LAMA5	2.94635e-302	0.926034	0.438	0.23	1.02501e-297	Post
PATJ	3.43983e-302	0.687375	0.678	0.488	1.19668e-297	Post
DSE	9.16457e-302	0.691539	0.295	0.099	3.18826e-297	Post
FGFR3	1.27624e-301	1.04305	0.479	0.278	4.43993e-297	Post
RABGEF1	4.88621e-301	0.793649	0.591	0.415	1.69986e-296	Post
RAB26	2.71641e-300	1.04388	0.281	0.085	9.45013e-296	Post
RND3	7.54964e-299	1.0775	0.675	0.44	2.62644e-294	Post
NPAS2	1.44953e-296	0.839091	0.48	0.28	5.04278e-292	Post
RAD51B	2.13432e-294	0.71476	0.531	0.306	7.4251e-290	Post
TSTD3	1.65017e-293	0.587193	0.285	0.093	5.74077e-289	Post
IFI16	1.77966e-292	0.847465	0.489	0.284	6.19125e-288	Post
HSPA1B	3.32352e-292	0.548188	0.767	0.62	1.15622e-287	Post
MTAP	3.7301e-291	0.749111	0.422	0.214	1.29766e-286	Post
TBC1D5	4.73635e-291	0.661654	0.669	0.478	1.64773e-286	Post
ODC1	1.17337e-290	1.30903	0.451	0.256	4.08205e-286	Post
LINC00910	1.16608e-289	0.700798	0.557	0.314	4.05669e-285	Post
FOXQ1	3.54347e-289	0.838217	0.619	0.453	1.23274e-284	Post
TBC1D32	1.18879e-288	0.633212	0.295	0.1	4.13568e-284	Post
P4HA1	2.36226e-288	1.06859	0.447	0.264	8.21806e-284	Post
ZNF552	1.09854e-287	0.840522	0.57	0.405	3.82171e-283	Post
ETV6	1.24306e-287	0.734542	0.665	0.488	4.32447e-283	Post
LPAR1	4.4691e-287	0.653421	0.269	0.083	1.55475e-282	Post
BTG2	8.82861e-286	1.01092	0.683	0.587	3.07139e-281	Post
LTBP1	7.30124e-285	0.743292	0.353	0.154	2.54003e-280	Post
IQCN	7.47142e-285	0.713978	0.272	0.085	2.59923e-280	Post
THAP9	2.94208e-284	0.679922	0.255	0.07	1.02352e-279	Post
GYS1	5.42087e-284	0.887181	0.305	0.113	1.88587e-279	Post
TULP2	2.42546e-283	0.93427	0.303	0.111	8.43795e-279	Post
AL591043.2	1.91164e-282	0.645186	0.257	0.071	6.6504e-278	Post
DGKA	1.76278e-281	0.702133	0.284	0.096	6.13252e-277	Post
ABHD17B	3.73193e-280	1.08166	0.428	0.245	1.2983e-275	Post
FABP5	2.63554e-279	0.766117	0.655	0.485	9.16878e-275	Post
RALGAPA1	2.91153e-278	0.77617	0.487	0.301	1.01289e-273	Post
ZNF440	1.49057e-277	0.723018	0.456	0.263	5.18553e-273	Post
SGK1	5.80457e-277	0.958114	0.442	0.24	2.01935e-272	Post
GCLC	1.02155e-275	1.39914	0.538	0.385	3.55386e-271	Post
DNAJB1	1.14833e-275	0.831505	0.693	0.551	3.99492e-271	Post
HIST1H2AG	2.22487e-275	0.887369	0.271	0.085	7.74011e-271	Post
SLC9A1	1.86848e-274	0.8785	0.415	0.227	6.50025e-270	Post
FAM13A	4.9473e-274	0.896736	0.478	0.293	1.72111e-269	Post
NCOA7	1.40915e-272	1.06845	0.45	0.265	4.9023e-268	Post
AC093865.1	4.4563e-272	0.872521	0.431	0.223	1.5503e-267	Post
MPP5	1.72229e-270	0.570419	0.291	0.105	5.99168e-266	Post
AIM2	2.01878e-269	0.758412	0.255	0.08	7.02312e-265	Post
SOS1	7.11357e-269	0.738115	0.561	0.382	2.47474e-264	Post
STAG1	1.33768e-268	0.679467	0.632	0.459	4.65367e-264	Post
NT5C3A	3.77619e-267	0.855052	0.434	0.262	1.3137e-262	Post
ARG2	5.2441e-266	0.768382	0.299	0.114	1.82437e-261	Post
INTS6L	1.66172e-261	0.592122	0.275	0.095	5.78095e-257	Post
AC008014.1	2.96834e-260	0.8594	0.402	0.211	1.03266e-255	Post
MAGI1	1.23059e-259	0.679106	0.594	0.414	4.2811e-255	Post
TMEM131	1.35516e-259	0.735886	0.406	0.224	4.71447e-255	Post
ARHGAP32	1.69186e-258	0.781046	0.522	0.358	5.88582e-254	Post
LRMDA	3.12343e-258	0.787876	0.549	0.362	1.08661e-253	Post
SNX14	2.76135e-255	0.839907	0.403	0.228	9.60647e-251	Post
SNHG14	1.95891e-252	0.81568	0.308	0.13	6.81484e-248	Post
HES1	8.22226e-252	0.824478	0.785	0.639	2.86044e-247	Post
CLASP1	9.87014e-252	0.710709	0.447	0.258	3.43372e-247	Post
DOP1A	1.27783e-251	0.655626	0.335	0.149	4.44543e-247	Post
FOS	3.06286e-249	0.851329	0.791	0.743	1.06554e-244	Post
HOXB3	7.32508e-249	1.07244	0.328	0.159	2.54832e-244	Post
RBM39	8.18055e-249	0.558947	0.811	0.821	2.84593e-244	Post
ZFAS1	1.11533e-248	0.830653	0.875	0.869	3.88011e-244	Post
NBEAL1	1.63752e-246	0.787893	0.521	0.37	5.69678e-242	Post
EFL1	1.98391e-246	0.645583	0.296	0.121	6.90184e-242	Post
KANTR	1.28419e-245	0.619051	0.302	0.122	4.46757e-241	Post
FRY	2.39282e-243	0.901351	0.429	0.26	8.32436e-239	Post
ATP10D	2.92051e-243	0.529407	0.266	0.093	1.01602e-238	Post
RBMX	1.04745e-242	0.854763	0.634	0.552	3.64397e-238	Post
WHAMM	7.29409e-242	0.80023	0.377	0.209	2.53754e-237	Post
KCNJ15	1.03414e-241	0.866484	0.339	0.164	3.59766e-237	Post
IL4R	1.92522e-241	0.719472	0.304	0.131	6.69765e-237	Post
PUM2	8.30964e-241	0.66964	0.567	0.419	2.89084e-236	Post
CBR4	5.54709e-240	0.739868	0.375	0.198	1.92978e-235	Post
HSPH1	1.08112e-239	1.0695	0.631	0.533	3.7611e-235	Post
CASC9	1.83759e-239	0.730152	0.343	0.166	6.39281e-235	Post
CDK13	5.60942e-238	0.69542	0.552	0.414	1.95146e-233	Post
BCAS1	2.74862e-237	1.0026	0.494	0.345	9.56216e-233	Post
PDE8A	5.35641e-237	0.767249	0.449	0.283	1.86344e-232	Post
GNAI1	1.84172e-236	0.692	0.364	0.186	6.40717e-232	Post
WDR37	3.92176e-236	0.705696	0.352	0.178	1.36434e-231	Post
PTK6	7.43698e-236	0.834121	0.345	0.172	2.58725e-231	Post
KDM4B	1.28441e-235	0.789713	0.503	0.329	4.46833e-231	Post
NFE2L3	4.21092e-235	0.902707	0.272	0.109	1.46494e-230	Post
ERRFI1	1.50677e-233	0.586678	0.672	0.488	5.24189e-229	Post
COL27A1	9.98562e-233	0.586274	0.262	0.091	3.4739e-228	Post
PLD1	1.58806e-232	0.989565	0.387	0.218	5.52471e-228	Post
CRIM1	8.39813e-232	1.08319	0.439	0.284	2.92163e-227	Post
BCKDHB	6.77738e-231	0.673177	0.361	0.186	2.35778e-226	Post
SAMD4A	8.30403e-231	0.666067	0.332	0.151	2.88889e-226	Post
RHEX	3.05561e-228	0.830723	0.51	0.314	1.06302e-223	Post
DENND4A	9.75565e-228	0.792912	0.392	0.224	3.39389e-223	Post
CYP20A1	1.96482e-227	0.932248	0.359	0.193	6.8354e-223	Post
TMEM117	1.32622e-225	0.621775	0.436	0.247	4.6138e-221	Post
HERC1	9.90927e-225	0.698112	0.433	0.27	3.44734e-220	Post
DUSP2	2.53147e-224	0.913264	0.263	0.099	8.80674e-220	Post
ANKRD50	8.3307e-223	0.762383	0.36	0.189	2.89817e-218	Post
C9orf72	1.25027e-220	0.599151	0.298	0.128	4.34955e-216	Post
FHIT	7.67792e-220	0.602908	0.582	0.374	2.67107e-215	Post
POF1B	1.04516e-218	0.773652	0.481	0.334	3.63601e-214	Post
AGAP1	1.97889e-218	0.660615	0.427	0.251	6.88435e-214	Post
LPP	1.87393e-217	0.532748	0.747	0.622	6.51921e-213	Post
ARRDC3	1.9367e-217	0.768413	0.389	0.213	6.73758e-213	Post
SENP6	2.7651e-217	0.693355	0.514	0.377	9.6195e-213	Post
ZMIZ1	8.68739e-217	0.730665	0.381	0.217	3.02226e-212	Post
RNF128	2.2189e-216	0.688974	0.382	0.207	7.71935e-212	Post
ZNF626	3.37013e-216	0.655884	0.433	0.248	1.17244e-211	Post
COP1	1.1526e-214	0.655726	0.571	0.417	4.00979e-210	Post
ZNF721	1.56208e-214	0.699964	0.419	0.257	5.43434e-210	Post
AFMID	2.89213e-214	1.22675	0.455	0.29	1.00614e-209	Post
FAM117B	2.2549e-213	0.663765	0.283	0.122	7.84456e-209	Post
TTC6	1.54497e-212	0.590467	0.431	0.242	5.37479e-208	Post
SP1	2.64632e-212	0.695395	0.41	0.252	9.20627e-208	Post
OGT	5.017e-212	0.68741	0.467	0.313	1.74536e-207	Post
MARCKS	5.18558e-212	0.483217	0.621	0.446	1.80401e-207	Post
ENTPD7	1.16755e-211	0.593612	0.277	0.118	4.0618e-207	Post
JUNB	1.34216e-210	0.830941	0.854	0.781	4.66923e-206	Post
PLCD3	3.74044e-210	0.704734	0.329	0.165	1.30126e-205	Post
DNAJA1	7.54776e-210	0.896595	0.755	0.761	2.62579e-205	Post
SLC20A1	9.25634e-210	0.998681	0.594	0.527	3.22019e-205	Post
SCAF8	1.19541e-209	0.711566	0.463	0.304	4.1587e-205	Post
SDK1	3.4874e-209	0.874617	0.328	0.17	1.21323e-204	Post
SEMA3C	4.77811e-209	0.769582	0.511	0.358	1.66226e-204	Post
MRTFA	1.36131e-208	0.698583	0.463	0.293	4.73586e-204	Post
SRPK2	2.51396e-208	0.698512	0.586	0.472	8.74581e-204	Post
LNX2	1.23414e-207	0.625021	0.306	0.146	4.29346e-203	Post
WARS2-AS1	1.4723e-207	0.589528	0.324	0.155	5.122e-203	Post
TBCK	2.82898e-207	0.628187	0.383	0.216	9.84172e-203	Post
UBA6-AS1	1.42799e-206	0.699185	0.287	0.128	4.96784e-202	Post
IMMP2L	3.72631e-206	0.45316	0.642	0.433	1.29635e-201	Post
DDIT4	7.65905e-206	0.790986	0.359	0.189	2.66451e-201	Post
FRK	8.32783e-206	0.61889	0.293	0.133	2.89717e-201	Post
TIGAR	1.34676e-205	0.663191	0.256	0.106	4.68525e-201	Post
NHSL1	1.22332e-204	0.685169	0.45	0.283	4.25579e-200	Post
MCTP2	1.52064e-204	0.647573	0.432	0.255	5.29015e-200	Post
ZFAND6	7.0292e-204	0.802432	0.532	0.447	2.44539e-199	Post
PLEKHA6	1.24734e-203	0.625788	0.318	0.156	4.33938e-199	Post
DENND1B	1.46055e-203	0.628246	0.39	0.229	5.0811e-199	Post
CYP3A5	1.37138e-202	0.809085	0.519	0.365	4.77088e-198	Post
ARID1B	1.58033e-202	0.571545	0.7	0.604	5.4978e-198	Post
CCNYL1	3.46845e-201	0.668511	0.297	0.138	1.20664e-196	Post
AC239799.2	3.63032e-200	0.767385	0.416	0.236	1.26295e-195	Post
URGCP	6.08827e-200	0.606191	0.342	0.179	2.11805e-195	Post
DACH2	6.42385e-200	0.655091	0.305	0.141	2.23479e-195	Post
ANO6	7.04622e-200	0.688591	0.407	0.249	2.45131e-195	Post
ACER2	3.15086e-199	1.07061	0.43	0.285	1.09615e-194	Post
ERN1	4.62333e-199	0.805106	0.43	0.278	1.60841e-194	Post
DLST	1.37262e-198	0.524062	0.251	0.098	4.77522e-194	Post
SIK3	1.81942e-198	0.731836	0.508	0.363	6.32959e-194	Post
TJP2	3.84094e-198	0.764494	0.544	0.445	1.33622e-193	Post
FAAH2	4.75804e-198	0.583456	0.293	0.132	1.65528e-193	Post
CASK	4.77301e-198	0.63528	0.403	0.246	1.66048e-193	Post
INSR	1.53705e-196	0.791484	0.458	0.314	5.34723e-192	Post
ARID2	7.20359e-196	0.64455	0.45	0.3	2.50606e-191	Post
ABI1	2.46953e-195	1.15303	0.528	0.429	8.59124e-191	Post
LDLR	5.84712e-195	0.884759	0.259	0.11	2.03415e-190	Post
TNKS2	9.87765e-195	0.646179	0.421	0.273	3.43633e-190	Post
REV1	1.30378e-194	0.69228	0.437	0.289	4.53574e-190	Post
ATP2B4	2.21865e-194	0.649621	0.351	0.193	7.71846e-190	Post
DHRS2	2.61998e-194	0.570023	0.606	0.411	9.11466e-190	Post
GLS	2.78604e-194	0.770162	0.497	0.35	9.69235e-190	Post
BMPR2	7.63194e-194	0.712678	0.452	0.306	2.65508e-189	Post
CDKN2AIP	2.41396e-193	0.875042	0.358	0.205	8.39792e-189	Post
AC026765.3	3.01108e-193	0.630628	0.307	0.143	1.04753e-188	Post
RGS12	7.11026e-193	0.667874	0.398	0.246	2.47359e-188	Post
ADAMTSL4-AS1	7.71435e-193	1.62667	0.463	0.325	2.68375e-188	Post
RABGAP1L	8.25688e-193	0.474199	0.688	0.55	2.87248e-188	Post
DNAJC1	1.04717e-192	0.74879	0.427	0.289	3.64299e-188	Post
AC007952.4	6.21515e-189	0.790267	0.418	0.242	2.16219e-184	Post
HMGA1P4	7.48787e-189	0.519175	0.296	0.139	2.60496e-184	Post
CTNNB1	2.04283e-188	0.984033	0.557	0.49	7.1068e-184	Post
ITPR1	2.29647e-188	0.887372	0.403	0.241	7.9892e-184	Post
ZFAND3	3.00598e-188	0.503876	0.621	0.447	1.04575e-183	Post
FHL2	3.66276e-188	0.936006	0.403	0.261	1.27424e-183	Post
TNFRSF10B	2.86929e-187	0.796743	0.358	0.205	9.98198e-183	Post
KLF4	3.11797e-187	0.824005	0.531	0.411	1.08471e-182	Post
RUNX1	4.09815e-187	0.648323	0.602	0.496	1.4257e-182	Post
POLG2	2.02061e-186	1.23491	0.383	0.245	7.02948e-182	Post
MPP7	3.98929e-186	0.516283	0.274	0.124	1.38784e-181	Post
GSK3B	6.38404e-186	0.647566	0.535	0.413	2.22094e-181	Post
TOX3	1.47654e-184	0.649878	0.296	0.14	5.13675e-180	Post
MAP4K5	1.75576e-184	0.671027	0.435	0.3	6.10811e-180	Post
AP001160.1	9.75129e-183	1.02225	0.266	0.114	3.39238e-178	Post
PLK2	1.7406e-182	0.70366	0.512	0.344	6.05536e-178	Post
ZFPM2-AS1	3.30703e-181	0.688921	0.339	0.183	1.15048e-176	Post
CAMKMT	3.68402e-181	0.580376	0.434	0.271	1.28163e-176	Post
MON2	5.87264e-181	0.618566	0.449	0.308	2.04303e-176	Post
SH3D19	7.32111e-181	0.600897	0.395	0.242	2.54694e-176	Post
ZNF821	1.14268e-180	0.616794	0.316	0.159	3.97528e-176	Post
BZW2	2.89422e-180	0.847982	0.469	0.366	1.00687e-175	Post
RERE	3.69321e-180	0.351114	0.812	0.712	1.28483e-175	Post
MGAT5	4.54306e-180	0.593817	0.318	0.168	1.58048e-175	Post
GALM	5.32315e-180	1.11105	0.376	0.246	1.85187e-175	Post
GPR89B	2.21032e-179	0.604433	0.267	0.124	7.68949e-175	Post
ARAP2	4.63838e-178	0.606928	0.43	0.28	1.61365e-173	Post
RASSF6	5.23268e-178	0.613497	0.271	0.127	1.8204e-173	Post
SRSF3	2.97368e-177	0.62271	0.796	0.801	1.03451e-172	Post
KANSL1L	7.96525e-177	0.487789	0.275	0.125	2.77103e-172	Post
HDGFL3	1.05438e-176	0.52357	0.284	0.135	3.6681e-172	Post
ERO1B	1.52128e-176	0.559653	0.252	0.108	5.29237e-172	Post
ARL15	2.01431e-176	0.562174	0.467	0.298	7.0076e-172	Post
EML4	3.17834e-176	0.646656	0.495	0.369	1.10571e-171	Post
SPRED2	4.61547e-176	0.510991	0.512	0.338	1.60568e-171	Post
LNX1	6.7171e-176	0.542293	0.269	0.125	2.33681e-171	Post
PCAT1	1.07469e-175	0.651605	0.354	0.198	3.73874e-171	Post
RBM6	1.93862e-174	0.564952	0.651	0.544	6.74426e-170	Post
TSPYL2	5.87278e-174	0.713361	0.466	0.312	2.04308e-169	Post
HIST2H2BF	8.78084e-174	0.670843	0.286	0.139	3.05476e-169	Post
GATA3-AS1	6.59874e-173	0.605709	0.294	0.145	2.29563e-168	Post
RNF152	2.65227e-172	0.60302	0.297	0.147	9.22697e-168	Post
STXBP3	8.47563e-172	0.744945	0.418	0.297	2.94859e-167	Post
PLEKHG1	8.93935e-172	0.533532	0.291	0.145	3.10991e-167	Post
RFX3	1.02313e-170	0.539568	0.33	0.177	3.55938e-166	Post
C3orf52	1.02623e-170	0.515919	0.277	0.135	3.57014e-166	Post
ARHGAP5	2.79168e-169	0.644175	0.463	0.341	9.71198e-165	Post
TNFAIP3	4.36913e-168	0.674454	0.294	0.151	1.51998e-163	Post
TIAM1	1.20415e-167	0.844237	0.448	0.318	4.18913e-163	Post
ITSN2	5.37493e-167	0.615389	0.509	0.393	1.86988e-162	Post
CCDC80	1.33579e-166	1.36642	0.319	0.168	4.6471e-162	Post
PRKCA	2.013e-166	0.681208	0.482	0.359	7.00303e-162	Post
CREB1	6.58324e-165	0.665248	0.383	0.244	2.29024e-160	Post
AC104041.1	7.51792e-165	0.976834	0.327	0.194	2.61541e-160	Post
CRADD	1.18166e-164	0.537835	0.307	0.16	4.11089e-160	Post
ZNF844	1.0411e-163	0.589538	0.268	0.126	3.62187e-159	Post
CNKSR3	9.45452e-163	0.559234	0.27	0.13	3.28913e-158	Post
MPZL3	9.87606e-163	0.624347	0.331	0.19	3.43578e-158	Post
TVP23C	1.89736e-162	0.480982	0.271	0.131	6.60072e-158	Post
TUBA1C	1.99597e-162	0.941456	0.677	0.648	6.94378e-158	Post
RNF111	7.24346e-162	0.55675	0.341	0.2	2.51993e-157	Post
CSRP2	1.02278e-160	0.844652	0.373	0.236	3.55816e-156	Post
IBTK	1.08614e-160	0.548965	0.336	0.196	3.77857e-156	Post
AC253572.2	3.50248e-160	0.659379	0.353	0.203	1.21848e-155	Post
MYO1D	4.63732e-160	0.467602	0.561	0.403	1.61328e-155	Post
KDM5B	9.29006e-160	0.659442	0.505	0.383	3.23192e-155	Post
CAMSAP2	8.26349e-159	0.573877	0.387	0.247	2.87478e-154	Post
AL583808.1	1.7933e-158	0.782831	0.329	0.193	6.23871e-154	Post
SEMA3F	4.99898e-156	0.596206	0.261	0.128	1.73909e-151	Post
UBR2	2.09424e-155	0.586282	0.435	0.303	7.28567e-151	Post
TRAK1	1.13765e-154	0.65662	0.578	0.517	3.95776e-150	Post
HERPUD1	3.15363e-154	0.752966	0.535	0.452	1.09712e-149	Post
USP15	4.47501e-154	0.605807	0.491	0.38	1.55681e-149	Post
PIGA	8.09782e-154	0.727743	0.335	0.208	2.81715e-149	Post
MT-CO2	1.20931e-153	0.327882	1	0.993	4.20707e-149	Post
LRBA	1.53211e-153	0.591848	0.61	0.532	5.33006e-149	Post
ZBTB43	1.55601e-153	0.781014	0.344	0.226	5.4132e-149	Post
ZFC3H1	1.59052e-153	0.59163	0.485	0.369	5.53328e-149	Post
SELENOI	8.10692e-153	0.716651	0.349	0.223	2.82032e-148	Post
ID3	1.08233e-152	0.900083	0.469	0.343	3.76533e-148	Post
TCF12	1.24294e-152	0.629533	0.467	0.337	4.32406e-148	Post
TRIO	2.77314e-152	0.477271	0.529	0.369	9.64747e-148	Post
HERC4	5.36007e-152	0.631506	0.449	0.328	1.86471e-147	Post
SLC19A2	7.71655e-152	0.931244	0.425	0.318	2.68451e-147	Post
AC022075.1	5.98662e-151	0.667634	0.341	0.205	2.08269e-146	Post
MORF4L2	1.26978e-150	0.682415	0.596	0.564	4.41744e-146	Post
VGLL4	1.36031e-150	0.580594	0.574	0.493	4.73237e-146	Post
STXBP5	1.70423e-150	0.531202	0.303	0.166	5.92883e-146	Post
UST	2.02099e-150	0.53026	0.251	0.118	7.03084e-146	Post
JMJD1C	2.61016e-150	0.411484	0.693	0.575	9.08049e-146	Post
ECD	8.04774e-150	0.538055	0.304	0.171	2.79973e-145	Post
FBXL17	8.30427e-150	0.507702	0.471	0.32	2.88897e-145	Post
ARHGAP26	1.21964e-149	0.61435	0.394	0.263	4.24299e-145	Post
YME1L1	7.08907e-149	0.801452	0.567	0.513	2.46622e-144	Post
SUMF1	7.44341e-149	0.551316	0.441	0.303	2.58949e-144	Post
NFYA	1.24574e-148	0.488662	0.253	0.123	4.3338e-144	Post
RHOB	2.79911e-148	0.812262	0.581	0.515	9.73781e-144	Post
IKZF2	1.46276e-147	0.467945	0.609	0.463	5.08879e-143	Post
DDX3X	2.02265e-147	0.744177	0.624	0.603	7.0366e-143	Post
CTNND1	7.39176e-147	0.665582	0.653	0.586	2.57152e-142	Post
NXF1	8.86904e-147	0.758336	0.397	0.262	3.08545e-142	Post
ARF4	9.09939e-147	1.12626	0.578	0.568	3.16559e-142	Post
IGF1R	2.82944e-146	0.512305	0.546	0.415	9.84333e-142	Post
CD55	3.93558e-146	1.17611	0.477	0.404	1.36915e-141	Post
FOXP1	8.08118e-146	0.4629	0.739	0.678	2.81136e-141	Post
PRKD1	1.84608e-145	0.716794	0.258	0.131	6.42234e-141	Post
DIDO1	1.04457e-144	0.533237	0.373	0.245	3.63395e-140	Post
ITPR2	1.33282e-144	0.546533	0.347	0.213	4.63675e-140	Post
SIRT1	2.4583e-144	0.518819	0.278	0.147	8.55218e-140	Post
C9orf85	8.0359e-144	0.59286	0.376	0.252	2.79561e-139	Post
ACYP2	8.13007e-144	0.545414	0.446	0.315	2.82837e-139	Post
KMT2E	9.97372e-144	0.553789	0.627	0.6	3.46976e-139	Post
ABCC3	1.08238e-143	0.917159	0.479	0.391	3.7655e-139	Post
IER5	1.51127e-143	0.543312	0.594	0.457	5.25755e-139	Post
BIRC6	1.92066e-143	0.541641	0.583	0.49	6.68178e-139	Post
PARD3	2.44768e-143	0.252566	0.701	0.48	8.51524e-139	Post
ALDH7A1	3.55428e-143	0.617301	0.338	0.205	1.2365e-138	Post
AZIN1-AS1	1.08467e-141	0.657974	0.261	0.133	3.77346e-137	Post
ZNF10	1.66855e-141	0.529683	0.358	0.222	5.8047e-137	Post
TJP1	1.7636e-141	0.74887	0.554	0.471	6.1354e-137	Post
ZNF609	2.49451e-141	0.533518	0.439	0.309	8.67813e-137	Post
FBXO11	2.96894e-141	0.611367	0.507	0.39	1.03286e-136	Post
ELL2	3.00288e-141	0.666826	0.403	0.278	1.04467e-136	Post
IQGAP1	4.79463e-141	0.661745	0.59	0.569	1.668e-136	Post
ASCC3	1.11349e-140	0.536801	0.484	0.36	3.87373e-136	Post
ZNF827	1.2794e-139	0.652747	0.344	0.219	4.45091e-135	Post
C1orf116	1.49078e-139	0.623691	0.322	0.194	5.18629e-135	Post
CDK8	6.33434e-139	0.488926	0.304	0.172	2.20365e-134	Post
KIF13B	1.26132e-138	0.621961	0.308	0.183	4.38799e-134	Post
CITED2	2.89878e-138	0.744775	0.421	0.292	1.00846e-133	Post
SLC9A8	7.62105e-138	0.505523	0.289	0.162	2.65129e-133	Post
BBS9	2.06758e-137	0.55162	0.337	0.203	7.19289e-133	Post
SETX	2.21593e-137	0.623635	0.497	0.403	7.70901e-133	Post
TBC1D1	4.99794e-137	0.671071	0.441	0.341	1.73873e-132	Post
RDH10	5.84365e-137	0.753327	0.262	0.138	2.03295e-132	Post
RASAL2	6.90341e-137	0.542141	0.396	0.263	2.40163e-132	Post
ITCH	2.63773e-136	0.617132	0.527	0.451	9.17641e-132	Post
NR4A2	3.89482e-136	0.545116	0.355	0.222	1.35497e-131	Post
MT-ND4L	8.14508e-136	0.553466	0.835	0.826	2.83359e-131	Post
SLC25A25	2.55493e-135	0.565009	0.335	0.21	8.88834e-131	Post
KDM4C	3.90594e-135	0.522276	0.454	0.33	1.35884e-130	Post
EIF4A2	5.5185e-135	0.514758	0.736	0.744	1.91983e-130	Post
GCC2	2.3656e-134	0.718264	0.545	0.48	8.22969e-130	Post
SKAP2	3.90158e-134	0.669514	0.482	0.385	1.35732e-129	Post
CHIC2	3.91479e-134	0.52241	0.313	0.192	1.36192e-129	Post
CSNK1G1	1.10889e-133	0.542636	0.372	0.253	3.85771e-129	Post
ASXL1	3.20167e-133	0.715278	0.496	0.429	1.11383e-128	Post
DDX17	4.50341e-133	0.574008	0.726	0.715	1.56669e-128	Post
DAPK1	4.80505e-133	0.538224	0.525	0.404	1.67163e-128	Post
GTF2IRD2B	6.08269e-133	0.51016	0.306	0.178	2.11611e-128	Post
USP3	2.08427e-132	0.583007	0.451	0.349	7.25096e-128	Post
SNHG25	3.18089e-132	0.537844	0.37	0.239	1.1066e-127	Post
AC104695.2	5.93801e-132	0.345281	0.253	0.119	2.06578e-127	Post
PTK2	2.16281e-131	0.221172	0.736	0.56	7.52421e-127	Post
PSEN1	3.61847e-131	0.530718	0.398	0.275	1.25883e-126	Post
STAT6	5.95517e-131	0.618885	0.36	0.239	2.07174e-126	Post
UGCG	6.85197e-131	0.693799	0.479	0.385	2.38373e-126	Post
MIR222HG	8.10087e-131	0.656483	0.289	0.162	2.81821e-126	Post
NADSYN1	8.46365e-131	0.689597	0.39	0.275	2.94442e-126	Post
DNAJC5	2.03442e-130	0.499167	0.313	0.189	7.07756e-126	Post
SON	3.55225e-130	0.437434	0.778	0.762	1.23579e-125	Post
UBXN2A	1.14415e-129	0.599705	0.394	0.282	3.98038e-125	Post
MT-CO1	3.51504e-129	0.250655	0.999	0.991	1.22285e-124	Post
LIPH	4.28206e-129	0.700787	0.431	0.315	1.48969e-124	Post
CCNC	6.89989e-129	0.569522	0.327	0.212	2.4004e-124	Post
REPS1	7.46938e-129	0.495608	0.33	0.207	2.59852e-124	Post
PRR3	1.03073e-128	0.554587	0.253	0.131	3.58581e-124	Post
TBL1XR1	5.96179e-128	0.570791	0.597	0.545	2.07405e-123	Post
AKR1C2	6.8217e-128	0.572747	0.296	0.171	2.3732e-123	Post
BAG3	7.56039e-128	0.60876	0.301	0.176	2.63018e-123	Post
PNISR	7.69603e-128	0.543604	0.616	0.553	2.67737e-123	Post
KLHL24	1.19599e-127	0.611535	0.422	0.316	4.16074e-123	Post
RASSF5	7.07623e-127	0.614803	0.285	0.165	2.46175e-122	Post
ZNF143	1.82969e-126	0.724772	0.336	0.211	6.36531e-122	Post
C16orf74	2.29236e-126	0.532843	0.306	0.186	7.97488e-122	Post
USP11	2.6417e-126	0.487587	0.29	0.167	9.1902e-122	Post
AL118516.1	8.98018e-126	0.578643	0.25	0.126	3.12412e-121	Post
GALNT7	3.0651e-125	0.501769	0.306	0.185	1.06632e-120	Post
SSH3	1.14842e-124	0.841138	0.446	0.358	3.99523e-120	Post
EPC1	1.4123e-124	0.54506	0.526	0.454	4.91324e-120	Post
ZNF433-AS1	1.5205e-124	0.485312	0.261	0.143	5.28965e-120	Post
PPARD	3.35578e-124	0.52529	0.274	0.157	1.16744e-119	Post
TBL1X	3.96149e-124	0.556388	0.334	0.215	1.37816e-119	Post
USP24	8.35689e-124	0.480969	0.314	0.192	2.90728e-119	Post
ZFP36L1	9.05098e-124	0.505697	0.689	0.625	3.14875e-119	Post
MACC1	1.33327e-123	0.599332	0.363	0.238	4.6383e-119	Post
CDR2	5.16288e-123	0.463774	0.416	0.289	1.79612e-118	Post
PI4K2B	3.90781e-122	0.495055	0.274	0.158	1.35949e-117	Post
BABAM2	5.15839e-122	0.550379	0.443	0.336	1.79455e-117	Post
SETD5	8.53047e-122	0.525936	0.529	0.455	2.96767e-117	Post
NCOA1	2.05893e-121	0.541245	0.476	0.378	7.1628e-117	Post
ATP11C	7.75767e-121	0.503197	0.318	0.198	2.69882e-116	Post
EMP1	6.0549e-120	0.804795	0.47	0.346	2.10644e-115	Post
ATG5	1.35877e-119	0.514538	0.367	0.258	4.72703e-115	Post
BMPR1A	1.6663e-119	0.45779	0.318	0.196	5.79687e-115	Post
JUND	3.32919e-119	0.518745	0.866	0.875	1.15819e-114	Post
RAI1	5.63465e-119	0.620185	0.343	0.23	1.96024e-114	Post
MAP4K3-DT	6.50748e-119	0.693508	0.402	0.303	2.26389e-114	Post
WWOX	8.12079e-119	0.502429	0.434	0.298	2.82514e-114	Post
EFCAB2	8.7353e-119	0.454265	0.305	0.182	3.03892e-114	Post
ARL5B	1.01559e-118	0.725372	0.337	0.229	3.53314e-114	Post
LAMB3	1.65551e-118	0.609616	0.363	0.235	5.75934e-114	Post
DCAF5	1.66349e-118	0.520386	0.353	0.236	5.78711e-114	Post
ATRX	1.74857e-118	0.483228	0.632	0.577	6.0831e-114	Post
GOLGA8A	2.08841e-118	0.803169	0.427	0.322	7.26537e-114	Post
RFX7	9.91143e-118	0.553805	0.313	0.195	3.44809e-113	Post
PIK3R3	1.03653e-117	0.661649	0.454	0.336	3.60598e-113	Post
ALS2CL	3.95209e-117	0.46375	0.306	0.181	1.37489e-112	Post
RARS2	4.10239e-117	0.492497	0.327	0.214	1.42718e-112	Post
MAPKAPK2	5.75964e-117	0.470025	0.284	0.172	2.00372e-112	Post
DYRK1A	7.88688e-117	0.550001	0.536	0.455	2.74377e-112	Post
JAG1	3.82286e-116	0.401913	0.252	0.136	1.32993e-111	Post
ERBIN	4.83789e-116	0.491751	0.568	0.491	1.68306e-111	Post
ZFYVE9	7.88272e-116	0.479592	0.311	0.195	2.74232e-111	Post
ECPAS	8.8479e-116	0.596279	0.428	0.339	3.0781e-111	Post
ABR	1.972e-115	0.605927	0.293	0.181	6.86038e-111	Post
PITRM1	2.23711e-115	0.510096	0.282	0.167	7.78267e-111	Post
USP9X	3.72431e-115	0.524888	0.43	0.33	1.29565e-110	Post
PPM1B	4.07493e-115	0.514175	0.408	0.303	1.41763e-110	Post
ZSWIM6	5.89583e-115	0.38595	0.61	0.436	2.0511e-110	Post
OFD1	4.97847e-114	0.566815	0.507	0.42	1.73196e-109	Post
LINC01278	7.05197e-114	0.468674	0.289	0.174	2.45331e-109	Post
IFNGR1	1.01096e-113	0.463662	0.312	0.198	3.51704e-109	Post
EPAS1	1.61311e-113	0.552231	0.35	0.235	5.61186e-109	Post
OSBPL2	2.77646e-113	0.547913	0.289	0.177	9.65903e-109	Post
AOPEP	7.54417e-113	0.475821	0.513	0.401	2.62454e-108	Post
USP40	1.83049e-112	0.53291	0.262	0.153	6.36811e-108	Post
AL050309.1	4.73136e-112	0.525679	0.287	0.172	1.64599e-107	Post
CBR3-AS1	1.00946e-111	0.680165	0.456	0.363	3.51183e-107	Post
TNRC6B	1.14277e-111	0.542108	0.581	0.523	3.97557e-107	Post
ATP1B3	1.69437e-111	0.597456	0.447	0.358	5.89453e-107	Post
SECISBP2	2.57507e-111	0.76178	0.502	0.451	8.95843e-107	Post
ARHGAP21	6.37271e-111	0.524947	0.345	0.239	2.217e-106	Post
MCF2L2	7.03405e-111	0.533924	0.265	0.154	2.44708e-106	Post
CBLB	1.16339e-110	0.512876	0.392	0.281	4.04731e-106	Post
PERP	2.61111e-110	0.627014	0.68	0.625	9.08379e-106	Post
MAP2K4	5.27332e-110	0.454932	0.366	0.253	1.83454e-105	Post
NCOA5	6.58774e-110	0.388622	0.25	0.139	2.29181e-105	Post
PNRC1	9.63126e-110	0.530203	0.445	0.349	3.35062e-105	Post
REV3L	2.54161e-109	0.476876	0.379	0.267	8.84199e-105	Post
SFPQ	3.06974e-109	0.455232	0.734	0.742	1.06793e-104	Post
SEC24B	4.10778e-109	0.471876	0.319	0.207	1.42906e-104	Post
ETFDH	1.42203e-108	0.426879	0.262	0.149	4.94709e-104	Post
MLLT10	3.9136e-108	0.486661	0.437	0.332	1.3615e-103	Post
E2F3	4.18439e-108	0.458783	0.274	0.164	1.45571e-103	Post
TMEM154	1.19661e-107	0.631591	0.399	0.306	4.1629e-103	Post
ZNF44	1.62979e-107	0.448688	0.306	0.197	5.66987e-103	Post
RGS16	7.7936e-107	0.717253	0.313	0.201	2.71132e-102	Post
THUMPD3-AS1	2.98484e-106	0.54184	0.544	0.493	1.0384e-101	Post
AL158152.1	1.01986e-105	0.390428	0.298	0.182	3.54798e-101	Post
CCNL2	1.16292e-105	0.544813	0.564	0.482	4.04567e-101	Post
LCORL	1.61399e-105	0.441251	0.29	0.18	5.61491e-101	Post
MCC	3.46839e-105	0.237863	0.499	0.332	1.20662e-100	Post
C20orf194	3.76614e-105	0.459802	0.365	0.251	1.3102e-100	Post
NFKB1	5.71348e-105	0.692919	0.397	0.307	1.98766e-100	Post
FAM53C	7.70646e-105	0.627655	0.431	0.329	2.681e-100	Post
SYK	1.11102e-104	0.439927	0.294	0.182	3.86514e-100	Post
STK38	3.05546e-104	0.500827	0.389	0.285	1.06296e-99	Post
FNBP1L	6.38369e-104	0.613849	0.52	0.46	2.22082e-99	Post
EPC2	9.39257e-104	0.48682	0.323	0.216	3.26758e-99	Post
TCF7L2	1.07739e-103	0.4559	0.456	0.343	3.74814e-99	Post
TGFBR2	1.64686e-103	0.463862	0.288	0.18	5.72926e-99	Post
FGD4	1.71356e-103	0.546322	0.281	0.173	5.96132e-99	Post
NAALADL2	5.05001e-103	0.0665293	0.725	0.57	1.75685e-98	Post
TBC1D2	5.24986e-103	0.465616	0.283	0.175	1.82637e-98	Post
SPAG16	1.3183e-102	0.757011	0.444	0.368	4.58624e-98	Post
NUMB	1.71876e-102	0.528745	0.393	0.295	5.97939e-98	Post
TMX4	5.31517e-102	0.690131	0.298	0.195	1.84909e-97	Post
ZC3H12A	5.49355e-102	0.503392	0.307	0.199	1.91115e-97	Post
CCDC18-AS1	1.41536e-101	0.526599	0.429	0.33	4.92388e-97	Post
CLASP2	2.03714e-101	0.417094	0.42	0.303	7.08701e-97	Post
RNF149	2.78101e-101	0.534432	0.452	0.368	9.67486e-97	Post
MKNK2	1.48993e-100	0.539444	0.427	0.327	5.18333e-96	Post
ATAD2B	2.04183e-100	0.456597	0.383	0.275	7.10334e-96	Post
MCCC1	2.7722e-100	0.51741	0.447	0.359	9.6442e-96	Post
LAMC1	3.62504e-100	0.450678	0.266	0.16	1.26112e-95	Post
PRKCH	6.48413e-100	0.461254	0.396	0.289	2.25576e-95	Post
COL4A5	9.23985e-100	0.566708	0.306	0.199	3.21445e-95	Post
ZNF292	2.46384e-99	0.504148	0.516	0.447	8.57144e-95	Post
RNF38	3.80587e-99	0.445785	0.451	0.351	1.32402e-94	Post
GTF2B	1.31883e-98	0.710243	0.414	0.338	4.58808e-94	Post
UBA6	1.82217e-98	0.509755	0.403	0.316	6.33915e-94	Post
OSBPL3	2.35077e-98	0.418993	0.266	0.159	8.17808e-94	Post
NIPBL	2.91659e-98	0.450969	0.607	0.579	1.01465e-93	Post
DPH6	7.22266e-98	0.644449	0.299	0.203	2.51269e-93	Post
FER	2.32931e-97	0.452764	0.32	0.211	8.10344e-93	Post
ARHGEF3	3.02769e-97	0.34912	0.453	0.323	1.0533e-92	Post
CMIP	3.43891e-97	0.409407	0.47	0.354	1.19636e-92	Post
DEPP1	3.64182e-97	0.600914	0.303	0.196	1.26695e-92	Post
SNRK	3.67036e-97	0.425749	0.288	0.186	1.27688e-92	Post
APOLD1	5.15457e-97	0.453545	0.266	0.154	1.79322e-92	Post
PIR	5.58725e-97	0.615827	0.281	0.185	1.94375e-92	Post
ZNF335	9.15829e-97	0.477173	0.292	0.184	3.18608e-92	Post
FOXA1	1.0315e-96	0.537707	0.461	0.377	3.58849e-92	Post
SPIDR	1.4072e-96	0.150812	0.692	0.536	4.8955e-92	Post
UBE2D3	2.17606e-96	0.536572	0.591	0.606	7.5703e-92	Post
ACVR2A	2.92485e-96	0.423248	0.281	0.176	1.01752e-91	Post
SCLT1	3.05566e-96	0.475507	0.367	0.267	1.06303e-91	Post
ALPK1	8.01102e-96	0.469267	0.273	0.169	2.78696e-91	Post
SIK2	1.04174e-95	0.378318	0.278	0.171	3.62411e-91	Post
NEAT1	1.16697e-95	0.498541	0.948	0.916	4.05976e-91	Post
SNHG8	1.26841e-95	0.739306	0.502	0.441	4.41268e-91	Post
TPT1-AS1	1.84439e-95	0.444774	0.311	0.204	6.41644e-91	Post
NCOA6	2.52517e-95	0.511112	0.386	0.291	8.78481e-91	Post
NUFIP2	4.00813e-95	0.627123	0.621	0.634	1.39439e-90	Post
RPS6KA3	4.63714e-95	0.483463	0.334	0.236	1.61321e-90	Post
HIST1H2BN	7.28582e-95	0.577871	0.353	0.244	2.53467e-90	Post
TRMT11	9.07696e-95	0.459649	0.313	0.208	3.15778e-90	Post
PISD	9.12563e-95	0.45164	0.333	0.232	3.17472e-90	Post
MAT2A	6.09034e-94	0.613015	0.591	0.571	2.11877e-89	Post
ORC4	6.31441e-94	0.41522	0.261	0.161	2.19672e-89	Post
NUP42	3.28889e-93	0.474617	0.33	0.232	1.14417e-88	Post
TUT7	5.09666e-93	0.546191	0.447	0.375	1.77308e-88	Post
ABL1	9.04932e-93	0.468686	0.373	0.271	3.14817e-88	Post
IDI1	9.46587e-93	0.963943	0.39	0.319	3.29308e-88	Post
OXNAD1	2.40962e-92	0.397779	0.253	0.151	8.38283e-88	Post
AF117829.1	2.93565e-92	0.437249	0.326	0.222	1.02128e-87	Post
ARFGEF1	3.56623e-92	0.456194	0.529	0.456	1.24066e-87	Post
USPL1	1.41486e-91	0.410611	0.252	0.153	4.92216e-87	Post
ABHD5	1.46877e-91	0.938279	0.437	0.396	5.1097e-87	Post
Z99127.4	4.47387e-91	0.355671	0.252	0.139	1.55642e-86	Post
ARHGEF9	6.20183e-91	0.43228	0.279	0.178	2.15755e-86	Post
PDLIM5	1.37572e-90	0.549692	0.494	0.426	4.786e-86	Post
STAU2	5.01807e-90	0.492725	0.391	0.295	1.74574e-85	Post
KIZ	5.58618e-90	0.379204	0.277	0.176	1.94338e-85	Post
KRT19	6.42451e-90	0.245311	0.952	0.878	2.23502e-85	Post
POM121	6.46444e-90	0.51669	0.352	0.263	2.24891e-85	Post
ITSN1	8.07924e-90	0.495412	0.375	0.282	2.81069e-85	Post
NABP1	4.00239e-89	0.41025	0.362	0.251	1.39239e-84	Post
CBWD5	5.37829e-89	0.435848	0.345	0.247	1.87105e-84	Post
ERC1	7.37039e-89	0.418329	0.497	0.411	2.56408e-84	Post
BCAM	1.02971e-88	0.585651	0.302	0.21	3.58225e-84	Post
ANKS1A	1.27537e-88	0.754194	0.468	0.396	4.43689e-84	Post
NUP88	1.90373e-88	0.412848	0.262	0.167	6.62288e-84	Post
RBMS1	3.47532e-88	0.438415	0.542	0.47	1.20903e-83	Post
ATP8B1	3.73433e-88	0.430174	0.589	0.517	1.29914e-83	Post
PDSS2	9.08819e-88	0.450765	0.359	0.26	3.16169e-83	Post
BBOX1-AS1	2.28006e-87	0.448881	0.409	0.304	7.9321e-83	Post
ODF2L	9.3715e-87	0.594202	0.443	0.373	3.26025e-82	Post
DENND4C	1.12736e-86	0.468218	0.523	0.47	3.92197e-82	Post
PLEC	2.24927e-86	0.422525	0.495	0.408	7.82498e-82	Post
GPD2	2.82615e-86	0.465059	0.321	0.227	9.83188e-82	Post
EXOC4	1.00596e-85	0.239914	0.63	0.506	3.49964e-81	Post
SRPX2	1.07433e-85	0.659067	0.264	0.178	3.73749e-81	Post
ELF1	1.30142e-85	0.491575	0.636	0.604	4.52751e-81	Post
GTDC1	2.17545e-85	0.40113	0.272	0.173	7.56819e-81	Post
WDFY3	3.6295e-85	0.462944	0.4	0.305	1.26267e-80	Post
SBF2	6.7655e-85	0.326973	0.54	0.416	2.35365e-80	Post
JARID2	7.75183e-85	0.476785	0.441	0.356	2.69678e-80	Post
PCF11	1.39083e-84	0.482999	0.422	0.343	4.83855e-80	Post
LRIF1	1.4297e-84	0.56866	0.291	0.197	4.97377e-80	Post
BRWD3	2.59923e-84	0.410233	0.275	0.178	9.04245e-80	Post
APBB2	3.17478e-84	0.402518	0.302	0.2	1.10448e-79	Post
DNAJA4	4.24954e-84	0.64054	0.415	0.339	1.47837e-79	Post
PHF14	8.53045e-84	0.425194	0.585	0.539	2.96766e-79	Post
HIST1H2AC	1.1278e-83	0.722825	0.503	0.454	3.92352e-79	Post
SELENOP	2.93465e-83	0.79201	0.258	0.163	1.02094e-78	Post
SENP2	5.37683e-83	0.503398	0.347	0.261	1.87055e-78	Post
NR4A1	1.48474e-82	0.446205	0.284	0.183	5.16526e-78	Post
FAF1	2.01537e-82	0.309491	0.57	0.466	7.01128e-78	Post
ANK3	2.66841e-82	0.370841	0.55	0.454	9.28313e-78	Post
FBXO32	3.40159e-82	0.60724	0.312	0.219	1.18338e-77	Post
PPM1D	9.33826e-82	0.417121	0.259	0.167	3.24869e-77	Post
NEK1	1.05929e-81	0.446217	0.279	0.185	3.68517e-77	Post
RALGPS2	1.13264e-81	0.383442	0.492	0.408	3.94035e-77	Post
SMG6	1.36474e-81	0.467258	0.39	0.298	4.7478e-77	Post
COBLL1	2.87656e-81	0.254636	0.651	0.532	1.00073e-76	Post
HBP1	4.36127e-81	0.483811	0.357	0.277	1.51724e-76	Post
FERMT1	4.60389e-81	0.382834	0.25	0.157	1.60165e-76	Post
SOD2	5.63321e-81	0.716534	0.488	0.432	1.95974e-76	Post
RC3H1	1.41456e-80	0.391468	0.478	0.39	4.92112e-76	Post
DGKH	2.96445e-80	0.548564	0.503	0.439	1.0313e-75	Post
NUP153	3.28456e-80	0.534147	0.373	0.299	1.14267e-75	Post
SLMAP	4.45908e-80	0.389651	0.487	0.402	1.55127e-75	Post
MEGF9	4.57094e-80	0.446913	0.289	0.199	1.59019e-75	Post
AFF4	4.92959e-80	0.418821	0.57	0.528	1.71495e-75	Post
CBR3	8.36048e-80	0.852025	0.316	0.235	2.90853e-75	Post
RAP1GDS1	1.37727e-79	0.43947	0.304	0.214	4.79138e-75	Post
RNF168	1.73975e-79	0.746084	0.424	0.382	6.05241e-75	Post
PRRC2B	2.84078e-79	0.462346	0.53	0.5	9.88279e-75	Post
NTN4	4.8228e-79	0.563539	0.342	0.252	1.6778e-74	Post
QKI	4.85589e-79	0.388325	0.553	0.478	1.68931e-74	Post
WWTR1	1.05306e-78	0.458579	0.288	0.198	3.6635e-74	Post
LINC01876	1.88179e-78	0.638594	0.307	0.213	6.54655e-74	Post
PLEKHA7	4.95238e-78	0.166509	0.589	0.452	1.72288e-73	Post
NCOR1	5.87542e-78	0.558287	0.488	0.445	2.044e-73	Post
WAC	6.7322e-78	0.532406	0.516	0.493	2.34206e-73	Post
LINC00174	7.88535e-78	0.429021	0.26	0.167	2.74324e-73	Post
SYTL1	1.19899e-77	0.618305	0.383	0.306	4.17117e-73	Post
MT-ND2	1.27611e-77	0.22672	0.993	0.978	4.43945e-73	Post
HSPA8	1.7173e-77	0.75801	0.71	0.702	5.9743e-73	Post
CUL3	2.68202e-77	0.436648	0.423	0.345	9.33046e-73	Post
CNOT4	6.41157e-77	0.433286	0.376	0.297	2.23052e-72	Post
HOOK2	6.65348e-77	0.448323	0.589	0.539	2.31468e-72	Post
ARHGEF28	1.52144e-76	0.472391	0.324	0.234	5.29293e-72	Post
ZBTB1	1.7745e-76	0.412665	0.324	0.237	6.17332e-72	Post
CLK1	1.98321e-76	0.327376	0.535	0.462	6.89938e-72	Post
ASXL2	4.61833e-76	0.412082	0.301	0.211	1.60667e-71	Post
ITGB4	5.9482e-76	0.518252	0.414	0.329	2.06932e-71	Post
CDC42EP5	6.9508e-76	0.470962	0.266	0.179	2.41811e-71	Post
VAV3	7.39643e-76	0.563251	0.349	0.263	2.57314e-71	Post
SEPTIN9	8.02443e-76	0.513737	0.502	0.433	2.79162e-71	Post
PMAIP1	8.96823e-75	0.291183	0.523	0.393	3.11996e-70	Post
CDKAL1	1.21001e-74	0.36561	0.449	0.354	4.20952e-70	Post
SCMH1	1.9978e-74	0.438452	0.346	0.26	6.95015e-70	Post
HERPUD2	2.30757e-74	0.369269	0.265	0.176	8.02781e-70	Post
AKIRIN2	6.56199e-74	0.369747	0.268	0.181	2.28285e-69	Post
DENND2C	1.32102e-73	0.698444	0.405	0.315	4.59569e-69	Post
ETNK1	2.08526e-73	0.536327	0.457	0.418	7.25442e-69	Post
KIF1B	2.26399e-73	0.468057	0.376	0.302	7.87619e-69	Post
LINC01138	1.11733e-72	0.440309	0.352	0.252	3.88707e-68	Post
NRF1	1.71663e-72	0.358609	0.288	0.198	5.97197e-68	Post
MFSD14B	1.76377e-72	0.53515	0.352	0.28	6.13598e-68	Post
MYO10	2.78117e-72	0.355062	0.277	0.185	9.67542e-68	Post
PPP4R3B	3.16199e-72	0.429231	0.375	0.299	1.10003e-67	Post
FNBP4	3.24679e-72	0.403332	0.543	0.492	1.12952e-67	Post
RAB3GAP1	3.43258e-72	0.448125	0.337	0.256	1.19416e-67	Post
SATB1-AS1	3.85895e-72	0.426891	0.28	0.19	1.34249e-67	Post
TRIP12	4.70007e-72	0.468351	0.392	0.318	1.63511e-67	Post
TTLL3	4.79205e-72	0.570708	0.342	0.264	1.66711e-67	Post
MDM4	5.61572e-72	0.447045	0.418	0.342	1.95365e-67	Post
SNHG12	7.1372e-72	0.400619	0.484	0.401	2.48296e-67	Post
CTR9	8.07653e-72	0.523645	0.325	0.25	2.80974e-67	Post
RNF103	9.3367e-72	0.346956	0.263	0.174	3.24815e-67	Post
TRIM2	1.22215e-71	0.388713	0.258	0.17	4.25172e-67	Post
JAK1	1.23954e-71	0.451931	0.495	0.452	4.31225e-67	Post
ARL6IP1	1.25188e-71	0.500261	0.667	0.715	4.35515e-67	Post
PHLDB2	3.32907e-71	0.315648	0.304	0.204	1.15815e-66	Post
UAP1	7.15574e-71	0.701426	0.388	0.317	2.48941e-66	Post
TFDP2	8.08601e-71	0.518837	0.438	0.381	2.81304e-66	Post
GRHL2	1.20454e-70	0.279675	0.5	0.397	4.19048e-66	Post
TRIM26	1.93736e-70	0.434103	0.332	0.253	6.73989e-66	Post
CSNK1A1	2.41757e-70	0.454861	0.574	0.583	8.41047e-66	Post
NUP62	3.15005e-70	0.0434464	0.172	0.294	1.09587e-65	Post
MCM9	4.28634e-70	0.373479	0.277	0.187	1.49117e-65	Post
SLFN5	4.48752e-70	0.515365	0.391	0.309	1.56116e-65	Post
RANBP2	1.04498e-69	0.426278	0.342	0.264	3.63537e-65	Post
EVI5	1.48835e-69	0.434678	0.4	0.326	5.17782e-65	Post
PAX8-AS1	2.44528e-69	0.366321	0.275	0.184	8.50687e-65	Post
CDKN1A	4.49281e-69	0.384154	0.432	0.341	1.563e-64	Post
HLCS	5.54872e-69	0.426983	0.391	0.316	1.93034e-64	Post
EDEM3	5.98301e-69	0.36855	0.276	0.19	2.08143e-64	Post
INTU	9.15821e-69	0.438915	0.258	0.171	3.18605e-64	Post
LUZP1	1.51026e-68	0.484315	0.42	0.361	5.25405e-64	Post
WTAP	1.73372e-68	0.469609	0.544	0.504	6.03144e-64	Post
MIR4435-2HG	3.98478e-68	0.413307	0.279	0.195	1.38626e-63	Post
ATP6V1E1	4.86853e-68	0.0137273	0.194	0.318	1.69371e-63	Post
2025-03-03	5.45039e-68	0.364186	0.268	0.18	1.89614e-63	Post
SWAP70	7.52648e-68	0.528892	0.316	0.245	2.61839e-63	Post
TAB2	9.07526e-68	0.347163	0.282	0.198	3.15719e-63	Post
MX2	9.08577e-68	0.720185	0.363	0.291	3.16085e-63	Post
MT-ATP6	9.95976e-68	0.186904	1	0.992	3.4649e-63	Post
PHF21A	1.21728e-67	0.408909	0.335	0.248	4.23479e-63	Post
KAZN	1.33089e-67	0.154457	0.556	0.41	4.63002e-63	Post
ABHD17C	2.04133e-67	0.409625	0.305	0.224	7.10158e-63	Post
SPIRE2	2.41102e-67	0.498511	0.373	0.292	8.38769e-63	Post
TBX3	2.45236e-67	0.360275	0.748	0.725	8.53151e-63	Post
DENND1A	3.23481e-67	0.36641	0.316	0.226	1.12536e-62	Post
TRIM14	5.15758e-67	0.44361	0.276	0.196	1.79427e-62	Post
MAGI3	1.30361e-66	0.405515	0.343	0.26	4.53514e-62	Post
SRSF11	2.03264e-66	0.416962	0.655	0.663	7.07136e-62	Post
IGF2	2.63504e-66	0.354136	0.277	0.185	9.16705e-62	Post
KIAA1324L	3.28947e-66	0.309794	0.262	0.175	1.14437e-61	Post
HTT	5.42422e-66	0.416781	0.328	0.25	1.88703e-61	Post
GOT2	5.67946e-66	0.487301	0.269	0.193	1.97583e-61	Post
NUP98	6.75968e-66	0.408234	0.412	0.343	2.35163e-61	Post
ARFGEF2	7.14339e-66	0.408735	0.377	0.303	2.48511e-61	Post
RASSF7	7.83048e-66	0.0787303	0.213	0.352	2.72415e-61	Post
PCGF5	8.83981e-66	0.379476	0.284	0.205	3.07528e-61	Post
STS	1.25605e-65	0.332284	0.274	0.187	4.36967e-61	Post
LMBRD1	1.57396e-65	0.472131	0.363	0.297	5.47564e-61	Post
STAT3	2.35717e-65	0.411665	0.537	0.51	8.20037e-61	Post
ABCC5	3.1603e-65	0.426163	0.328	0.244	1.09944e-60	Post
FARP2	3.60555e-65	0.39088	0.306	0.224	1.25433e-60	Post
CAPN7	4.526e-65	0.406004	0.314	0.233	1.57455e-60	Post
UBE2H	1.28312e-64	0.380755	0.564	0.515	4.46386e-60	Post
ZMYM2	1.93247e-64	0.434302	0.529	0.493	6.72287e-60	Post
GPBP1L1	2.50489e-64	0.4125	0.45	0.391	8.71426e-60	Post
ARL6IP6	2.72085e-64	0.408923	0.334	0.256	9.46558e-60	Post
KIF21A	3.62958e-64	0.394126	0.26	0.182	1.2627e-59	Post
RAPGEFL1	4.1399e-64	0.474475	0.28	0.202	1.44023e-59	Post
SPTLC2	4.95715e-64	0.421069	0.325	0.252	1.72454e-59	Post
MAP1LC3B	9.22783e-64	0.60369	0.476	0.451	3.21027e-59	Post
PPFIBP2	1.18665e-63	0.555666	0.472	0.424	4.12823e-59	Post
UMAD1	1.28949e-63	0.34853	0.421	0.336	4.48602e-59	Post
FSCN1	1.49953e-63	0.405439	0.337	0.25	5.21673e-59	Post
MORC3	9.62307e-63	0.452283	0.423	0.372	3.34777e-58	Post
KDM2A	1.61112e-62	0.351214	0.581	0.549	5.60492e-58	Post
LYPD6B	3.7897e-62	0.452376	0.49	0.415	1.3184e-57	Post
AP001207.3	5.76429e-62	0.380135	0.272	0.189	2.00534e-57	Post
PDS5A	6.80501e-62	0.459737	0.437	0.391	2.3674e-57	Post
CDKL5	6.83327e-62	0.400432	0.307	0.226	2.37723e-57	Post
TBC1D22A	8.11345e-62	0.38191	0.377	0.298	2.82259e-57	Post
BAIAP2	1.72882e-61	0.0595941	0.512	0.388	6.01438e-57	Post
BCAS3	1.74499e-61	0.208554	0.53	0.414	6.07063e-57	Post
LTBP3	2.11529e-61	0.00912073	0.152	0.259	7.35888e-57	Post
PLIN2	3.19867e-61	0.0294348	0.222	0.348	1.11279e-56	Post
CDC42BPA	3.73531e-61	0.190379	0.519	0.411	1.29948e-56	Post
NKTR	3.98295e-61	0.356614	0.627	0.613	1.38563e-56	Post
PPP1R35	5.56628e-61	0.0453048	0.227	0.362	1.93645e-56	Post
LINC01376	7.46267e-61	0.310733	0.273	0.184	2.59619e-56	Post
RIOK3	1.23985e-60	0.644601	0.488	0.479	4.3133e-56	Post
MAP2K5	1.48246e-60	0.331454	0.283	0.199	5.15733e-56	Post
TRPC4AP	2.8851e-60	0.425694	0.399	0.337	1.0037e-55	Post
MTMR3	4.48594e-60	0.370545	0.356	0.277	1.56061e-55	Post
NT5C2	5.30257e-60	0.242486	0.567	0.485	1.84471e-55	Post
ZNF737	5.397e-60	0.353613	0.284	0.195	1.87756e-55	Post
MBNL1	6.54822e-60	0.362483	0.61	0.596	2.27806e-55	Post
CEMIP2	7.40098e-60	0.588171	0.563	0.585	2.57473e-55	Post
SNHG32	9.60676e-60	0.43201	0.313	0.238	3.3421e-55	Post
HIF1A	1.61455e-59	0.410748	0.342	0.273	5.61685e-55	Post
SHPRH	2.76796e-59	0.430357	0.318	0.242	9.62947e-55	Post
POU2F1	4.0542e-59	0.438366	0.339	0.269	1.41041e-54	Post
BCLAF1	4.58383e-59	0.409024	0.51	0.489	1.59467e-54	Post
MAP3K2	4.69351e-59	0.411171	0.349	0.283	1.63283e-54	Post
RALGPS1	6.79145e-59	0.44747	0.284	0.209	2.36268e-54	Post
SHARPIN	9.09956e-59	0.014329	0.149	0.252	3.16565e-54	Post
CDK19	1.26484e-58	0.387538	0.303	0.224	4.40024e-54	Post
LARP4B	2.89504e-58	0.407404	0.458	0.411	1.00715e-53	Post
PIAS1	5.3289e-58	0.398311	0.428	0.372	1.85387e-53	Post
CDC73	8.12367e-58	0.388296	0.332	0.263	2.82614e-53	Post
SIRT2	8.90351e-58	0.379974	0.263	0.188	3.09744e-53	Post
LMTK2	1.21256e-57	0.419388	0.325	0.255	4.21839e-53	Post
MT-ND3	1.87807e-57	0.238158	0.992	0.982	6.53363e-53	Post
DOCK7	2.15139e-57	0.381332	0.302	0.227	7.48446e-53	Post
SNX1	7.14825e-57	0.368679	0.299	0.227	2.4868e-52	Post
CLU	8.89325e-57	0.407562	0.288	0.2	3.09387e-52	Post
MAPK14	1.33744e-56	0.379419	0.285	0.214	4.65281e-52	Post
NMD3	2.6634e-56	0.43377	0.33	0.263	9.26569e-52	Post
DOCK8	6.43038e-56	0.48406	0.423	0.372	2.23707e-51	Post
ASPH	1.01622e-55	0.439242	0.532	0.489	3.53533e-51	Post
ANO10	1.06682e-55	0.350216	0.35	0.276	3.71134e-51	Post
PLA2G6	2.13574e-55	0.312334	0.283	0.201	7.43004e-51	Post
ELF2	2.53148e-55	0.433784	0.435	0.393	8.80677e-51	Post
CREM	2.61868e-55	0.402803	0.293	0.224	9.11012e-51	Post
NEBL	3.09427e-55	0.269598	0.257	0.173	1.07646e-50	Post
RASEF	3.45957e-55	0.470704	0.439	0.385	1.20355e-50	Post
LARP1B	3.6213e-55	0.408417	0.334	0.267	1.25982e-50	Post
SCFD2	4.81045e-55	0.305475	0.279	0.197	1.67351e-50	Post
NECTIN1	5.74609e-55	0.395643	0.322	0.25	1.99901e-50	Post
AMBRA1	6.13005e-55	0.358146	0.322	0.245	2.13258e-50	Post
ARRDC1	8.14986e-55	0.0392374	0.22	0.34	2.83526e-50	Post
DIS3L2	1.85625e-54	0.36597	0.284	0.211	6.45771e-50	Post
DENND6A	1.9581e-54	0.32444	0.281	0.206	6.81204e-50	Post
DDX1	2.55856e-54	0.0105241	0.162	0.264	8.90098e-50	Post
ELK4	4.42468e-54	0.300488	0.258	0.183	1.5393e-49	Post
TOR1AIP1	1.11036e-53	0.404815	0.293	0.227	3.86284e-49	Post
TNKS	1.11839e-53	0.413126	0.288	0.219	3.89078e-49	Post
ZCCHC7	2.94151e-53	0.286059	0.517	0.448	1.02332e-48	Post
USO1	5.14908e-53	0.438667	0.404	0.356	1.79131e-48	Post
NFE2L1	5.15105e-53	0.0597499	0.173	0.28	1.792e-48	Post
KLF3	6.67742e-53	0.483523	0.478	0.454	2.32301e-48	Post
TLE2	6.82421e-53	0.45555	0.254	0.183	2.37408e-48	Post
UGP2	9.25225e-53	0.00286958	0.309	0.444	3.21877e-48	Post
MAP2K1	2.01004e-52	0.37896	0.263	0.197	6.99272e-48	Post
VPS13B	2.18148e-52	0.202044	0.518	0.42	7.58915e-48	Post
SMG1	2.18497e-52	0.315113	0.587	0.562	7.60128e-48	Post
CCNY	3.38528e-52	0.376111	0.413	0.355	1.17771e-47	Post
SMAD3	4.28948e-52	0.121627	0.578	0.446	1.49227e-47	Post
ATP11B	4.33842e-52	0.452358	0.452	0.404	1.50929e-47	Post
SOS2	6.51996e-52	0.413589	0.356	0.296	2.26823e-47	Post
STX5	6.75926e-52	0.444664	0.356	0.298	2.35148e-47	Post
TMEM87B	1.41611e-51	0.414377	0.295	0.23	4.92652e-47	Post
UBR4	1.4538e-51	0.364942	0.349	0.285	5.05763e-47	Post
HSPB1	1.69981e-51	0.481788	0.819	0.807	5.91348e-47	Post
INTS11	1.82028e-51	0.0268156	0.199	0.311	6.33257e-47	Post
PHAX	4.37313e-51	0.0596254	0.22	0.338	1.52137e-46	Post
HIST1H4C	5.26605e-51	0.815667	0.431	0.383	1.832e-46	Post
IFNGR2	5.67351e-51	0.674752	0.421	0.397	1.97376e-46	Post
FAM174B	7.57972e-51	0.393838	0.416	0.361	2.63691e-46	Post
FAM160A1	7.5972e-51	0.333862	0.395	0.313	2.64299e-46	Post
NR1D2	9.87973e-51	0.491703	0.34	0.287	3.43706e-46	Post
GIGYF2	1.60601e-50	0.358845	0.319	0.251	5.58715e-46	Post
SNX13	1.61854e-50	0.36919	0.29	0.221	5.63074e-46	Post
ADNP	1.65589e-50	0.398752	0.443	0.411	5.76067e-46	Post
TGS1	1.68413e-50	0.503866	0.361	0.322	5.85891e-46	Post
GTF2IRD1	2.36542e-50	0.382271	0.291	0.221	8.22908e-46	Post
ZNF398	3.13936e-50	0.329343	0.299	0.227	1.09215e-45	Post
CNOT6L	3.1615e-50	0.372756	0.302	0.236	1.09986e-45	Post
ACSL5	3.55077e-50	0.633678	0.309	0.252	1.23528e-45	Post
R3HDM2	4.92971e-50	0.422721	0.469	0.433	1.715e-45	Post
VPS54	6.77864e-50	0.315315	0.308	0.233	2.35822e-45	Post
FTO	8.26832e-50	0.332448	0.289	0.218	2.87647e-45	Post
PICALM	9.62995e-50	0.391519	0.436	0.383	3.35016e-45	Post
ZNF654	1.31989e-49	0.303544	0.293	0.222	4.59176e-45	Post
TBC1D9	1.71445e-49	0.367712	0.299	0.233	5.96439e-45	Post
DSN1	3.44931e-49	0.423851	0.28	0.214	1.19998e-44	Post
UNC93B1	3.52974e-49	0.0251775	0.184	0.288	1.22796e-44	Post
ST5	3.92143e-49	0.363808	0.255	0.186	1.36423e-44	Post
ABCA5	5.45326e-49	0.400549	0.345	0.281	1.89714e-44	Post
RIC1	6.58303e-49	0.30028	0.302	0.227	2.29017e-44	Post
RIN2	6.97233e-49	0.348346	0.342	0.277	2.4256e-44	Post
PTBP3	7.13218e-49	0.602518	0.56	0.613	2.48121e-44	Post
MAPK8	8.39459e-49	0.342855	0.312	0.242	2.92039e-44	Post
EGR1	9.58967e-49	0.169746	0.662	0.553	3.33615e-44	Post
SLC30A9	9.60068e-49	0.334834	0.275	0.206	3.33998e-44	Post
TOP1	1.15261e-48	0.491979	0.529	0.548	4.00982e-44	Post
EP300	1.45652e-48	0.400533	0.398	0.346	5.06709e-44	Post
ATXN7L1	1.51205e-48	0.352754	0.302	0.229	5.26026e-44	Post
PIK3CA	1.87663e-48	0.317451	0.29	0.221	6.52862e-44	Post
ZBTB7A	2.08845e-48	0.0264571	0.252	0.377	7.26551e-44	Post
HIST1H4H	2.13327e-48	0.576073	0.325	0.257	7.42143e-44	Post
EHMT1	2.83637e-48	0.396367	0.507	0.478	9.86746e-44	Post
BHLHE40	3.25439e-48	0.517991	0.269	0.2	1.13217e-43	Post
PTPN4	4.57302e-48	0.330088	0.256	0.186	1.59091e-43	Post
DPYD	6.35968e-48	0.168792	0.45	0.343	2.21247e-43	Post
PPP1R12B	8.26186e-48	0.269341	0.406	0.336	2.87422e-43	Post
XPR1	1.20986e-47	0.345555	0.323	0.256	4.20899e-43	Post
TNRC6A	1.65774e-47	0.253135	0.583	0.522	5.76712e-43	Post
ARID4A	1.6842e-47	0.412158	0.299	0.236	5.85917e-43	Post
CCS	1.75967e-47	0.00646412	0.216	0.326	6.12173e-43	Post
GLUL	3.07684e-47	0.454445	0.417	0.368	1.0704e-42	Post
MAGT1	3.15138e-47	0.521053	0.318	0.272	1.09633e-42	Post
ANXA1	4.01073e-47	0.00105463	0.355	0.448	1.39529e-42	Post
RNF126	4.08246e-47	0.0387088	0.16	0.255	1.42025e-42	Post
PNPLA8	4.73652e-47	0.477297	0.343	0.298	1.64779e-42	Post
ZDHHC21	4.95188e-47	0.415084	0.336	0.275	1.72271e-42	Post
SREBF2	5.65896e-47	0.385367	0.316	0.257	1.9687e-42	Post
GNAI3	5.90198e-47	0.665019	0.446	0.441	2.05324e-42	Post
ARHGAP23	1.113e-46	0.331694	0.381	0.31	3.87202e-42	Post
ZNF217	1.208e-46	0.481692	0.458	0.427	4.20252e-42	Post
FNDC3A	1.93366e-46	0.37451	0.357	0.298	6.72702e-42	Post
FAM83B	2.89695e-46	0.299643	0.284	0.213	1.00782e-41	Post
RSRP1	3.31511e-46	0.312429	0.676	0.69	1.15329e-41	Post
MEF2A	5.37593e-46	0.386682	0.387	0.333	1.87023e-41	Post
LRRFIP1	6.0433e-46	0.378304	0.573	0.538	2.1024e-41	Post
LUC7L	8.84399e-46	0.442691	0.406	0.357	3.07674e-41	Post
UGDH	1.07677e-45	0.73882	0.324	0.269	3.74596e-41	Post
MIRLET7BHG	1.16237e-45	0.306009	0.327	0.25	4.04376e-41	Post
YPEL5	2.40966e-45	0.466045	0.398	0.365	8.38298e-41	Post
MT-CYB	4.6393e-45	0.143357	0.999	0.988	1.61397e-40	Post
SGK3	5.43869e-45	0.344645	0.266	0.201	1.89207e-40	Post
JUN	9.40025e-45	0.251608	0.784	0.747	3.27025e-40	Post
ACO2	1.53642e-44	0.436536	0.311	0.258	5.34504e-40	Post
AC092329.4	3.6636e-44	0.283202	0.299	0.228	1.27453e-39	Post
ZNF644	4.44226e-44	0.399282	0.466	0.445	1.54542e-39	Post
BTAF1	5.8355e-44	0.358173	0.34	0.277	2.03011e-39	Post
PLK3	6.06039e-44	0.347617	0.273	0.204	2.10835e-39	Post
NOP58	6.71408e-44	0.390646	0.421	0.383	2.33576e-39	Post
COG5	1.04649e-43	0.279268	0.446	0.377	3.64062e-39	Post
BRWD1	1.63627e-43	0.321434	0.562	0.545	5.69241e-39	Post
B4GALT1	1.75501e-43	0.0185854	0.381	0.527	6.10549e-39	Post
PDE7A	2.1559e-43	0.364231	0.341	0.282	7.50016e-39	Post
MT-CO3	2.49206e-43	0.143027	1	0.992	8.66961e-39	Post
PTER	2.60118e-43	0.32559	0.259	0.195	9.04924e-39	Post
RASA2	2.84581e-43	0.321208	0.435	0.381	9.90027e-39	Post
NF1	3.25873e-43	0.325811	0.522	0.484	1.13368e-38	Post
SERINC1	3.43521e-43	0.30217	0.257	0.196	1.19508e-38	Post
DDX18	4.46596e-43	0.0811515	0.213	0.328	1.55366e-38	Post
SHOC2	4.84663e-43	0.369732	0.319	0.262	1.68609e-38	Post
RSBN1L	5.06419e-43	0.00347288	0.338	0.473	1.76178e-38	Post
ZNF326	8.94913e-43	0.460152	0.429	0.408	3.11331e-38	Post
LMBR1	9.71748e-43	0.319586	0.318	0.256	3.38062e-38	Post
DIPK2A	1.36862e-42	0.735089	0.425	0.397	4.76131e-38	Post
ZNF124	1.46071e-42	0.341828	0.266	0.206	5.08168e-38	Post
AUH	1.7311e-42	0.305149	0.267	0.202	6.02234e-38	Post
KIAA2026	1.81333e-42	0.343924	0.42	0.371	6.30841e-38	Post
BSCL2	2.18224e-42	0.0843032	0.162	0.254	7.59181e-38	Post
LUC7L3	2.73538e-42	0.269468	0.651	0.656	9.5161e-38	Post
PRKD2	5.59958e-42	0.336349	0.364	0.304	1.94804e-37	Post
NDEL1	1.16562e-41	0.32347	0.328	0.27	4.05506e-37	Post
CKS2	1.19636e-41	0.516276	0.408	0.361	4.16203e-37	Post
RABGAP1	1.71203e-41	0.323123	0.443	0.395	5.95597e-37	Post
TRERF1	1.81834e-41	0.369386	0.352	0.294	6.32583e-37	Post
TANK	1.8402e-41	0.343071	0.375	0.326	6.40188e-37	Post
AHCYL2	1.90457e-41	0.25512	0.285	0.214	6.62581e-37	Post
SLC12A2	2.00961e-41	0.549747	0.344	0.292	6.99125e-37	Post
NR6A1	2.29871e-41	0.292959	0.389	0.321	7.99698e-37	Post
ODR4	2.48501e-41	0.340574	0.297	0.242	8.64509e-37	Post
NT5DC1	2.63273e-41	0.339784	0.262	0.202	9.159e-37	Post
KTN1	3.13994e-41	0.365822	0.674	0.672	1.09235e-36	Post
ERCC1	4.29372e-41	0.467876	0.451	0.423	1.49374e-36	Post
ARID4B	4.31223e-41	0.220402	0.609	0.569	1.50018e-36	Post
CDK12	4.88584e-41	0.356213	0.497	0.468	1.69973e-36	Post
AGFG1	6.53867e-41	0.330144	0.279	0.22	2.27474e-36	Post
ZNF638	7.89409e-41	0.264304	0.614	0.599	2.74627e-36	Post
ZNF451	8.03854e-41	0.350486	0.302	0.246	2.79653e-36	Post
NDRG1	8.53037e-41	0.340061	0.437	0.386	2.96763e-36	Post
CNOT1	8.62543e-41	0.394671	0.396	0.361	3.0007e-36	Post
EHD1	1.09298e-40	0.395837	0.26	0.201	3.80235e-36	Post
ZDHHC17	1.31393e-40	0.420523	0.269	0.212	4.57102e-36	Post
CCT4	1.59491e-40	0.011617	0.326	0.456	5.54853e-36	Post
ANKRD11	2.95407e-40	0.337769	0.647	0.668	1.02769e-35	Post
LARP7	5.32335e-40	0.0656988	0.24	0.352	1.85194e-35	Post
DANT2	7.20847e-40	0.437143	0.266	0.208	2.50775e-35	Post
MCU	7.49235e-40	0.288336	0.367	0.303	2.60651e-35	Post
PRKCE	8.15173e-40	0.208505	0.377	0.3	2.83591e-35	Post
ARHGAP12	9.1048e-40	0.372953	0.351	0.302	3.16747e-35	Post
FCHSD2	1.01513e-39	0.304871	0.291	0.227	3.53152e-35	Post
MIPOL1	1.68718e-39	0.257822	0.333	0.262	5.86952e-35	Post
ZMYND8	1.69503e-39	0.500103	0.473	0.457	5.89684e-35	Post
SSH2	1.76095e-39	0.184773	0.534	0.461	6.12616e-35	Post
EIF4A3	2.25544e-39	0.00557656	0.452	0.59	7.84644e-35	Post
TMEM87A	3.15928e-39	0.444588	0.433	0.422	1.09908e-34	Post
GMDS-DT	3.16769e-39	0.240801	0.447	0.375	1.10201e-34	Post
STK17A	3.74227e-39	0.305589	0.293	0.232	1.3019e-34	Post
GPATCH8	4.33502e-39	0.294038	0.499	0.463	1.50811e-34	Post
AFDN	4.65638e-39	0.382449	0.466	0.439	1.61991e-34	Post
ADAM10	6.92084e-39	0.281999	0.625	0.597	2.40769e-34	Post
ASCC2	9.51602e-39	0.0506429	0.274	0.393	3.31053e-34	Post
CCDC91	9.53479e-39	0.388735	0.356	0.31	3.31706e-34	Post
FBXL20	1.47771e-38	0.334458	0.375	0.32	5.1408e-34	Post
TRAPPC9	1.55125e-38	0.229911	0.399	0.323	5.39663e-34	Post
NUDT2	1.9926e-38	0.166467	0.166	0.257	6.93204e-34	Post
VPS36	2.20299e-38	0.00284951	0.277	0.392	7.664e-34	Post
CRY1	2.46836e-38	0.375525	0.297	0.238	8.58717e-34	Post
CCDC57	2.72494e-38	0.0242446	0.2	0.295	9.47979e-34	Post
SNRNP200	3.08828e-38	0.0250816	0.22	0.32	1.07438e-33	Post
INVS	3.23488e-38	0.27576	0.261	0.196	1.12538e-33	Post
GNAS	3.26723e-38	0.522014	0.785	0.842	1.13664e-33	Post
CBFA2T2	5.60482e-38	0.302323	0.444	0.397	1.94986e-33	Post
PTPN6	5.66901e-38	0.612394	0.369	0.335	1.97219e-33	Post
N4BP2L2	7.10261e-38	0.383992	0.702	0.748	2.47093e-33	Post
NCKAP1	8.17581e-38	0.362712	0.412	0.378	2.84428e-33	Post
INO80E	9.57383e-38	0.0186311	0.193	0.286	3.33064e-33	Post
TTC19	1.08004e-37	0.34233	0.324	0.274	3.75737e-33	Post
2025-03-06	1.08721e-37	0.350729	0.493	0.48	3.78229e-33	Post
CPEB4	1.3856e-37	0.310761	0.289	0.229	4.82036e-33	Post
SRRM2	1.4065e-37	0.343392	0.742	0.776	4.89307e-33	Post
TOR1AIP2	1.40764e-37	0.387637	0.439	0.419	4.89702e-33	Post
DGLUCY	1.47521e-37	0.324309	0.423	0.366	5.1321e-33	Post
PAN3	2.05267e-37	0.307922	0.448	0.398	7.14104e-33	Post
TOB1	2.57124e-37	0.34691	0.642	0.678	8.94509e-33	Post
ICA1	2.65608e-37	0.416852	0.456	0.434	9.24022e-33	Post
USP6NL	2.93845e-37	0.275514	0.387	0.322	1.02226e-32	Post
ARHGEF18	3.19429e-37	0.385262	0.331	0.286	1.11126e-32	Post
MAPK6	4.23307e-37	0.317522	0.338	0.283	1.47264e-32	Post
TMEM165	4.47688e-37	0.454413	0.565	0.615	1.55746e-32	Post
IER3	4.66483e-37	0.373839	0.476	0.409	1.62285e-32	Post
PABPC4	4.70054e-37	0.392167	0.592	0.592	1.63527e-32	Post
DDX52	5.01416e-37	0.000385564	0.245	0.347	1.74438e-32	Post
CRYBG1	6.84834e-37	0.5198	0.37	0.338	2.38247e-32	Post
RYBP	7.70781e-37	0.423742	0.38	0.348	2.68147e-32	Post
ALAS1	8.32502e-37	0.0229558	0.247	0.35	2.89619e-32	Post
LONP2	1.46972e-36	0.385252	0.413	0.385	5.11301e-32	Post
ETV3	1.6368e-36	0.404633	0.32	0.275	5.69427e-32	Post
DIP2C	1.95712e-36	0.254256	0.332	0.263	6.80863e-32	Post
SOX4	3.6051e-36	0.60991	0.74	0.785	1.25418e-31	Post
HOMER1	4.11017e-36	0.429427	0.355	0.301	1.42989e-31	Post
SP100	5.22903e-36	0.444024	0.361	0.323	1.81913e-31	Post
SLC38A10	6.46339e-36	0.0318602	0.227	0.328	2.24855e-31	Post
SPG11	7.98499e-36	0.45072	0.328	0.287	2.7779e-31	Post
CSNK1D	8.34526e-36	0.0174715	0.316	0.434	2.90323e-31	Post
KIAA0100	1.05348e-35	0.00866868	0.19	0.277	3.66494e-31	Post
SLAIN2	1.09872e-35	0.342702	0.328	0.28	3.82232e-31	Post
PARP8	1.22752e-35	0.314542	0.318	0.261	4.27042e-31	Post
BLZF1	1.3884e-35	0.318776	0.29	0.238	4.83009e-31	Post
FOCAD	1.5912e-35	0.312022	0.318	0.258	5.53561e-31	Post
CORO2A	1.85712e-35	0.517639	0.354	0.319	6.46073e-31	Post
FUBP1	2.00502e-35	0.356821	0.427	0.403	6.97526e-31	Post
CCDC47	2.02453e-35	0.00746725	0.34	0.461	7.04312e-31	Post
ACOX1	2.54014e-35	0.0895144	0.413	0.57	8.83691e-31	Post
RBBP6	4.60115e-35	0.414327	0.514	0.513	1.60069e-30	Post
STIM2	5.28711e-35	0.37294	0.346	0.303	1.83933e-30	Post
NIPAL3	7.17089e-35	0.0422016	0.212	0.308	2.49468e-30	Post
AC079781.5	7.19576e-35	0.219153	0.356	0.29	2.50333e-30	Post
TRAP1	1.14941e-34	0.0279765	0.196	0.287	3.99869e-30	Post
ANKRD28	1.21238e-34	0.319425	0.39	0.347	4.21776e-30	Post
ATF7IP	1.52062e-34	0.368801	0.469	0.451	5.2901e-30	Post
ITPKC	1.54395e-34	0.664165	0.449	0.397	5.37126e-30	Post
RGL2	1.60451e-34	0.522576	0.25	0.203	5.58193e-30	Post
ARHGEF12	1.69516e-34	0.3649	0.453	0.431	5.89731e-30	Post
KIAA0232	1.81727e-34	0.350063	0.327	0.281	6.32211e-30	Post
BAMBI	2.32553e-34	0.564901	0.294	0.245	8.09029e-30	Post
PPP3CA	3.10934e-34	0.382614	0.44	0.412	1.08171e-29	Post
PHLDB3	8.46953e-34	0.295049	0.349	0.297	2.94647e-29	Post
ZNF91	1.44454e-33	0.25833	0.459	0.411	5.02543e-29	Post
PRPF3	1.81755e-33	0.0302784	0.19	0.277	6.32308e-29	Post
SPAG9	2.52065e-33	0.48775	0.528	0.561	8.7691e-29	Post
SEC31A	2.79659e-33	0.424575	0.501	0.524	9.72907e-29	Post
SLC4A7	2.95895e-33	0.467094	0.362	0.332	1.02939e-28	Post
SLC25A13	4.0814e-33	0.341265	0.299	0.251	1.41988e-28	Post
FBXW4	5.37617e-33	0.340466	0.278	0.227	1.87031e-28	Post
ZNF254	6.41521e-33	0.306834	0.31	0.26	2.23179e-28	Post
TCERG1	7.31642e-33	0.375176	0.364	0.33	2.54531e-28	Post
H19	7.72396e-33	0.444773	0.332	0.272	2.68709e-28	Post
GADD45A	7.94382e-33	0.536845	0.453	0.424	2.76358e-28	Post
DCAF6	9.50222e-33	0.305045	0.339	0.29	3.30573e-28	Post
BBX	1.06775e-32	0.363402	0.492	0.482	3.7146e-28	Post
PEX14	1.07262e-32	0.263589	0.281	0.226	3.73154e-28	Post
CRBN	1.24095e-32	0.000464607	0.186	0.268	4.31716e-28	Post
IWS1	1.45272e-32	0.304203	0.286	0.233	5.05386e-28	Post
DAZAP1	1.8823e-32	0.073549	0.261	0.369	6.54833e-28	Post
CSTF3	3.56916e-32	0.31008	0.336	0.292	1.24168e-27	Post
PSPC1	4.85466e-32	0.324013	0.37	0.332	1.68889e-27	Post
ATE1	6.93651e-32	0.363884	0.31	0.264	2.41314e-27	Post
CFDP1	8.45433e-32	0.0217989	0.356	0.484	2.94118e-27	Post
WWP2	9.66944e-32	0.282585	0.323	0.272	3.3639e-27	Post
KAT6B	1.01202e-31	0.382788	0.455	0.438	3.5207e-27	Post
RRP1B	1.60146e-31	0.0108593	0.19	0.273	5.57133e-27	Post
ROBO1	1.65319e-31	0.210911	0.265	0.201	5.75129e-27	Post
B3GNT5	1.66331e-31	0.408947	0.319	0.268	5.78649e-27	Post
BTBD10	1.6795e-31	0.333643	0.295	0.248	5.84281e-27	Post
CTBP2	2.71246e-31	0.238911	0.463	0.398	9.43639e-27	Post
ZRANB2	3.30284e-31	0.371783	0.497	0.491	1.14903e-26	Post
MPC1	3.37678e-31	0.00308912	0.183	0.264	1.17475e-26	Post
NRDC	3.72687e-31	0.370198	0.445	0.426	1.29654e-26	Post
MBTD1	5.54031e-31	0.296899	0.308	0.261	1.92742e-26	Post
GLRX3	6.757e-31	0.00283162	0.202	0.286	2.35069e-26	Post
RSF1	7.91495e-31	0.00114399	0.399	0.532	2.75353e-26	Post
SSBP4	1.0619e-30	0.111816	0.235	0.336	3.69425e-26	Post
NT5C	1.25577e-30	0.147336	0.314	0.444	4.36869e-26	Post
PHLPP1	1.81912e-30	0.244718	0.447	0.396	6.32855e-26	Post
SNRPA	2.39737e-30	0.0918094	0.256	0.36	8.3402e-26	Post
FAM192A	2.60976e-30	0.0707541	0.219	0.313	9.07908e-26	Post
YTHDC1	2.91379e-30	0.35731	0.46	0.454	1.01368e-25	Post
EXOC1	3.17441e-30	0.381162	0.295	0.254	1.10434e-25	Post
CCNH	3.71355e-30	0.300013	0.282	0.233	1.29191e-25	Post
SIAH1	3.84648e-30	0.343882	0.307	0.264	1.33815e-25	Post
FAT1	3.90551e-30	0.401788	0.464	0.45	1.35869e-25	Post
U2SURP	4.00909e-30	0.013946	0.452	0.591	1.39472e-25	Post
GALE	4.06988e-30	0.0228218	0.217	0.304	1.41587e-25	Post
USP31	5.70628e-30	0.322832	0.368	0.313	1.98516e-25	Post
AC006001.2	5.83146e-30	0.0873887	0.349	0.279	2.02871e-25	Post
METTL15	7.68953e-30	0.300272	0.312	0.263	2.67511e-25	Post
TET2	1.03864e-29	0.34046	0.341	0.3	3.61334e-25	Post
CRTC3	1.12389e-29	0.298644	0.278	0.231	3.9099e-25	Post
ING1	1.23025e-29	0.408773	0.281	0.237	4.2799e-25	Post
VPS13D	1.24901e-29	0.318601	0.388	0.346	4.34519e-25	Post
FOSL1	1.30438e-29	0.0180451	0.413	0.317	4.5378e-25	Post
KIAA0319L	1.33481e-29	0.015109	0.251	0.345	4.64366e-25	Post
MTF2	1.53597e-29	0.000587211	0.269	0.366	5.34349e-25	Post
SPATS2L	1.55591e-29	0.413801	0.542	0.553	5.41285e-25	Post
SUGP2	1.59921e-29	0.0343841	0.261	0.358	5.56349e-25	Post
AHCY	1.7573e-29	0.112025	0.222	0.313	6.11347e-25	Post
MKLN1	1.77511e-29	0.292548	0.459	0.43	6.17542e-25	Post
CAB39	2.04797e-29	0.296916	0.341	0.294	7.1247e-25	Post
RNF19B	2.19263e-29	0.379567	0.351	0.308	7.62793e-25	Post
PNKP	3.09011e-29	0.0968775	0.287	0.398	1.07502e-24	Post
FAM120B	4.75889e-29	0.264432	0.276	0.223	1.65557e-24	Post
PRDM2	5.06473e-29	0.256858	0.502	0.485	1.76197e-24	Post
DLEU1	5.67189e-29	0.236113	0.426	0.362	1.97319e-24	Post
LARS	5.80402e-29	0.0414024	0.244	0.34	2.01916e-24	Post
OPA3	7.44261e-29	0.358746	0.255	0.209	2.58921e-24	Post
ACBD6	7.59946e-29	0.295033	0.424	0.389	2.64378e-24	Post
PHIP	7.77662e-29	0.331958	0.473	0.453	2.70541e-24	Post
VPS13C	7.92836e-29	0.394763	0.41	0.387	2.7582e-24	Post
TSC2	8.53995e-29	0.0529572	0.18	0.259	2.97096e-24	Post
EHBP1L1	1.22424e-28	0.431602	0.323	0.283	4.259e-24	Post
VTI1A	1.38209e-28	0.226452	0.416	0.361	4.80815e-24	Post
BAZ1A	1.39324e-28	0.358173	0.445	0.427	4.84694e-24	Post
NFXL1	1.58955e-28	0.293668	0.264	0.219	5.52987e-24	Post
UPF1	1.74001e-28	0.0214399	0.195	0.273	6.05332e-24	Post
USP33	1.86951e-28	0.351594	0.379	0.352	6.50384e-24	Post
CLCN3	1.9546e-28	0.362302	0.404	0.382	6.79985e-24	Post
HIP1R	2.25774e-28	0.0166135	0.237	0.324	7.85444e-24	Post
DDX60L	2.7535e-28	0.3189	0.279	0.231	9.57916e-24	Post
ID1	3.36071e-28	0.295599	0.803	0.776	1.16916e-23	Post
AC118549.1	3.75117e-28	0.323016	0.344	0.308	1.305e-23	Post
UTP6	4.96015e-28	0.0249453	0.183	0.261	1.72559e-23	Post
MT-ND1	6.15825e-28	0.0859945	0.991	0.976	2.14239e-23	Post
CNOT10	1.09269e-27	0.00900703	0.211	0.292	3.80136e-23	Post
PDLIM1	1.16823e-27	0.291666	0.48	0.462	4.06416e-23	Post
DDR1	1.37664e-27	0.401258	0.281	0.24	4.78921e-23	Post
SERTAD1	1.63011e-27	0.34962	0.432	0.402	5.67099e-23	Post
GATAD2A	1.77614e-27	0.310787	0.364	0.333	6.179e-23	Post
TCP1	2.26663e-27	0.0612179	0.376	0.498	7.88536e-23	Post
CLOCK	2.31885e-27	0.261298	0.25	0.203	8.06706e-23	Post
SLC44A3	2.3747e-27	0.328295	0.267	0.226	8.26133e-23	Post
CEBPB	3.3051e-27	0.471642	0.465	0.456	1.14981e-22	Post
TXNDC11	5.25652e-27	0.413523	0.318	0.279	1.82869e-22	Post
GDE1	5.69494e-27	0.011456	0.196	0.276	1.98121e-22	Post
NEDD9	6.88572e-27	0.526823	0.348	0.325	2.39547e-22	Post
BHLHE41	7.5822e-27	0.308053	0.251	0.2	2.63777e-22	Post
ILRUN	1.02151e-26	0.30919	0.299	0.262	3.55375e-22	Post
PIBF1	1.04019e-26	0.284651	0.424	0.391	3.61873e-22	Post
FBXL5	1.05569e-26	0.316875	0.324	0.286	3.67264e-22	Post
SRPK1	1.22592e-26	0.374917	0.385	0.367	4.26485e-22	Post
ODF2	1.41232e-26	0.0152751	0.198	0.274	4.91333e-22	Post
OCIAD1	1.90484e-26	0.014815	0.325	0.432	6.62676e-22	Post
SIN3A	1.92302e-26	0.321167	0.33	0.298	6.68998e-22	Post
MYO9A	2.12996e-26	0.2993	0.415	0.384	7.40992e-22	Post
FOXO3	2.48572e-26	0.298209	0.384	0.342	8.64757e-22	Post
R3HCC1L	2.51857e-26	0.278487	0.256	0.209	8.76185e-22	Post
RIPK2	3.48488e-26	0.408826	0.269	0.232	1.21236e-21	Post
UBE2G1	3.54454e-26	0.290175	0.302	0.263	1.23311e-21	Post
DIAPH1	3.69525e-26	0.00144006	0.313	0.413	1.28554e-21	Post
LGMN	4.02602e-26	0.326602	0.335	0.295	1.40061e-21	Post
TRIM29	4.79123e-26	0.230154	0.266	0.216	1.66682e-21	Post
RNF10	5.48514e-26	0.393874	0.485	0.497	1.90822e-21	Post
GLYR1	5.70071e-26	0.0291822	0.239	0.326	1.98322e-21	Post
LIMS1	6.36362e-26	0.389058	0.393	0.375	2.21384e-21	Post
SRFBP1	6.46532e-26	0.0853921	0.201	0.285	2.24922e-21	Post
UBL3	7.97812e-26	0.135736	0.341	0.453	2.77551e-21	Post
PPP6R3	1.08305e-25	0.192478	0.515	0.471	3.76781e-21	Post
SRP54	1.21615e-25	0.061093	0.226	0.315	4.23085e-21	Post
HIVEP1	1.48623e-25	0.271585	0.291	0.243	5.17046e-21	Post
G3BP1	1.58366e-25	0.0351288	0.301	0.403	5.50938e-21	Post
CHKA	1.64613e-25	0.388662	0.301	0.265	5.72673e-21	Post
PUM1	1.69194e-25	0.307878	0.533	0.557	5.88608e-21	Post
EMC2	2.10506e-25	0.0517371	0.193	0.271	7.32328e-21	Post
SRRT	2.84637e-25	0.0266066	0.254	0.343	9.90223e-21	Post
TFCP2	3.66077e-25	0.283669	0.337	0.296	1.27354e-20	Post
DIP2B	3.75257e-25	0.254222	0.306	0.26	1.30548e-20	Post
UBN1	4.73637e-25	0.0144545	0.222	0.303	1.64774e-20	Post
MAP3K4	4.98839e-25	0.33134	0.29	0.251	1.73541e-20	Post
FGGY	5.76381e-25	0.191278	0.357	0.302	2.00517e-20	Post
GRSF1	6.27196e-25	0.341938	0.286	0.255	2.18195e-20	Post
AC097376.3	8.52547e-25	0.260791	0.255	0.209	2.96593e-20	Post
CARS2	9.30814e-25	0.501646	0.311	0.28	3.23821e-20	Post
CBFB	1.00826e-24	0.286351	0.261	0.22	3.50764e-20	Post
SPAG1	1.08559e-24	0.321583	0.288	0.251	3.77666e-20	Post
EXOSC7	1.14877e-24	0.0184337	0.197	0.272	3.99646e-20	Post
SCAPER	1.4818e-24	0.219043	0.415	0.37	5.15503e-20	Post
SATB1	1.59958e-24	0.0408349	0.223	0.304	5.56478e-20	Post
RNF216	1.62616e-24	0.0202033	0.262	0.351	5.65724e-20	Post
TNRC18	1.81768e-24	0.424412	0.378	0.359	6.32354e-20	Post
CDK5RAP3	2.99438e-24	0.0846014	0.292	0.396	1.04172e-19	Post
CENPC	3.22585e-24	0.323211	0.301	0.264	1.12224e-19	Post
SNX9	3.4414e-24	0.25968	0.367	0.331	1.19723e-19	Post
SLTM	6.00943e-24	0.389154	0.505	0.528	2.09062e-19	Post
MRPL18	6.09224e-24	0.102416	0.365	0.477	2.11943e-19	Post
RANBP9	8.04521e-24	0.27162	0.361	0.327	2.79885e-19	Post
SUPT3H	8.99736e-24	0.125598	0.37	0.307	3.13009e-19	Post
DOCK1	1.04533e-23	0.215919	0.434	0.381	3.63659e-19	Post
PLXNB1	1.2605e-23	0.32762	0.32	0.279	4.38514e-19	Post
SORL1	1.45265e-23	0.121634	0.346	0.46	5.05363e-19	Post
CHCHD10	1.67247e-23	0.154172	0.333	0.448	5.81837e-19	Post
PTPN12	1.85242e-23	0.291615	0.308	0.27	6.44437e-19	Post
RTN4	2.36252e-23	0.74921	0.542	0.644	8.21898e-19	Post
PLXNA2	2.56381e-23	0.244377	0.339	0.285	8.91922e-19	Post
TSC22D2	2.61027e-23	0.342279	0.466	0.449	9.08087e-19	Post
SCAMP4	2.74532e-23	0.0601583	0.186	0.257	9.55068e-19	Post
SFN	2.87872e-23	0.766837	0.398	0.38	1.00148e-18	Post
ZDHHC20	4.05579e-23	0.336359	0.447	0.444	1.41097e-18	Post
CHD4	4.83483e-23	0.0893417	0.365	0.483	1.68199e-18	Post
FAM13B	5.3789e-23	0.29429	0.365	0.33	1.87127e-18	Post
LYPD3	5.68944e-23	0.378963	0.411	0.372	1.9793e-18	Post
ETFA	6.65254e-23	0.00292621	0.364	0.47	2.31435e-18	Post
KIF13A	6.69163e-23	0.171062	0.368	0.309	2.32795e-18	Post
LINC01473	6.86647e-23	0.241712	0.298	0.249	2.38877e-18	Post
APP	8.96571e-23	0.325125	0.541	0.565	3.11908e-18	Post
HMGN3	9.13087e-23	0.026843	0.39	0.502	3.17654e-18	Post
DCP1A	9.43564e-23	0.270648	0.299	0.266	3.28257e-18	Post
ASB3	9.46416e-23	0.283568	0.263	0.223	3.29249e-18	Post
HRAS	1.01564e-22	0.153292	0.191	0.27	3.53331e-18	Post
SEMA6A	1.06485e-22	0.197918	0.28	0.229	3.7045e-18	Post
TXNRD1	1.15987e-22	0.0183429	0.279	0.367	4.03508e-18	Post
RALGAPB	1.25638e-22	0.258966	0.273	0.233	4.3708e-18	Post
MAPRE1	1.2687e-22	0.442868	0.355	0.347	4.41367e-18	Post
TM7SF3	1.66904e-22	0.0723704	0.234	0.319	5.80644e-18	Post
PILRB	1.94751e-22	0.350185	0.313	0.277	6.77521e-18	Post
CTTN	2.6369e-22	0.0352196	0.414	0.525	9.17351e-18	Post
SMIM4	2.68649e-22	0.338091	0.28	0.25	9.34603e-18	Post
HDHD3	2.71277e-22	0.405866	0.254	0.221	9.43747e-18	Post
SDHA	3.01825e-22	0.00736063	0.206	0.277	1.05002e-17	Post
HERC2	3.9892e-22	0.394528	0.333	0.309	1.3878e-17	Post
GAS5	4.12611e-22	0.273344	0.686	0.721	1.43543e-17	Post
AZIN1	4.51863e-22	0.389237	0.433	0.44	1.57199e-17	Post
VPS26A	5.33964e-22	0.0363352	0.234	0.314	1.85761e-17	Post
RBBP7	5.59012e-22	0.00360748	0.273	0.356	1.94475e-17	Post
ZDHHC13	8.98057e-22	0.290379	0.29	0.252	3.12425e-17	Post
KDM3B	9.41434e-22	0.325466	0.329	0.3	3.27515e-17	Post
AP3D1	9.5798e-22	0.0835665	0.26	0.348	3.33272e-17	Post
UBAP1	1.01499e-21	0.175841	0.412	0.364	3.53104e-17	Post
ZMYM4	1.10567e-21	0.331394	0.334	0.307	3.84652e-17	Post
SMC5	1.13241e-21	0.323164	0.486	0.505	3.93953e-17	Post
KRIT1	1.15707e-21	0.0204698	0.248	0.329	4.02535e-17	Post
EIF4G2	1.2469e-21	0.0100428	0.613	0.73	4.33785e-17	Post
THOC1	1.25743e-21	0.0165897	0.253	0.334	4.37447e-17	Post
RFC1	1.26329e-21	0.00319947	0.278	0.362	4.39486e-17	Post
BRAF	1.31197e-21	0.331253	0.536	0.563	4.56423e-17	Post
SINHCAF	1.74473e-21	0.0101713	0.331	0.432	6.06974e-17	Post
C6orf62	1.81965e-21	0.372618	0.419	0.423	6.33038e-17	Post
GBF1	1.93921e-21	0.258776	0.331	0.294	6.74633e-17	Post
CDC37	2.08989e-21	0.408752	0.51	0.524	7.27053e-17	Post
CUL4A	2.12235e-21	0.0627888	0.232	0.313	7.38344e-17	Post
AC008771.1	2.37961e-21	0.0238736	0.2	0.269	8.27844e-17	Post
GXYLT1	3.01741e-21	0.242815	0.26	0.219	1.04973e-16	Post
PHYH	3.44911e-21	0.295854	0.251	0.213	1.19991e-16	Post
PRPF4B	3.58287e-21	0.376921	0.458	0.46	1.24644e-16	Post
SERPINB1	4.42448e-21	0.00222769	0.188	0.251	1.53923e-16	Post
CHD3	4.69839e-21	0.113248	0.334	0.447	1.63452e-16	Post
DMXL1	5.18949e-21	0.272482	0.307	0.271	1.80537e-16	Post
PTGS2	5.24759e-21	0.445106	0.271	0.227	1.82558e-16	Post
TMC4	6.91115e-21	0.401711	0.347	0.325	2.40432e-16	Post
DNAJB14	7.40861e-21	0.387025	0.328	0.307	2.57738e-16	Post
ZNF766	7.597e-21	0.0212571	0.209	0.279	2.64292e-16	Post
PHACTR2	7.62948e-21	0.274692	0.424	0.401	2.65422e-16	Post
ARL4A	7.84288e-21	0.30126	0.276	0.239	2.72846e-16	Post
NLK	7.88756e-21	0.229123	0.315	0.273	2.744e-16	Post
NFX1	9.17718e-21	0.295628	0.293	0.26	3.19265e-16	Post
KDM3A	1.01599e-20	0.263229	0.265	0.227	3.53454e-16	Post
HGSNAT	1.07948e-20	0.0414396	0.231	0.306	3.75542e-16	Post
2025-03-07	1.09062e-20	0.325644	0.377	0.356	3.79417e-16	Post
AR	1.2464e-20	0.120098	0.183	0.26	4.33611e-16	Post
RNF19A	1.24904e-20	0.194378	0.572	0.566	4.34529e-16	Post
FLNB	1.26562e-20	0.316901	0.573	0.592	4.40297e-16	Post
RNGTT	1.30699e-20	0.240048	0.285	0.248	4.54688e-16	Post
NUP58	2.05895e-20	0.00444036	0.199	0.266	7.16288e-16	Post
HSPA4	3.13399e-20	0.0185149	0.311	0.398	1.09028e-15	Post
AVL9	3.66918e-20	0.261909	0.287	0.251	1.27647e-15	Post
LRRFIP2	4.01158e-20	0.347902	0.338	0.319	1.39559e-15	Post
NPLOC4	4.41984e-20	0.0307834	0.282	0.369	1.53762e-15	Post
ETS2	5.11885e-20	0.184263	0.459	0.396	1.7808e-15	Post
ZMYND11	5.23479e-20	0.297251	0.317	0.289	1.82113e-15	Post
FXR1	5.64186e-20	0.0196587	0.341	0.442	1.96275e-15	Post
VTI1B	5.93572e-20	0.0634614	0.205	0.277	2.06498e-15	Post
BDP1	7.65287e-20	0.0144252	0.384	0.489	2.66236e-15	Post
MFSD14C	8.71198e-20	0.286283	0.41	0.395	3.03081e-15	Post
RB1	9.70056e-20	0.284053	0.287	0.254	3.37473e-15	Post
PPA2	9.80871e-20	0.290628	0.275	0.244	3.41235e-15	Post
PPFIA1	1.08822e-19	0.0486932	0.253	0.334	3.78581e-15	Post
FDFT1	1.18355e-19	0.147882	0.322	0.432	4.11745e-15	Post
PHC3	1.3123e-19	0.228298	0.411	0.385	4.56535e-15	Post
CCNT2	1.38046e-19	0.302924	0.308	0.278	4.80247e-15	Post
IER2	1.47894e-19	0.458843	0.754	0.79	5.1451e-15	Post
PLCG2	1.60323e-19	0.226305	0.368	0.336	5.57747e-15	Post
HNRNPDL	1.83674e-19	0.278953	0.606	0.628	6.38982e-15	Post
PKN2	1.87336e-19	0.220535	0.548	0.554	6.51724e-15	Post
SUPT20H	2.01e-19	0.0770987	0.259	0.344	6.99259e-15	Post
KRT7	2.02036e-19	0.0244567	0.558	0.512	7.02862e-15	Post
GAK	2.6618e-19	0.330104	0.315	0.289	9.26012e-15	Post
ABHD3	2.67651e-19	0.581965	0.361	0.368	9.3113e-15	Post
SCAF4	2.7825e-19	0.290449	0.322	0.297	9.68005e-15	Post
RBFOX2	3.13184e-19	0.0857848	0.513	0.452	1.08954e-14	Post
GMDS	3.17134e-19	0.0476939	0.463	0.386	1.10328e-14	Post
ATP1B1	3.28135e-19	0.329581	0.476	0.459	1.14155e-14	Post
RXRA	3.30226e-19	0.356943	0.502	0.509	1.14882e-14	Post
VPS53	3.64483e-19	0.281709	0.289	0.257	1.268e-14	Post
INTS3	3.80924e-19	0.375905	0.265	0.233	1.3252e-14	Post
CCNK	5.17269e-19	0.369842	0.359	0.346	1.79953e-14	Post
XRCC5	5.74899e-19	0.0173316	0.353	0.449	2.00001e-14	Post
PAWR	6.2007e-19	0.0554002	0.403	0.515	2.15716e-14	Post
HNRNPA2B1	7.1982e-19	0.125438	0.826	0.864	2.50418e-14	Post
TNFRSF21	8.43829e-19	0.362073	0.472	0.473	2.9356e-14	Post
TULP4	8.77342e-19	0.312972	0.327	0.301	3.05219e-14	Post
DTNB	1.04988e-18	0.314133	0.267	0.234	3.65243e-14	Post
PLEKHA5	1.16569e-18	0.241016	0.565	0.572	4.05533e-14	Post
KRT20	1.17038e-18	0.700575	0.415	0.386	4.07163e-14	Post
UBE2K	1.61529e-18	0.329359	0.466	0.487	5.61945e-14	Post
DOCK9	1.68042e-18	0.250399	0.279	0.243	5.846e-14	Post
FOXK1	1.71194e-18	0.278243	0.285	0.254	5.95567e-14	Post
LRPAP1	1.95093e-18	0.0859046	0.292	0.378	6.78711e-14	Post
PIGN	2.15063e-18	0.0508177	0.256	0.334	7.48184e-14	Post
STRN3	2.15516e-18	0.230512	0.325	0.289	7.49758e-14	Post
CHD8	2.24e-18	0.0709776	0.26	0.343	7.79273e-14	Post
TUG1	2.24592e-18	0.0277869	0.271	0.349	7.81334e-14	Post
VPS13A	2.39914e-18	0.313576	0.38	0.363	8.34638e-14	Post
ELOC	2.79811e-18	0.0320501	0.413	0.535	9.73433e-14	Post
PSMA3-AS1	3.03091e-18	0.0670697	0.218	0.29	1.05442e-13	Post
RPL31	3.11906e-18	0.088415	0.525	0.639	1.08509e-13	Post
VCL	3.27468e-18	0.0396968	0.287	0.372	1.13923e-13	Post
SH3YL1	5.4888e-18	0.0265548	0.358	0.454	1.9095e-13	Post
RBL2	6.43332e-18	0.306161	0.267	0.238	2.23809e-13	Post
PHF20L1	7.49935e-18	0.0504521	0.262	0.341	2.60895e-13	Post
SRGAP3	7.9743e-18	0.230729	0.268	0.229	2.77418e-13	Post
DCAKD	8.28841e-18	0.249969	0.271	0.235	2.88345e-13	Post
RBM27	8.46706e-18	0.0520859	0.236	0.309	2.9456e-13	Post
GRAMD2B	1.07667e-17	0.366148	0.371	0.356	3.74563e-13	Post
PNN	1.08347e-17	0.251353	0.588	0.617	3.76929e-13	Post
PKNOX1	1.12952e-17	0.267789	0.26	0.227	3.9295e-13	Post
PHF20	1.21558e-17	0.0372803	0.3	0.387	4.22889e-13	Post
CARMIL1	1.33968e-17	0.220389	0.368	0.332	4.66062e-13	Post
TENT5A	1.36655e-17	0.348035	0.314	0.284	4.75411e-13	Post
PHYKPL	1.41063e-17	0.259747	0.336	0.308	4.90744e-13	Post
UBAP2	1.48597e-17	0.338692	0.411	0.409	5.16953e-13	Post
DARS	1.85611e-17	0.101305	0.255	0.338	6.45722e-13	Post
UFL1	2.31865e-17	0.295431	0.274	0.246	8.06636e-13	Post
CNKSR1	2.36468e-17	0.295978	0.265	0.233	8.22647e-13	Post
DNAJB11	2.83064e-17	0.0887892	0.229	0.306	9.84752e-13	Post
PVT1	2.98715e-17	0.142555	0.376	0.329	1.0392e-12	Post
PI4KB	2.98877e-17	0.0252295	0.244	0.316	1.03976e-12	Post
METAP1	3.15687e-17	0.277794	0.278	0.251	1.09824e-12	Post
ABCG1	3.21221e-17	0.248441	0.27	0.235	1.11749e-12	Post
RAI14	3.60806e-17	0.0145816	0.254	0.326	1.25521e-12	Post
TTC1	3.68281e-17	0.053403	0.233	0.305	1.28121e-12	Post
TUT4	3.68577e-17	0.283593	0.429	0.418	1.28224e-12	Post
CALM2	3.8519e-17	0.00282884	0.619	0.744	1.34004e-12	Post
PPP6R2	4.09551e-17	0.321878	0.388	0.372	1.42479e-12	Post
PCNX2	4.2798e-17	0.152338	0.353	0.306	1.4889e-12	Post
PSMD1	4.68484e-17	0.0530049	0.208	0.274	1.62981e-12	Post
HDLBP	4.70799e-17	0.329875	0.399	0.399	1.63786e-12	Post
PTCD3	5.83291e-17	0.0643102	0.221	0.29	2.02921e-12	Post
STX8	6.27739e-17	0.0239465	0.268	0.343	2.18384e-12	Post
ESCO1	8.06514e-17	0.0736444	0.281	0.364	2.80578e-12	Post
PHLDA2	9.91462e-17	0.111841	0.416	0.494	3.4492e-12	Post
ZNF430	1.00549e-16	0.0185587	0.197	0.258	3.498e-12	Post
FARS2	1.14261e-16	0.153258	0.348	0.305	3.97502e-12	Post
UBE2D1	1.49334e-16	0.319842	0.31	0.288	5.19519e-12	Post
AP1G2	1.51256e-16	0.485858	0.276	0.26	5.26206e-12	Post
FAM120A	1.71208e-16	0.0350416	0.368	0.47	5.95614e-12	Post
LASP1	1.90594e-16	0.0363156	0.334	0.428	6.63059e-12	Post
BOD1L1	2.01716e-16	0.318091	0.449	0.451	7.01751e-12	Post
BTG3	2.06506e-16	0.0459005	0.304	0.394	7.18413e-12	Post
BCAS2	2.68588e-16	0.401722	0.324	0.32	9.3439e-12	Post
RBM25	3.64625e-16	0.28277	0.534	0.554	1.26849e-11	Post
MPHOSPH8	6.66069e-16	0.0602132	0.402	0.506	2.31719e-11	Post
RBM26	7.65009e-16	0.0698891	0.326	0.418	2.66139e-11	Post
GAREM1	8.01789e-16	0.0662618	0.499	0.449	2.78934e-11	Post
CAMK2D	8.24081e-16	0.199329	0.329	0.298	2.8669e-11	Post
CTBP1	8.75466e-16	0.0788813	0.19	0.252	3.04566e-11	Post
IP6K2	9.53334e-16	0.23814	0.499	0.496	3.31656e-11	Post
ERP44	9.85504e-16	0.0532398	0.283	0.365	3.42847e-11	Post
HDAC8	1.02579e-15	0.282148	0.351	0.334	3.56864e-11	Post
PTS	1.04707e-15	0.024106	0.319	0.402	3.64264e-11	Post
WBP4	1.2252e-15	0.047577	0.197	0.258	4.26234e-11	Post
NSMCE2	1.31989e-15	0.189247	0.441	0.42	4.59177e-11	Post
NFATC2IP	1.34289e-15	0.136474	0.332	0.432	4.67178e-11	Post
USP10	1.39738e-15	0.27074	0.309	0.292	4.86136e-11	Post
CEP192	1.43456e-15	0.270021	0.326	0.301	4.99069e-11	Post
FAM193A	1.53374e-15	0.302407	0.257	0.23	5.33572e-11	Post
RC3H2	1.57044e-15	0.273229	0.272	0.246	5.46339e-11	Post
TASP1	1.57691e-15	0.260682	0.265	0.236	5.4859e-11	Post
NUDCD3	1.63876e-15	0.234524	0.253	0.223	5.70108e-11	Post
PRKAR2A	1.66268e-15	0.0398728	0.229	0.295	5.78431e-11	Post
MED13L	1.69566e-15	0.121088	0.561	0.541	5.89902e-11	Post
UBE2R2	1.73105e-15	0.383392	0.442	0.475	6.02216e-11	Post
FLOT2	1.78618e-15	0.0521229	0.251	0.323	6.21393e-11	Post
SLC31A1	1.82284e-15	0.509257	0.286	0.282	6.34149e-11	Post
RALY	2.5161e-15	0.077586	0.447	0.596	8.75325e-11	Post
DIP2A	2.7556e-15	0.299586	0.351	0.334	9.58646e-11	Post
SAT1	2.77902e-15	0.443183	0.747	0.814	9.66792e-11	Post
CYHR1	2.97e-15	0.187019	0.209	0.283	1.03323e-10	Post
FBRSL1	3.09135e-15	0.0900712	0.231	0.301	1.07545e-10	Post
CBWD1	3.16504e-15	0.0144345	0.205	0.262	1.10109e-10	Post
SRCAP	3.36951e-15	0.0205967	0.196	0.254	1.17222e-10	Post
MYO1E	3.79614e-15	0.2641	0.385	0.347	1.32064e-10	Post
MTR	5.55637e-15	0.200365	0.326	0.295	1.93301e-10	Post
SMARCA1	5.57042e-15	0.0860855	0.266	0.221	1.93789e-10	Post
YLPM1	6.04188e-15	0.291652	0.27	0.246	2.10191e-10	Post
STX17	7.26024e-15	0.0344597	0.222	0.286	2.52577e-10	Post
MTRNR2L12	7.47797e-15	0.471841	0.321	0.309	2.60151e-10	Post
QRICH1	8.32771e-15	0.246822	0.289	0.263	2.89713e-10	Post
FAM172A	8.34763e-15	0.189991	0.454	0.436	2.90406e-10	Post
SH3GLB2	9.26532e-15	0.190901	0.407	0.518	3.22331e-10	Post
PCCA	9.78038e-15	0.0762426	0.435	0.382	3.4025e-10	Post
PXN	1.10262e-14	0.0188231	0.214	0.274	3.8359e-10	Post
ADNP2	1.34326e-14	0.211615	0.267	0.238	4.67307e-10	Post
DDX24	1.42259e-14	0.0862078	0.34	0.433	4.94904e-10	Post
TMEM263	1.80666e-14	0.0184636	0.194	0.252	6.28519e-10	Post
ADM	2.0761e-14	0.272237	0.393	0.345	7.22254e-10	Post
CUL5	2.30975e-14	0.0644431	0.26	0.331	8.03538e-10	Post
MFN1	2.36943e-14	0.241109	0.27	0.245	8.24302e-10	Post
DMTF1	2.38594e-14	0.269116	0.295	0.271	8.30045e-10	Post
RBM5	2.68035e-14	0.338244	0.401	0.396	9.32466e-10	Post
AIG1	3.12864e-14	0.328188	0.336	0.328	1.08842e-09	Post
OSBPL9	3.16473e-14	0.202757	0.414	0.404	1.10098e-09	Post
AHCTF1	3.29879e-14	0.252298	0.33	0.31	1.14761e-09	Post
ZNF586	3.30086e-14	0.172548	0.303	0.267	1.14834e-09	Post
PDCD4	3.32349e-14	0.275076	0.318	0.299	1.15621e-09	Post
POLK	3.37119e-14	0.0381956	0.197	0.254	1.1728e-09	Post
ATP13A3	3.71699e-14	0.293422	0.319	0.306	1.2931e-09	Post
FAM120AOS	4.17033e-14	0.0482157	0.278	0.354	1.45082e-09	Post
OGDH	5.1439e-14	0.287001	0.286	0.266	1.78951e-09	Post
IREB2	5.17837e-14	0.239379	0.318	0.295	1.8015e-09	Post
RBPJ	5.3212e-14	0.0272056	0.314	0.394	1.85119e-09	Post
TATDN1	5.64132e-14	0.0848998	0.203	0.264	1.96256e-09	Post
PDXDC1	5.91315e-14	0.29111	0.453	0.473	2.05713e-09	Post
ATF6B	6.04578e-14	0.0970276	0.234	0.3	2.10327e-09	Post
KAT6A	6.46189e-14	0.0218742	0.286	0.357	2.24803e-09	Post
PBRM1	6.51097e-14	0.248095	0.47	0.478	2.2651e-09	Post
NAA50	7.14211e-14	0.0344116	0.344	0.436	2.48467e-09	Post
C18orf25	7.38223e-14	0.0238333	0.236	0.298	2.5682e-09	Post
NPEPPS	8.7801e-14	0.244297	0.529	0.559	3.05451e-09	Post
SDCBP	9.34478e-14	0.0848206	0.263	0.335	3.25095e-09	Post
GNL1	1.14547e-13	0.0322711	0.197	0.252	3.98497e-09	Post
SMARCA5	1.16665e-13	0.0302159	0.294	0.366	4.05865e-09	Post
CFLAR	1.18995e-13	0.0243174	0.389	0.479	4.13971e-09	Post
NASP	1.20096e-13	0.110945	0.584	0.731	4.17802e-09	Post
CPLANE1	1.25464e-13	0.233203	0.276	0.248	4.36477e-09	Post
SMU1	1.33781e-13	0.0417664	0.214	0.274	4.65412e-09	Post
CNTRL	1.56178e-13	0.261541	0.282	0.259	5.43326e-09	Post
IRF3	1.93931e-13	0.121634	0.324	0.415	6.74666e-09	Post
ZNF106	1.9573e-13	0.116105	0.243	0.313	6.80926e-09	Post
FMR1	2.09235e-13	0.259246	0.277	0.258	7.27908e-09	Post
WDR70	2.17794e-13	0.200257	0.385	0.359	7.57682e-09	Post
TMEM245	2.29067e-13	0.262491	0.312	0.294	7.96901e-09	Post
G3BP2	2.48669e-13	0.0759477	0.325	0.415	8.65093e-09	Post
RB1CC1	2.49666e-13	0.0331785	0.339	0.423	8.68564e-09	Post
SMURF1	2.57249e-13	0.0317045	0.44	0.391	8.94942e-09	Post
PAFAH1B1	2.80626e-13	0.286725	0.386	0.386	9.76271e-09	Post
PDS5B	2.83087e-13	0.276167	0.32	0.306	9.84832e-09	Post
AEBP2	2.84545e-13	0.283303	0.333	0.318	9.89905e-09	Post
ABCF1	2.93548e-13	0.0822868	0.306	0.388	1.02123e-08	Post
SLK	2.99637e-13	0.26391	0.445	0.448	1.04241e-08	Post
PTBP2	3.28536e-13	0.194177	0.295	0.264	1.14294e-08	Post
CCAR1	3.73137e-13	0.136847	0.343	0.44	1.29811e-08	Post
IRF6	3.78042e-13	0.123852	0.352	0.317	1.31517e-08	Post
LAMB1	4.13388e-13	0.00845499	0.206	0.26	1.43814e-08	Post
CAPS	4.19341e-13	0.160214	0.239	0.313	1.45885e-08	Post
CSPP1	4.34678e-13	0.0339413	0.263	0.327	1.5122e-08	Post
UBN2	5.98087e-13	0.250587	0.282	0.261	2.08068e-08	Post
GPBP1	6.42961e-13	0.238224	0.57	0.623	2.2368e-08	Post
CLASRP	6.76723e-13	0.255754	0.311	0.288	2.35425e-08	Post
KCNK1	7.40803e-13	0.305728	0.252	0.231	2.57718e-08	Post
ZBTB44	7.47225e-13	0.320285	0.27	0.253	2.59952e-08	Post
CREBRF	7.86279e-13	0.0481267	0.257	0.324	2.73539e-08	Post
UPF2	9.3778e-13	0.349548	0.407	0.41	3.26244e-08	Post
RUFY3	9.54074e-13	0.271237	0.297	0.277	3.31913e-08	Post
ESYT2	1.19578e-12	0.0517888	0.433	0.404	4.16e-08	Post
DLG5	1.30508e-12	0.00154041	0.221	0.276	4.54024e-08	Post
WNK1	1.50995e-12	0.308768	0.458	0.489	5.25295e-08	Post
SRSF4	1.51687e-12	0.00712541	0.498	0.614	5.27704e-08	Post
KMT2C	1.57342e-12	0.102053	0.592	0.586	5.47378e-08	Post
FOXJ3	1.5849e-12	0.233358	0.349	0.335	5.5137e-08	Post
EWSR1	1.63079e-12	0.025599	0.421	0.514	5.67335e-08	Post
FCHO2	1.76634e-12	0.251093	0.317	0.298	6.14494e-08	Post
SNRNP70	1.81467e-12	0.285801	0.618	0.658	6.31307e-08	Post
PSMD14	1.85708e-12	0.0681264	0.243	0.31	6.46059e-08	Post
CAMSAP1	1.96924e-12	0.347402	0.326	0.313	6.85077e-08	Post
ATF4	2.00647e-12	0.0840468	0.407	0.508	6.9803e-08	Post
AHCYL1	2.07076e-12	0.0544787	0.291	0.367	7.20397e-08	Post
HIPK3	2.46439e-12	0.211662	0.304	0.281	8.57337e-08	Post
XPC	2.59091e-12	0.235962	0.278	0.258	9.01351e-08	Post
COQ7	2.76919e-12	0.187679	0.32	0.297	9.63374e-08	Post
LARP1	2.93871e-12	0.107366	0.291	0.369	1.02235e-07	Post
PUDP	2.97128e-12	0.143675	0.258	0.225	1.03368e-07	Post
IDS	3.07797e-12	0.271392	0.331	0.32	1.07079e-07	Post
UBE3C	3.16366e-12	0.249331	0.359	0.346	1.10061e-07	Post
BCL10	3.51064e-12	0.283105	0.282	0.268	1.22132e-07	Post
PPIP5K2	3.52395e-12	0.0978815	0.24	0.306	1.22595e-07	Post
ANKHD1	4.01388e-12	0.293023	0.517	0.544	1.39639e-07	Post
TDG	4.90581e-12	0.0823468	0.271	0.341	1.70668e-07	Post
ATP2C1	5.34022e-12	0.246017	0.324	0.313	1.85781e-07	Post
CYFIP1	5.44157e-12	0.127655	0.223	0.287	1.89307e-07	Post
SRSF5	5.44558e-12	0.229112	0.61	0.652	1.89446e-07	Post
ARID1A	5.85059e-12	0.041853	0.391	0.479	2.03536e-07	Post
PUM3	5.8798e-12	0.104908	0.276	0.351	2.04552e-07	Post
NAA15	6.40718e-12	0.257965	0.267	0.25	2.22899e-07	Post
YTHDF3	6.69257e-12	0.202055	0.298	0.279	2.32828e-07	Post
SPICE1	7.03305e-12	0.0657614	0.232	0.291	2.44673e-07	Post
NSD3	7.11986e-12	0.364947	0.533	0.588	2.47693e-07	Post
MSL1	8.05647e-12	0.117565	0.207	0.266	2.80276e-07	Post
EXOC7	8.65821e-12	0.168941	0.264	0.34	3.0121e-07	Post
CEP350	9.46958e-12	0.217696	0.444	0.443	3.29437e-07	Post
SETD2	9.58652e-12	0.208248	0.477	0.484	3.33505e-07	Post
FAM133B	1.04496e-11	0.0552265	0.364	0.454	3.63532e-07	Post
MAP7D1	1.06992e-11	0.0336108	0.203	0.258	3.72216e-07	Post
PCNT	1.07071e-11	0.224548	0.25	0.225	3.72489e-07	Post
PJA2	1.085e-11	0.0713881	0.29	0.363	3.7746e-07	Post
WDR6	1.21554e-11	0.0545074	0.265	0.329	4.22874e-07	Post
TRIM8	1.21685e-11	0.278886	0.285	0.269	4.2333e-07	Post
UBXN7	1.22446e-11	0.0287132	0.206	0.258	4.25976e-07	Post
PRRC2C	1.23749e-11	0.156969	0.708	0.74	4.30512e-07	Post
EIF4E	1.265e-11	0.281957	0.303	0.293	4.40079e-07	Post
CHFR	1.27603e-11	0.0736928	0.217	0.274	4.43919e-07	Post
ATF7	1.35795e-11	0.279953	0.269	0.254	4.72416e-07	Post
MYCBP2	1.37569e-11	0.00423363	0.454	0.546	4.78587e-07	Post
LGR4	1.45105e-11	0.221623	0.299	0.276	5.04805e-07	Post
KCNQ1OT1	1.5602e-11	0.148098	0.379	0.364	5.42778e-07	Post
TRIM44	1.56968e-11	0.0513298	0.348	0.431	5.46076e-07	Post
MRTFB	1.57269e-11	0.16629	0.375	0.352	5.47122e-07	Post
LDHB	1.6039e-11	0.102917	0.324	0.4	5.57982e-07	Post
SYAP1	1.80682e-11	0.385044	0.368	0.387	6.28574e-07	Post
CSNK1G2	1.94797e-11	0.146117	0.239	0.306	6.77679e-07	Post
HSDL2	2.024e-11	0.0688973	0.335	0.418	7.04128e-07	Post
UBE2E1	2.12714e-11	0.169113	0.408	0.389	7.40011e-07	Post
COQ4	2.23124e-11	0.109152	0.201	0.256	7.76226e-07	Post
BOLA1	2.96587e-11	0.425347	0.263	0.255	1.0318e-06	Post
HIBADH	2.96703e-11	0.225698	0.274	0.254	1.0322e-06	Post
GFPT1	2.99333e-11	0.0385202	0.283	0.351	1.04135e-06	Post
PARP4	3.55854e-11	0.33511	0.382	0.391	1.23798e-06	Post
SLC30A5	3.64728e-11	0.014934	0.247	0.305	1.26885e-06	Post
ORC2	4.2801e-11	0.00290836	0.219	0.27	1.489e-06	Post
NIPAL2	4.50946e-11	0.0193165	0.209	0.259	1.56879e-06	Post
MAN1A2	4.85366e-11	0.295896	0.389	0.399	1.68854e-06	Post
SLC35C2	4.93611e-11	0.233103	0.258	0.236	1.71722e-06	Post
CHORDC1	4.94007e-11	0.0571129	0.281	0.347	1.7186e-06	Post
ECHDC1	4.94278e-11	0.278218	0.301	0.292	1.71955e-06	Post
GGNBP2	5.04752e-11	0.0785726	0.371	0.465	1.75598e-06	Post
MAPK1IP1L	5.0671e-11	0.229247	0.279	0.263	1.76279e-06	Post
LIMD1	5.31052e-11	0.247696	0.257	0.237	1.84748e-06	Post
ACIN1	6.04715e-11	0.338869	0.434	0.453	2.10374e-06	Post
PRPF40A	6.15462e-11	0.0671481	0.405	0.497	2.14113e-06	Post
ST3GAL1	6.3879e-11	0.155334	0.206	0.267	2.22229e-06	Post
LRCH1	6.89628e-11	0.197264	0.256	0.231	2.39915e-06	Post
CUX1	7.84499e-11	0.286276	0.48	0.483	2.72919e-06	Post
ERO1A	8.21463e-11	0.052114	0.218	0.272	2.85779e-06	Post
KIDINS220	8.36658e-11	0.0668583	0.283	0.35	2.91065e-06	Post
EFR3A	9.70169e-11	0.0114981	0.209	0.259	3.37512e-06	Post
PPP1R21	9.9451e-11	0.217776	0.287	0.267	3.4598e-06	Post
PITPNB	9.99903e-11	0.236871	0.366	0.361	3.47856e-06	Post
NFKBIZ	1.13379e-10	0.146324	0.567	0.574	3.94433e-06	Post
STRN	1.24712e-10	0.227075	0.331	0.317	4.33862e-06	Post
PHF3	1.364e-10	0.323364	0.355	0.358	4.74523e-06	Post
USP48	1.4136e-10	0.0757145	0.318	0.396	4.91778e-06	Post
PPP1R13L	1.42338e-10	0.281034	0.33	0.319	4.95179e-06	Post
RPS6KC1	1.48881e-10	0.187567	0.294	0.268	5.17941e-06	Post
ADAM9	1.48962e-10	0.0220364	0.202	0.25	5.18225e-06	Post
YEATS2	1.52405e-10	0.224542	0.296	0.277	5.30203e-06	Post
PURA	1.56951e-10	0.337365	0.356	0.359	5.46017e-06	Post
CNGA1	1.67911e-10	0.0284704	0.228	0.278	5.84144e-06	Post
HUWE1	1.74411e-10	0.256373	0.437	0.452	6.06759e-06	Post
CHCHD7	1.77288e-10	0.244046	0.285	0.364	6.16766e-06	Post
USP12	2.06485e-10	0.0115447	0.251	0.308	7.1834e-06	Post
OSTF1	2.56626e-10	0.0443911	0.317	0.387	8.92776e-06	Post
SAFB	2.64051e-10	0.0927872	0.313	0.388	9.18606e-06	Post
PTEN	2.67683e-10	0.218163	0.397	0.396	9.31241e-06	Post
NUTM2A-AS1	3.34052e-10	0.270391	0.351	0.35	1.16213e-05	Post
NAP1L4	3.37506e-10	0.252982	0.473	0.503	1.17415e-05	Post
ATP6V1D	3.4294e-10	0.0890029	0.237	0.299	1.19305e-05	Post
STPG1	3.53214e-10	0.0189718	0.253	0.307	1.2288e-05	Post
JUP	3.71217e-10	0.133937	0.583	0.587	1.29143e-05	Post
CEBPZOS	3.97839e-10	0.0645162	0.213	0.265	1.38404e-05	Post
ALDH1L1	4.08498e-10	0.0035562	0.222	0.269	1.42112e-05	Post
ARFGEF3	4.21477e-10	0.279062	0.292	0.28	1.46628e-05	Post
SLC14A1	4.71693e-10	0.389154	0.334	0.325	1.64097e-05	Post
OPTN	4.80417e-10	0.252483	0.283	0.268	1.67132e-05	Post
TBC1D16	5.70837e-10	0.170922	0.263	0.239	1.98588e-05	Post
SENP5	5.95929e-10	0.216848	0.349	0.34	2.07318e-05	Post
B3GALNT2	6.26338e-10	0.250454	0.309	0.295	2.17897e-05	Post
TAF2	6.76498e-10	0.233756	0.273	0.257	2.35347e-05	Post
SLC39A10	7.09278e-10	0.0803369	0.205	0.258	2.46751e-05	Post
SERTAD2	7.22609e-10	0.152593	0.344	0.319	2.51388e-05	Post
ZNF131	7.59957e-10	0.230782	0.432	0.446	2.64381e-05	Post
CSNK2A1	8.14598e-10	0.0824445	0.333	0.413	2.8339e-05	Post
SMC4	8.36833e-10	0.201927	0.33	0.315	2.91126e-05	Post
ADD1	8.39384e-10	0.308187	0.335	0.333	2.92013e-05	Post
GRPEL1	8.9525e-10	0.0678566	0.201	0.251	3.11448e-05	Post
SH2D3A	9.23833e-10	0.252106	0.27	0.254	3.21392e-05	Post
PPP1R15B	9.30969e-10	0.216365	0.302	0.288	3.23875e-05	Post
ZCCHC8	9.88903e-10	0.0399741	0.3	0.367	3.44029e-05	Post
IVNS1ABP	1.06202e-09	0.174371	0.341	0.327	3.69466e-05	Post
ATXN2	1.11981e-09	0.0107026	0.428	0.509	3.89571e-05	Post
INPP4B	1.16211e-09	0.338496	0.322	0.316	4.04285e-05	Post
SRGAP2	1.25249e-09	0.000535198	0.226	0.272	4.3573e-05	Post
FBXW11	1.3228e-09	0.19848	0.377	0.368	4.60189e-05	Post
IP6K1	1.33839e-09	0.0118359	0.222	0.269	4.65614e-05	Post
SOCS1	1.35013e-09	0.165701	0.256	0.229	4.69697e-05	Post
CAB39L	1.44469e-09	0.296211	0.272	0.262	5.02592e-05	Post
DESI2	1.52577e-09	0.0295814	0.209	0.26	5.30799e-05	Post
H1FX	1.54601e-09	0.235367	0.478	0.594	5.3784e-05	Post
C11orf49	1.75113e-09	0.282134	0.32	0.311	6.09202e-05	Post
HNRNPC	1.90937e-09	0.00589297	0.63	0.756	6.64251e-05	Post
C2CD2	2.02957e-09	0.0194847	0.235	0.284	7.06066e-05	Post
ACADVL	2.05486e-09	0.378291	0.303	0.298	7.14864e-05	Post
FOSL2	2.33587e-09	0.251481	0.392	0.4	8.12626e-05	Post
RAB10	2.61756e-09	0.123336	0.556	0.554	9.10625e-05	Post
NFKBIB	2.99002e-09	0.291762	0.275	0.266	0.00010402	Post
DNAH14	3.36072e-09	0.197649	0.281	0.262	0.000116916	Post
NDFIP1	3.41462e-09	0.0450622	0.331	0.401	0.000118791	Post
FBXO9	3.61739e-09	0.102499	0.23	0.286	0.000125845	Post
IGF2R	3.90694e-09	0.229582	0.274	0.262	0.000135919	Post
USP47	4.15921e-09	0.240936	0.425	0.438	0.000144695	Post
CAPRIN1	4.16928e-09	0.0802997	0.339	0.421	0.000145045	Post
PIK3C2B	4.29947e-09	0.256048	0.278	0.265	0.000149574	Post
VPS8	4.34861e-09	0.201298	0.305	0.288	0.000151284	Post
CDK17	4.62862e-09	0.127516	0.293	0.267	0.000161025	Post
TCF25	4.84646e-09	0.0366627	0.548	0.646	0.000168604	Post
PRXL2A	5.2661e-09	0.108155	0.349	0.426	0.000183202	Post
ARHGAP42	5.36327e-09	0.260105	0.285	0.269	0.000186583	Post
LENG8	5.40445e-09	0.0719346	0.238	0.292	0.000188016	Post
COA1	5.41241e-09	0.0882883	0.309	0.381	0.000188292	Post
KDM4A	5.69241e-09	0.253099	0.272	0.259	0.000198033	Post
RTCB	5.95256e-09	0.0782637	0.202	0.252	0.000207084	Post
LCOR	7.55646e-09	0.239314	0.451	0.465	0.000262882	Post
MECP2	7.7092e-09	0.246778	0.303	0.294	0.000268195	Post
PPFIBP1	8.13464e-09	0.107947	0.415	0.392	0.000282996	Post
CCDC14	8.94102e-09	0.0251117	0.309	0.367	0.000311049	Post
CAMK2G	9.32787e-09	0.114444	0.223	0.276	0.000324507	Post
SEC63	9.36036e-09	0.257209	0.297	0.289	0.000325638	Post
ASL	9.54376e-09	0.0979032	0.252	0.307	0.000332018	Post
TLCD1	9.64233e-09	0.00376724	0.25	0.299	0.000335447	Post
DNM2	1.07505e-08	0.353421	0.404	0.424	0.000374001	Post
IARS	1.1211e-08	0.087055	0.248	0.306	0.000390019	Post
TMEM107	1.12909e-08	0.0790729	0.305	0.371	0.000392799	Post
GLO1	1.19709e-08	0.159584	0.343	0.438	0.000416454	Post
NNT	1.22628e-08	0.0879706	0.205	0.25	0.00042661	Post
SPIN1	1.25609e-08	0.230172	0.334	0.33	0.000436982	Post
AK3	1.29165e-08	0.247244	0.347	0.346	0.000449351	Post
CEP70	1.32932e-08	0.221272	0.294	0.281	0.000462456	Post
TRA2B	1.48464e-08	0.100031	0.477	0.604	0.000516492	Post
CNOT2	1.57003e-08	0.0509865	0.39	0.472	0.000546196	Post
SMAD2	1.60951e-08	0.0235596	0.371	0.443	0.000559931	Post
SRC	1.62875e-08	0.105815	0.238	0.292	0.000566626	Post
SFMBT1	1.96588e-08	0.170195	0.294	0.276	0.000683911	Post
MGRN1	2.20622e-08	0.216119	0.274	0.258	0.000767523	Post
WASL	2.28243e-08	0.248998	0.393	0.407	0.000794033	Post
SH3RF1	2.37519e-08	0.227656	0.373	0.364	0.000826306	Post
PHC2	2.43189e-08	0.0805031	0.222	0.273	0.000846032	Post
NET1	2.52157e-08	0.259072	0.436	0.456	0.000877227	Post
UBAC2	2.53728e-08	0.0858219	0.324	0.394	0.000882696	Post
SERINC2	2.77818e-08	0.0373263	0.437	0.492	0.000966502	Post
DCLRE1C	2.78372e-08	0.00516039	0.244	0.291	0.000968428	Post
KANSL1	2.80242e-08	0.118697	0.566	0.591	0.000974934	Post
ALOX5	3.11226e-08	0.100105	0.22	0.27	0.00108272	Post
SEPTIN10	3.44695e-08	0.213994	0.268	0.257	0.00119916	Post
CDK11A	3.58957e-08	0.0899566	0.244	0.299	0.00124878	Post
MTREX	3.59135e-08	0.251383	0.35	0.349	0.0012494	Post
TAF3	3.60895e-08	0.242179	0.32	0.314	0.00125552	Post
C6orf132	3.62578e-08	0.00396364	0.22	0.264	0.00126137	Post
VRK2	3.93673e-08	0.00856688	0.232	0.275	0.00136955	Post
NUP160	4.41131e-08	0.0445456	0.222	0.268	0.00153465	Post
CASC4	4.51534e-08	0.338182	0.332	0.343	0.00157084	Post
IST1	4.57795e-08	0.285998	0.393	0.417	0.00159262	Post
RELCH	4.75994e-08	0.195235	0.334	0.321	0.00165593	Post
MICU1	4.88453e-08	0.0891964	0.293	0.356	0.00169928	Post
MGA	5.17173e-08	0.253423	0.296	0.287	0.00179919	Post
SMAP1	5.61783e-08	0.249103	0.288	0.283	0.00195439	Post
ISCA1	5.86542e-08	0.0729908	0.212	0.261	0.00204052	Post
UBE3A	5.9665e-08	0.25193	0.361	0.368	0.00207569	Post
ERCC6L2	5.98777e-08	0.215936	0.255	0.239	0.00208309	Post
TAOK1	6.74915e-08	0.0810086	0.354	0.426	0.00234796	Post
PRR14L	6.7928e-08	0.0617874	0.289	0.348	0.00236315	Post
AGO3	8.18253e-08	0.207642	0.368	0.364	0.00284662	Post
FLOT1	9.07154e-08	0.289846	0.273	0.343	0.0031559	Post
SLBP	9.37739e-08	0.0578348	0.264	0.319	0.0032623	Post
GIPC1	9.5683e-08	0.305146	0.386	0.395	0.00332872	Post
PPP2R5E	1.47369e-07	0.25186	0.316	0.317	0.00512683	Post
WDR74	1.59817e-07	0.0202964	0.398	0.384	0.00555988	Post
SAFB2	1.78079e-07	0.138578	0.293	0.361	0.0061952	Post
ZXDC	1.81343e-07	0.199442	0.253	0.239	0.00630874	Post
REEP3	1.95461e-07	0.0620782	0.309	0.373	0.00679988	Post
OSBPL11	2.02533e-07	0.0449461	0.209	0.252	0.00704593	Post
ANKRD10	2.19714e-07	0.0916387	0.303	0.368	0.00764364	Post
CRYZL1	2.25447e-07	0.276845	0.296	0.292	0.00784309	Post
UBE2G2	2.41551e-07	0.0985365	0.275	0.334	0.00840331	Post
SCAP	2.44217e-07	0.260955	0.277	0.27	0.00849607	Post
SCAF11	2.8167e-07	0.231039	0.488	0.537	0.00979902	Post
BACE2	2.92379e-07	0.21169	0.298	0.288	0.0101716	Post
ZNF431	2.93964e-07	0.052122	0.239	0.285	0.0102267	Post
EIF3D	3.09761e-07	0.0818258	0.322	0.39	0.0107763	Post
LIMA1	3.41112e-07	0.0420358	0.493	0.588	0.0118669	Post
MTX2	3.42541e-07	0.0593979	0.327	0.389	0.0119167	Post
B4GALT5	3.54899e-07	0.212256	0.264	0.254	0.0123466	Post
KIF5B	3.60321e-07	0.077153	0.457	0.557	0.0125352	Post
SYTL2	3.67508e-07	0.150978	0.376	0.46	0.0127852	Post
EAPP	3.81209e-07	0.140224	0.258	0.318	0.0132619	Post
TAF1	4.00505e-07	0.222809	0.264	0.254	0.0139332	Post
WDR59	4.07299e-07	0.24997	0.255	0.245	0.0141695	Post
DAPP1	4.17953e-07	0.0983082	0.252	0.304	0.0145402	Post
MIR3936HG	4.49008e-07	0.116164	0.246	0.297	0.0156205	Post
SHLD2	4.5711e-07	0.22327	0.271	0.261	0.0159024	Post
TRIOBP	4.65806e-07	0.10501	0.259	0.317	0.0162049	Post
APTX	4.90412e-07	0.226267	0.329	0.33	0.0170609	Post
PAK1	4.93993e-07	0.0612586	0.251	0.298	0.0171855	Post
IFT80	5.04398e-07	0.255648	0.259	0.249	0.0175475	Post
CCDC130	5.22367e-07	0.291753	0.303	0.3	0.0181726	Post
INPP4A	5.23489e-07	0.254708	0.255	0.244	0.0182117	Post
MIA3	5.36106e-07	0.0716619	0.323	0.386	0.0186506	Post
NBAS	6.3271e-07	0.176821	0.283	0.268	0.0220113	Post
MICU2	7.25669e-07	0.114979	0.262	0.319	0.0252453	Post
RAD23B	7.57017e-07	0.30545	0.418	0.461	0.0263359	Post
RASA1	7.80945e-07	0.176858	0.292	0.279	0.0271683	Post
DANCR	7.91074e-07	0.0909906	0.394	0.468	0.0275207	Post
CIAO1	8.00479e-07	0.115297	0.241	0.293	0.0278479	Post
MED29	8.54807e-07	0.324167	0.379	0.387	0.0297379	Post
OGA	8.65302e-07	0.242725	0.425	0.447	0.030103	Post
STX16	8.74949e-07	0.289897	0.393	0.406	0.0304386	Post
SUPT6H	8.92474e-07	0.0834537	0.266	0.32	0.0310483	Post
RAB5A	1.05475e-06	0.212181	0.346	0.352	0.0366936	Post
UHRF2	1.06539e-06	0.201547	0.251	0.238	0.037064	Post
DAAM1	1.31476e-06	0.254767	0.284	0.282	0.0457391	Post
MTA3	1.33312e-06	0.106925	0.249	0.301	0.0463779	Post
SUCLG2	1.48218e-06	0.0420694	0.332	0.39	0.0515637	Post
IFNAR2	1.54085e-06	0.00428992	0.261	0.303	0.0536045	Post
PAXBP1	1.54555e-06	0.256382	0.355	0.365	0.0537683	Post
FEZ2	1.55123e-06	0.0809826	0.236	0.282	0.0539659	Post
RAB18	1.57939e-06	0.0826502	0.253	0.307	0.0549454	Post
ELP5	1.6203e-06	0.188559	0.234	0.29	0.0563688	Post
CCNL1	1.67463e-06	0.16355	0.681	0.761	0.0582588	Post
HDAC2	1.72061e-06	0.206481	0.252	0.243	0.0598584	Post
TP53BP1	1.82896e-06	0.270547	0.253	0.247	0.0636276	Post
MAPKAP1	1.83588e-06	0.0874669	0.307	0.368	0.0638685	Post
LARP4	1.9584e-06	0.218987	0.325	0.325	0.0681306	Post
ROCK2	1.97258e-06	0.250202	0.388	0.404	0.0686239	Post
DDX39A	2.23444e-06	0.0836674	0.239	0.283	0.0777339	Post
FBXO7	2.25533e-06	0.0812473	0.23	0.277	0.0784606	Post
NFKBIA	2.41386e-06	0.299246	0.513	0.63	0.0839759	Post
ATP9A	2.61546e-06	0.232956	0.308	0.302	0.0909893	Post
TLE1	2.65154e-06	0.139116	0.306	0.372	0.0922443	Post
ZNF33A	2.80396e-06	0.235732	0.325	0.327	0.0975468	Post
PPP4R1	2.85237e-06	0.217283	0.448	0.469	0.0992309	Post
SMG7	2.95213e-06	0.190344	0.309	0.304	0.102702	Post
TMED5	2.96427e-06	0.296073	0.332	0.351	0.103124	Post
BTRC	3.18486e-06	0.137341	0.273	0.257	0.110798	Post
ATM	3.28976e-06	0.146745	0.236	0.29	0.114447	Post
NEMF	3.51857e-06	0.343577	0.38	0.407	0.122408	Post
STAT2	3.82511e-06	0.258406	0.309	0.311	0.133072	Post
SLC25A12	4.05675e-06	0.191044	0.262	0.248	0.14113	Post
PDCD6IP	4.17576e-06	0.194137	0.437	0.459	0.145271	Post
SLC38A1	4.3379e-06	0.100745	0.417	0.506	0.150911	Post
ARFIP1	4.44532e-06	0.272076	0.306	0.312	0.154648	Post
UBQLN1	4.61607e-06	0.247756	0.328	0.341	0.160588	Post
ARIH2	5.31803e-06	0.224664	0.343	0.348	0.185009	Post
BSDC1	5.85124e-06	0.0380556	0.24	0.283	0.203559	Post
ATG7	5.9392e-06	0.0711279	0.356	0.329	0.206619	Post
PRKRIP1	5.94804e-06	0.0913514	0.305	0.364	0.206926	Post
MED15	6.27433e-06	0.173188	0.338	0.333	0.218278	Post
FAM107B	6.34131e-06	0.357253	0.407	0.436	0.220608	Post
TRIM33	6.67048e-06	0.233086	0.396	0.412	0.232059	Post
NFIA	6.79904e-06	0.040294	0.435	0.406	0.236532	Post
ROCK1	7.80344e-06	0.0680269	0.392	0.363	0.271474	Post
TIAL1	7.87572e-06	0.158443	0.259	0.315	0.273988	Post
HDAC1	8.20863e-06	0.115898	0.323	0.387	0.28557	Post
MTG1	8.65428e-06	0.165108	0.267	0.323	0.301074	Post
RIPK4	8.9001e-06	0.0236621	0.341	0.314	0.309626	Post
GOLGA4	9.17108e-06	0.170607	0.596	0.663	0.319053	Post
TMEM63A	9.26615e-06	0.300569	0.272	0.271	0.32236	Post
POLR2B	1.0028e-05	0.307042	0.3	0.302	0.348863	Post
SMAD4	1.01542e-05	0.0586393	0.292	0.343	0.353254	Post
JOSD1	1.03573e-05	0.193145	0.352	0.357	0.36032	Post
BAZ2A	1.04019e-05	0.10339	0.254	0.302	0.361871	Post
TRAPPC10	1.04606e-05	0.242956	0.305	0.31	0.363914	Post
ATL2	1.1104e-05	0.13098	0.293	0.281	0.386297	Post
ZNF66	1.17443e-05	0.0301034	0.283	0.326	0.408574	Post
PLEKHM2	1.29967e-05	0.212407	0.272	0.269	0.452141	Post
ITFG1	1.3409e-05	0.163301	0.392	0.39	0.466486	Post
APOL1	1.36134e-05	0.212103	0.277	0.342	0.473595	Post
MAN1A1	1.39009e-05	0.238987	0.263	0.26	0.483597	Post
MAP3K8	1.44127e-05	0.269586	0.389	0.382	0.501403	Post
TMEM161B-AS1	1.54876e-05	0.0922656	0.221	0.262	0.538797	Post
EZH2	1.64188e-05	0.136029	0.266	0.32	0.571194	Post
RORA	1.82539e-05	0.1049	0.282	0.333	0.635036	Post
STAG2	1.93092e-05	0.215437	0.431	0.459	0.671748	Post
NUTM2B-AS1	1.96603e-05	0.1894	0.372	0.376	0.683963	Post
KLHDC2	2.09441e-05	0.132932	0.229	0.273	0.728624	Post
IPO7	2.09706e-05	0.0818807	0.28	0.332	0.729547	Post
UBR5	2.13302e-05	0.102248	0.501	0.512	0.742056	Post
AGPAT3	2.16929e-05	0.24636	0.309	0.315	0.754674	Post
EML2	2.17148e-05	0.303799	0.315	0.318	0.755436	Post
RPRD2	2.41948e-05	0.187263	0.406	0.42	0.841714	Post
RAD9A	2.72347e-05	0.301424	0.294	0.299	0.947467	Post
LUC7L2	2.98073e-05	0.129145	0.508	0.533	1	Post
GNAQ	3.11175e-05	0.13056	0.486	0.492	1	Post
DLGAP4	3.35591e-05	0.212057	0.271	0.271	1	Post
PPP2R5A	3.50618e-05	0.193696	0.295	0.295	1	Post
CASP8	3.52326e-05	0.0670832	0.221	0.261	1	Post
SPSB3	3.8864e-05	0.200762	0.308	0.375	1	Post
FNIP1	4.23433e-05	0.181404	0.325	0.326	1	Post
AP1G1	4.34998e-05	0.197821	0.324	0.33	1	Post
ZNF160	4.42624e-05	0.234299	0.25	0.244	1	Post
SPECC1L	4.46e-05	0.0859504	0.261	0.308	1	Post
H2AFX	4.58214e-05	0.202319	0.271	0.261	1	Post
XIAP	4.68916e-05	0.0764502	0.317	0.372	1	Post
EDARADD	4.69558e-05	0.12613	0.281	0.264	1	Post
MIDN	4.69876e-05	0.0390062	0.399	0.458	1	Post
RAB22A	4.72096e-05	0.0810135	0.245	0.291	1	Post
ATXN10	4.83409e-05	0.0566121	0.34	0.394	1	Post
ASS1	5.40457e-05	0.153269	0.284	0.276	1	Post
MNAT1	5.58351e-05	0.202373	0.322	0.324	1	Post
CEP95	5.59403e-05	0.197136	0.308	0.309	1	Post
TRIM38	5.73132e-05	0.19352	0.331	0.335	1	Post
MSI2	5.82035e-05	0.189802	0.557	0.61	1	Post
PIK3C2A	6.1241e-05	0.198481	0.285	0.284	1	Post
TTC37	6.25598e-05	0.139818	0.249	0.298	1	Post
CEBPD	6.52284e-05	0.12908	0.574	0.651	1	Post
DNM1L	6.63273e-05	0.250028	0.371	0.398	1	Post
REL	6.74001e-05	0.116739	0.507	0.506	1	Post
PCM1	6.88946e-05	0.217917	0.364	0.46	1	Post
KIAA1328	6.93428e-05	0.0952105	0.214	0.252	1	Post
TFRC	7.15764e-05	0.146571	0.358	0.428	1	Post
ZNF148	7.30827e-05	0.061875	0.374	0.436	1	Post
TRNT1	7.31908e-05	0.0527983	0.247	0.289	1	Post
GPS2	7.44555e-05	0.211416	0.261	0.319	1	Post
DHX15	7.77185e-05	0.203415	0.39	0.415	1	Post
TAF7	7.91247e-05	0.102668	0.349	0.414	1	Post
MPZL1	8.3337e-05	0.0810707	0.216	0.256	1	Post
ATP1A1	8.49445e-05	0.152181	0.411	0.496	1	Post
BPTF	8.96562e-05	0.0712317	0.597	0.7	1	Post
GPX2	9.23809e-05	0.130273	0.237	0.283	1	Post
CHP1	9.45787e-05	0.0695717	0.295	0.349	1	Post
MIS18BP1	9.6894e-05	0.113618	0.305	0.358	1	Post
UGGT2	0.000104616	0.246441	0.32	0.325	1	Post
TTC17	0.000108603	0.269765	0.389	0.412	1	Post
BRD4	0.000112519	0.0910893	0.424	0.504	1	Post
CTSH	0.000112743	0.0874083	0.456	0.519	1	Post
PNPLA2	0.000113268	0.00114084	0.452	0.528	1	Post
MPRIP	0.000116564	0.18098	0.333	0.337	1	Post
AP3B1	0.000117128	0.0150561	0.381	0.434	1	Post
ALG13	0.000123159	0.254253	0.307	0.317	1	Post
SUGT1	0.000129921	0.216394	0.319	0.387	1	Post
TSC22D1	0.000137489	0.0196987	0.459	0.531	1	Post
EHD4	0.000138174	0.0758095	0.233	0.274	1	Post
TRIM16	0.000141485	0.0468976	0.246	0.284	1	Post
SEC16A	0.000144513	0.0801301	0.235	0.273	1	Post
HS2ST1	0.000152384	0.0346906	0.261	0.3	1	Post
ZKSCAN1	0.000162381	0.0790641	0.395	0.462	1	Post
FANCL	0.000172831	0.110591	0.242	0.284	1	Post
UPF3B	0.000173587	0.205822	0.256	0.253	1	Post
NOL10	0.000177499	0.0634017	0.222	0.258	1	Post
ANKIB1	0.00017828	0.0133889	0.364	0.412	1	Post
RAB11A	0.000179676	0.129537	0.46	0.566	1	Post
SRSF6	0.000180127	0.213008	0.422	0.449	1	Post
VPS41	0.000183537	0.208104	0.271	0.271	1	Post
ITFG2	0.000196893	0.179329	0.216	0.258	1	Post
TRNAU1AP	0.000203476	0.332089	0.333	0.361	1	Post
ATP6V1H	0.000203792	0.173024	0.259	0.257	1	Post
SLC25A26	0.000204636	0.0702999	0.215	0.251	1	Post
RNF169	0.000209601	0.197919	0.309	0.311	1	Post
[truncated: 2,490 more rows]

## Sheet: S9-1
Table S9-1. Differentially expressed genes of C1 BLCA subcluster before and after treatment.
gene	p value	avg_log2FC	pct.1	pct.2	adjust p	cluster
TNNI2	0	3.33281013555638	0.65	0.051	0	Post
PDE4D	0	3.08409386179683	0.782	0.087	0	Post
HSPA1A	0	2.51601270222622	0.681	0.127	0	Post
MIR205HG	0	2.01516277634277	0.833	0.26	0	Post
TSHZ2	1.34396465894047e-292	2.54658173017563	0.604	0.091	4.67551865198802e-288	Post
EGLN3	2.65437953012124e-282	2.40886897808271	0.555	0.043	9.23432094733879e-278	Post
LY6D	7.90698037308503e-276	3.02440929387768	0.533	0.038	2.75075940199255e-271	Post
SYT8	4.6811521076454e-268	2.51358337615314	0.648	0.171	1.62852600672876e-263	Post
POLR2A	5.05376573076577e-264	2.09906786645051	0.759	0.354	1.7581545600761e-259	Post
PTPRM	9.75238719623139e-256	2.34635734262293	0.586	0.121	3.39275798169694e-251	Post
TEX14	3.29274095717586e-245	2.1568275594599	0.781	0.315	1.14551165159191e-240	Post
SERPINE1	4.15771831304877e-239	3.22789665319904	0.495	0.041	1.44642862392654e-234	Post
LINC01122	1.26943072262654e-229	2.64692448093783	0.448	0.016	4.41622254094548e-225	Post
TMPRSS4	3.33327091012457e-227	2.17855859718592	0.453	0.019	1.15961161692324e-222	Post
AHR	5.24419112671175e-225	1.69761405144298	0.705	0.297	1.82440165107175e-220	Post
MAPK10	3.32805718720851e-224	2.10785235512458	0.578	0.16	1.15779781485797e-219	Post
BTBD16	1.94458093108638e-215	2.11383667228291	0.449	0.03	6.76500260115639e-211	Post
RIMS2	9.27967411963726e-207	1.98622101512202	0.454	0.045	3.22830582948061e-202	Post
AC012447.1	1.08473613945327e-201	2.16836681417344	0.673	0.257	3.77368855554397e-197	Post
MALAT1	1.17132268644674e-201	0.57342576054995	1	0.947	4.07491449387957e-197	Post
ID4	4.60467835070437e-201	1.94445066686624	0.562	0.136	1.60192155142654e-196	Post
ANXA10	7.10574215641287e-187	2.04101932806752	0.365	0.002	2.47201663879447e-182	Post
GCNT1	1.35852646742165e-183	1.81684047802454	0.636	0.239	4.72617772751318e-179	Post
TCIM	9.45720472429707e-178	2.15700395811157	0.366	0.01	3.29006695153571e-173	Post
CROCC	1.48260987694143e-177	1.46544538415039	0.728	0.314	5.15785150089153e-173	Post
AL627171.2	2.22459049186477e-166	2.20929349169716	0.529	0.165	7.73912786214835e-162	Post
MIR31HG	4.65551547129419e-165	1.69337453722801	0.337	0.006	1.61960727730854e-160	Post
TLE4	3.46705375990132e-163	1.43025257564374	0.625	0.265	1.20615333253207e-158	Post
ID2	8.02648364858064e-159	1.54227224170029	0.686	0.345	2.79233339650472e-154	Post
CHD9	1.03503142098728e-156	1.49785648881259	0.598	0.271	3.60077081047263e-152	Post
PTPN13	1.37102112401544e-154	1.42689650359781	0.588	0.237	4.7696453883373e-150	Post
ADGRF1	4.34136924010992e-154	1.59611858989902	0.54	0.197	1.51031894494184e-149	Post
AC019117.1	6.10165674235525e-150	1.76697579784013	0.377	0.051	2.12270536409797e-145	Post
DUOX2	4.84738879847337e-149	1.94682189167395	0.324	0.014	1.6863580891009e-144	Post
MECOM	1.10043975386704e-143	0.935132515264187	0.819	0.41	3.82831985972805e-139	Post
DLEU2	5.05949467898215e-140	1.38710834470584	0.59	0.263	1.7601476038711e-135	Post
FP671120.4	7.90154921965479e-138	1.51560683976457	0.359	0.044	2.7488699580257e-133	Post
SNHG5	4.61476245074953e-136	1.34476650614078	0.719	0.485	1.60542970899126e-131	Post
PPARG	2.32096561719935e-132	1.51705327813244	0.57	0.279	8.07440728567482e-128	Post
NPL	1.76635563131874e-127	1.56986257318897	0.402	0.092	6.14497460579475e-123	Post
SLC38A2	2.03668249301002e-127	1.14607463237475	0.792	0.586	7.08541472493256e-123	Post
EFNA5	3.77538139082579e-127	1.51128349406689	0.327	0.039	1.31341743205438e-122	Post
KRT15	6.54905736970934e-127	1.69722239961503	0.36	0.064	2.27835156834818e-122	Post
CAPN8	5.24924615440596e-126	1.46221450136218	0.298	0.023	1.82616024465629e-121	Post
ITGA3	2.53575189973761e-124	1.46511469397592	0.339	0.051	8.82162728399716e-120	Post
PTPRK	5.9226063410971e-124	1.23284783056853	0.582	0.276	2.06041552000427e-119	Post
HIST1H2BJ	4.41700622780993e-123	1.54140037134227	0.288	0.019	1.5366322965928e-118	Post
MT-ATP8	2.43625982912081e-121	1.32747941767252	0.609	0.347	8.47550431952838e-117	Post
SH3PXD2A	2.84761705272046e-121	1.47061769294545	0.376	0.084	9.90657496470919e-117	Post
HSPA8	4.80639618822996e-121	1.37595218729338	0.682	0.461	1.67209716992332e-116	Post
MACROD2	5.60202166641221e-119	1.47884235463719	0.314	0.043	1.94888731752814e-114	Post
LINC00511	5.57463018935109e-117	0.997909094600068	0.677	0.362	1.93935809657335e-112	Post
RASD1	3.70337673608491e-116	1.57784547818824	0.337	0.056	1.28836773271658e-111	Post
SRSF7	4.08669474174348e-114	1.00146417015565	0.832	0.687	1.42172023370514e-109	Post
ACOXL	7.21127158066918e-113	1.45827534129123	0.291	0.035	2.508729270199e-108	Post
RMRP	1.1814109096952e-112	1.51119724387031	0.301	0.038	4.11001041373865e-108	Post
TBX1	2.9448751844532e-109	1.49082721048149	0.294	0.039	1.02449262791942e-104	Post
IL1RAPL2	1.07332707121145e-107	1.58157794981307	0.27	0.024	3.73399754803751e-103	Post
PDE10A	4.38858331683403e-107	1.79459783051447	0.269	0.024	1.52674425009339e-102	Post
HSPA1B	4.65889013787863e-106	0.71566690272011	0.759	0.503	1.6207812900666e-101	Post
SEMA4B	7.39908640923924e-104	1.34638074836345	0.405	0.136	2.57406817091024e-99	Post
UBE2E2	3.98840806056787e-103	1.32584027951938	0.256	0.021	1.38752728019096e-98	Post
HIST1H3J	6.19572927943803e-102	1.57978360012553	0.418	0.135	2.1554322590237e-97	Post
HSPA2	8.20187838876054e-102	1.52240635807426	0.302	0.051	2.8533514726659e-97	Post
KRT13	2.53956987344242e-100	0.830722621961596	0.591	0.273	8.83490963271883e-96	Post
HEXIM1	8.54286684304593e-100	1.04241587655872	0.637	0.354	2.97197794602725e-95	Post
MBD5	2.0515048492858e-96	1.27042013199673	0.36	0.107	7.13698022018038e-92	Post
ZNF846	6.08294922768983e-96	1.42685325951509	0.33	0.082	2.11619720682101e-91	Post
MAP3K5	3.14377217088859e-95	1.23250295373699	0.375	0.117	1.09368690053043e-90	Post
DST	3.98374321027875e-95	1.02295871477933	0.587	0.339	1.38590442542387e-90	Post
CD96	2.11664813920849e-93	1.44584660503396	0.259	0.035	7.36360721149242e-89	Post
AC019117.2	5.92102718009606e-93	1.15255589946716	0.446	0.17	2.05986614568362e-88	Post
Z93241.1	5.82621560339695e-92	1.37710117008156	0.523	0.261	2.02688214626576e-87	Post
KLF5	6.69246210715661e-92	0.888475087889279	0.788	0.622	2.32824064245871e-87	Post
FRMD6	1.84037762447449e-90	1.14834804905182	0.313	0.071	6.40248971778432e-86	Post
FGFR3	4.0915960375897e-90	1.14976503017224	0.472	0.207	1.42342534551708e-85	Post
TNS4	6.34451051373932e-89	1.14873795605262	0.272	0.044	2.20719176262477e-84	Post
ITGB6	9.22721420218306e-89	1.24183922691573	0.264	0.044	3.21005554879746e-84	Post
HSPH1	1.20869109364639e-88	1.20798393215379	0.548	0.298	4.20491544568644e-84	Post
SORCS2	1.61674329091454e-88	1.21924404864412	0.298	0.063	5.6244882347626e-84	Post
ZNF608	1.28278350850818e-87	1.15700461839023	0.256	0.037	4.46267554774909e-83	Post
DNAJB1	1.36798966101683e-87	0.969420999972993	0.651	0.412	4.75909923171145e-83	Post
MAFB	2.25037251888516e-86	1.31299371885315	0.529	0.274	7.82882095594957e-82	Post
ELF3	2.80475729040593e-85	0.784137956439105	0.883	0.744	9.7574701375932e-81	Post
BRD2	4.84365726624065e-81	1.0063841956226	0.664	0.495	1.68505992635246e-76	Post
ODC1	5.63357960062571e-81	1.52861116494203	0.38	0.153	1.95986600726168e-76	Post
HIST1H4C	6.13022090072223e-81	1.27793640420453	0.513	0.286	2.13264254915226e-76	Post
GTF2A1	9.66787445452622e-81	1.29313191785233	0.341	0.112	3.36335684398513e-76	Post
MIR29B2CHG	2.50962985627353e-80	1.09555759365351	0.361	0.133	8.73075130698999e-76	Post
GNGT1	2.9354538293218e-80	1.09954648328868	0.331	0.1	1.02121503268276e-75	Post
NSUN6	6.40582406376546e-80	1.03754028645877	0.477	0.243	2.22852213354337e-75	Post
GATA3	1.11144474649697e-79	0.987036179170877	0.576	0.362	3.86660512858831e-75	Post
TP63	7.19034334611814e-79	1.04090500316986	0.365	0.125	2.50144854668104e-74	Post
EXT1	1.36388884944192e-78	1.04179509798015	0.48	0.234	4.74483291832348e-74	Post
NFAT5	3.30951286425428e-78	0.970413250375332	0.549	0.329	1.15134643034542e-73	Post
CCSER1	1.4131133052271e-77	0.726335553237082	0.693	0.407	4.91607987755457e-73	Post
MAFA	6.02726285074224e-77	1.10661637900803	0.304	0.081	2.09682447314472e-72	Post
ABCC3	8.44408015095516e-76	1.03098223467963	0.505	0.277	2.93761104371579e-71	Post
KIAA1217	1.47411333280295e-75	0.93390733772958	0.543	0.314	5.12829287348817e-71	Post
PKP4	2.92128569806236e-75	1.05915575221856	0.291	0.08	1.01628608149892e-70	Post
CDKN2AIP	3.67784064273755e-75	1.18432448169423	0.319	0.103	1.27948398120197e-70	Post
PLCB1	9.50995263495531e-75	0.976698932686793	0.504	0.269	3.3084174221746e-70	Post
CARD11	1.54595625379576e-74	1.07014846825957	0.265	0.061	5.37822721133007e-70	Post
CD2AP	7.84533049863823e-74	1.04409967507141	0.487	0.28	2.72931202717125e-69	Post
RNPC3	1.14550847604745e-73	1.01252997064744	0.372	0.15	3.98510943732147e-69	Post
AQP3	1.97149798271344e-73	1.09456923900205	0.27	0.066	6.85864433206178e-69	Post
PTK6	8.07253637214107e-73	1.08242984047932	0.302	0.092	2.80835467850416e-68	Post
LAMA5	2.36938839985806e-72	1.07508847545247	0.385	0.163	8.2428653042662e-68	Post
FTX	2.45538826642742e-72	0.944779760595019	0.569	0.38	8.54205024007436e-68	Post
SLC7A5	2.81734726737483e-71	1.27539517335695	0.296	0.087	9.80126940847028e-67	Post
MT-ND4L	2.88861348950052e-71	0.726715721707349	0.782	0.658	1.00491974686233e-66	Post
SSH3	4.83348500342603e-70	1.13052104045022	0.416	0.21	1.68152109784188e-65	Post
MID1	8.85158802337245e-70	1.30677052027471	0.253	0.058	3.07937895745104e-65	Post
HOXB3	1.34537406505493e-68	1.15651954484099	0.283	0.088	4.6804218349196e-64	Post
CSRNP2	1.38084353667004e-68	1.18422397194956	0.365	0.148	4.8038165797214e-64	Post
BAZ2B	1.63009056810963e-67	0.957245273132542	0.482	0.288	5.67092207739657e-63	Post
ZFP36L2	3.19356895482576e-67	0.906472324821787	0.712	0.518	1.11101070369434e-62	Post
SQSTM1	4.14200980720339e-67	0.740226772815096	0.776	0.62	1.44096379182799e-62	Post
SMYD3	6.9059663098991e-67	1.00666011286247	0.363	0.153	2.4025166195508e-62	Post
MAML3	7.86632954147659e-67	0.983384050899424	0.456	0.244	2.73661738418429e-62	Post
CDKN1C	1.41219528604509e-66	1.20427682630988	0.327	0.117	4.91288618062228e-62	Post
CAMK1D	4.20796178928913e-66	1.22733415991495	0.262	0.072	1.46390782687579e-61	Post
HOTAIRM1	1.19811732319382e-65	1.04048827395746	0.272	0.081	4.16813035565899e-61	Post
RIPK1	1.98751341070276e-65	1.43476920924526	0.336	0.131	6.91436040449385e-61	Post
IFI16	2.5639067651463e-65	0.982147527241872	0.319	0.111	8.91957524526747e-61	Post
TNFRSF10D	5.05499456627735e-65	1.41133416792499	0.289	0.089	1.75858205966223e-60	Post
SPTAN1	1.45078525403719e-64	0.972698735648548	0.592	0.423	5.04713682027e-60	Post
RAB26	2.76038112471507e-64	1.35434018879658	0.266	0.076	9.60308989477124e-60	Post
BTBD9	7.19658226372202e-63	0.917909300409107	0.363	0.151	2.50361900372625e-58	Post
ARHGEF10L	2.3820106098997e-62	0.995018259384741	0.32	0.125	8.28677671078007e-58	Post
AL021155.5	2.29738430720895e-61	0.872663087474292	0.528	0.299	7.99237026634922e-57	Post
HIST1H2AG	2.36807367753994e-60	1.00649203912448	0.268	0.08	8.23829151679369e-56	Post
HIST1H2BD	5.81382507028527e-60	1.23827490488484	0.353	0.162	2.02257160370154e-55	Post
KIAA1109	6.8044334382517e-60	0.956856534750966	0.38	0.187	2.36719434883338e-55	Post
ATXN1	8.33524135589143e-60	0.942418976402405	0.288	0.098	2.89974711530107e-55	Post
ANKRD37	4.68091594236437e-59	1.48291593199724	0.267	0.088	1.62844384718914e-54	Post
RGS2	1.5679033580965e-58	1.01613489986075	0.284	0.093	5.4545789924819e-54	Post
BCAS1	1.08183288776891e-57	0.952082484656775	0.409	0.213	3.76358843325927e-53	Post
AHI1	1.3724737124651e-57	0.945984492895023	0.386	0.195	4.77469879829483e-53	Post
MAP7	1.00426639676543e-56	0.960021057827176	0.332	0.149	3.49374236770726e-52	Post
AMD1	6.3534036963501e-56	0.996950278513249	0.426	0.238	2.21028561192324e-51	Post
OAT	1.14405616513207e-55	1.08100962903971	0.369	0.17	3.98005699287796e-51	Post
AC093865.1	1.16555511598375e-55	0.9384884779613	0.309	0.121	4.05484969299588e-51	Post
SLC23A2	1.30497420860164e-55	1.06681542885961	0.258	0.086	4.53987477430425e-51	Post
DHRS2	1.80947829741145e-55	0.626202088150671	0.527	0.327	6.2949940488647e-51	Post
HES1	3.17971980426441e-55	0.932775348797131	0.696	0.542	1.10619272270554e-50	Post
PPP1R9A	8.2761551390508e-55	0.995200525684417	0.253	0.084	2.87919161132438e-50	Post
SRSF3	1.08942133200905e-54	0.819975154998332	0.675	0.581	3.7899878719263e-50	Post
ETV6	5.40256251859704e-54	0.861406020420126	0.475	0.295	1.87949747459472e-49	Post
TUBA1C	5.57781942812737e-54	1.19548002772374	0.537	0.389	1.94046760085123e-49	Post
CSKMT	5.99754573076712e-53	0.750165732397043	0.577	0.367	2.08648618427657e-48	Post
AKAP13	8.79429336788306e-52	0.773716841174721	0.5	0.332	3.05944671975284e-47	Post
MAST4	1.50968415640993e-51	0.846800941916488	0.549	0.379	5.2520402117345e-47	Post
KTN1	1.81679196996463e-51	0.744496481303309	0.628	0.469	6.32043758430995e-47	Post
AC007952.4	3.21254299226665e-51	0.926057589962395	0.418	0.229	1.11761158157965e-46	Post
SNX14	3.6847465836251e-51	0.947668953703802	0.269	0.104	1.28188648897734e-46	Post
AL355075.4	7.321979297713e-51	1.0622564571147	0.341	0.154	2.54724337788137e-46	Post
NPAS2	4.67192531771305e-50	0.875678759082857	0.305	0.136	1.62531609877919e-45	Post
LINC00910	3.18594304788085e-49	0.716351614935491	0.533	0.31	1.10835772692727e-44	Post
HIST1H2BG	4.47267432989769e-49	0.88978727353217	0.265	0.098	1.55599867262811e-44	Post
ZBTB20	5.38538198535945e-49	0.650204431477355	0.543	0.348	1.8735205388867e-44	Post
IFRD1	1.28356727453096e-48	0.924512795774171	0.525	0.365	4.46540219136575e-44	Post
HSP90AA1	2.27878165772277e-48	0.478984581804482	0.905	0.846	7.92765350905176e-44	Post
MT-ND4	2.67290248318979e-48	0.319960062635312	0.999	0.957	9.29876044876896e-44	Post
MAP4K3	4.17795326783078e-48	0.821028951104224	0.325	0.153	1.45346816234565e-43	Post
PPP1R10	1.64782064521113e-47	0.738432429686293	0.616	0.478	5.73260324262501e-43	Post
KDM4B	1.85610082353314e-47	0.820029656184284	0.406	0.231	6.45718915498945e-43	Post
GADD45B	1.92914053666288e-47	0.620379143622658	0.627	0.429	6.71128701299649e-43	Post
SAMD12	3.97328624998839e-46	0.707112254484305	0.481	0.297	1.38226655350846e-41	Post
EIF4G3	4.41794330894501e-46	0.79559003351488	0.425	0.261	1.53695829774888e-41	Post
FRY	9.8953700433464e-46	0.960284240842277	0.313	0.155	3.44250028437978e-41	Post
NCOA3	1.54138572088043e-45	0.86104476483092	0.346	0.182	5.36232678437093e-41	Post
THRB	1.67412760805734e-44	0.698708448951388	0.523	0.348	5.82412253567067e-40	Post
OXR1	2.23762680726697e-44	0.731885032793534	0.522	0.359	7.78447989980106e-40	Post
ANKRD50	6.91369228837566e-44	0.83966227377447	0.261	0.107	2.40520441020301e-39	Post
RBMX	7.35281645183465e-44	0.868527181938657	0.464	0.323	2.55797131542876e-39	Post
DNAJA1	7.94712329478116e-44	0.885986392908501	0.615	0.518	2.76472472302142e-39	Post
ZNF552	1.71282555457407e-43	0.851561549141437	0.402	0.249	5.95874882180772e-39	Post
VWA8	3.49600564598121e-43	0.777755426295272	0.263	0.106	1.2162254041804e-38	Post
BCL6	4.73145199234653e-43	0.904633306843085	0.257	0.107	1.64602483361744e-38	Post
ANO6	7.53719264982462e-43	0.826272057378231	0.262	0.112	2.62211395094749e-38	Post
AFMID	8.59050658698037e-43	1.16630969596447	0.413	0.248	2.9885513365446e-38	Post
CLASP1	1.07094565628088e-42	0.777319069137517	0.292	0.133	3.72571284363555e-38	Post
NMRK1	1.88150424201437e-42	0.897004539534191	0.263	0.114	6.54556510754379e-38	Post
HECA	2.44588978929138e-42	0.862681442394892	0.298	0.138	8.50900598796578e-38	Post
NADSYN1	3.74764879310504e-42	0.841571236420136	0.327	0.17	1.30376953863331e-37	Post
KDM6A	4.4882584135881e-42	1.15769381269761	0.318	0.162	1.56142021950316e-37	Post
BTG1	8.15416299300473e-42	0.63282390208908	0.739	0.65	2.83675176363642e-37	Post
STAG1	1.36176262423693e-41	0.694537098035007	0.441	0.273	4.73743599345785e-37	Post
GOLGA8A	1.89414300089008e-41	0.861093207347351	0.451	0.307	6.58953408579648e-37	Post
IER5L	2.4193909460553e-41	0.682247587721573	0.536	0.362	8.41681916223177e-37	Post
ZFAS1	2.58847647313083e-41	0.754796587785588	0.796	0.733	9.00505080237486e-37	Post
NXF1	2.61647735194912e-41	0.88926320668699	0.366	0.209	9.10246305969579e-37	Post
CCDC80	3.65023325162698e-41	1.46141810234151	0.325	0.164	1.26987964590851e-36	Post
MBNL2	6.10002149016984e-41	0.75323974483055	0.372	0.209	2.12213647621519e-36	Post
RGS16	7.29760936035028e-41	0.93313632263203	0.251	0.102	2.53876532037226e-36	Post
FRYL	9.6464327983293e-41	0.776974618906893	0.35	0.198	3.35589750621078e-36	Post
CTNND1	1.77512768142523e-40	0.759176697452171	0.523	0.395	6.17549169091024e-36	Post
P4HA1	3.47591218290628e-40	0.881852433131467	0.283	0.134	1.20923508931127e-35	Post
SEMA3C	4.35933109486669e-40	0.830382177656314	0.346	0.195	1.51656769459317e-35	Post
MYO6	6.38499974549444e-40	0.70353783703722	0.497	0.358	2.22127756146006e-35	Post
PLK2	5.21243798144853e-39	0.640913710514492	0.488	0.304	1.81335504936613e-34	Post
SLC20A1	7.37788796379483e-39	0.870410246905468	0.405	0.264	2.56669344372458e-34	Post
SIPA1L1	3.78871643171335e-38	0.74259163471806	0.288	0.141	1.31805655942876e-33	Post
EPS8	5.50958583782218e-38	0.700688051281794	0.421	0.271	1.91672981711996e-33	Post
SYTL1	1.11347072181003e-37	0.781767995788106	0.344	0.198	3.87365329410491e-33	Post
PATJ	2.60985398792375e-37	0.589266287704221	0.519	0.372	9.07942103858792e-33	Post
RND3	2.66170221260161e-37	0.93710819192987	0.533	0.362	9.25979582741973e-33	Post
ARIH1	3.71527601506434e-37	0.824802887579343	0.414	0.267	1.29250737288073e-32	Post
RAD51B	3.98165717355368e-37	0.707334157277639	0.334	0.175	1.38517871410759e-32	Post
SPAG16	9.46378741912917e-37	0.811752005264246	0.309	0.165	3.29235700524085e-32	Post
ATF7IP2	1.16878949643939e-36	0.837228527412142	0.396	0.255	4.06610177916301e-32	Post
ERRFI1	1.20806194899618e-36	0.507699826425838	0.531	0.357	4.20272671436282e-32	Post
AC253572.2	1.68616669029876e-36	0.758977506961765	0.293	0.143	5.86600529888035e-32	Post
SKAP2	2.07205701005365e-36	0.811863557629441	0.335	0.199	7.20847913227563e-32	Post
REV1	3.71356881674041e-36	0.755546557570043	0.308	0.165	1.29191345565582e-31	Post
LRMDA	3.56752287632317e-35	0.760854177753102	0.351	0.2	1.24110553344407e-30	Post
DALRD3	6.55080115827197e-35	0.686834505091602	0.387	0.229	2.27895821495124e-30	Post
KRT19	7.17292538000706e-35	0.324654901531664	0.907	0.817	2.49538901045066e-30	Post
NBEAL1	9.76274478426197e-35	0.717472364117834	0.344	0.206	3.3963612829969e-30	Post
SON	1.32503953097342e-34	0.414765569632786	0.687	0.594	4.60968002430344e-30	Post
ITPR1	3.5540929687826e-34	0.965726044962559	0.326	0.195	1.23643340290978e-29	Post
AC239799.2	6.42295401911676e-34	0.778508085804316	0.361	0.208	2.23448147371053e-29	Post
DDX17	6.90613394935398e-34	0.579217815567135	0.618	0.532	2.40257493964076e-29	Post
EML4	1.91328508932594e-33	0.743188970422372	0.304	0.17	6.656127497256e-29	Post
SOS1	3.34722892620498e-33	0.675720714974063	0.342	0.198	1.16446747113745e-28	Post
ZNF721	8.02810546794782e-33	0.734927415811982	0.251	0.124	2.79289761124437e-28	Post
GCLC	1.37481169007541e-32	0.928209374107215	0.338	0.207	4.78283238860335e-28	Post
VAV3	1.72690319050195e-32	0.701726025087278	0.269	0.133	6.00772350943723e-28	Post
ITGB4	4.75209174539065e-32	0.711336824705534	0.31	0.173	1.65320519730395e-27	Post
USP53	8.91185352962339e-32	0.759017234965062	0.274	0.145	3.10034472442068e-27	Post
POF1B	8.09703724853778e-31	0.740585741256062	0.305	0.178	2.81687828839381e-26	Post
MYLIP	9.35736436992639e-31	0.820772522592335	0.442	0.326	3.25533349065369e-26	Post
FABP5	1.39994869937783e-30	0.434201704680459	0.412	0.261	4.87028153026554e-26	Post
HERPUD1	2.15922964043933e-30	0.748648164157311	0.366	0.243	7.51174399612439e-26	Post
CYP3A5	5.85955822446357e-30	0.636868784831381	0.426	0.295	2.03848171070863e-25	Post
STAT6	9.25481996608552e-30	0.71344347872703	0.258	0.137	3.21965931800149e-25	Post
NCOR1	9.26072884275223e-30	0.720600802239425	0.353	0.235	3.22171495710507e-25	Post
ANKRD17	1.3929521138296e-29	0.689868152918214	0.369	0.246	4.8459411088018e-25	Post
RALGAPA1	1.42943515397968e-29	0.679984543287372	0.314	0.187	4.97286195717992e-25	Post
FOS	1.74736379455774e-29	0.389160100919956	0.724	0.605	6.07890390488694e-25	Post
SENP6	3.23008516102539e-29	0.659765550123435	0.326	0.202	1.12371432666912e-24	Post
INSR	7.03012736114537e-29	0.805348062392059	0.306	0.193	2.44571100766886e-24	Post
RBM6	1.93804737000458e-28	0.54825608267461	0.496	0.376	6.74227299550894e-24	Post
SEPTIN9	2.17598267199533e-28	0.698006774653399	0.347	0.223	7.57002611760456e-24	Post
TCF12	2.23671997563088e-28	0.643458335035406	0.296	0.17	7.78132512322225e-24	Post
RGL2	7.95474844844273e-28	0.68705498357056	0.261	0.142	2.76737743772874e-23	Post
GCC2	9.41617809241737e-28	0.667565008548653	0.426	0.321	3.27579419657108e-23	Post
ODF2L	1.16659946936285e-27	0.692259200069193	0.324	0.208	4.05848289396643e-23	Post
PPFIBP2	1.88693340978098e-27	0.690572357956581	0.381	0.267	6.56445263928706e-23	Post
HERC1	2.09875313859784e-27	0.663356648214668	0.252	0.137	7.30135229386804e-23	Post
CKS2	2.13249225266986e-27	0.736324565696897	0.285	0.161	7.41872729781318e-23	Post
LPP	3.83410060622257e-27	0.500561445727132	0.562	0.447	1.33384525989877e-22	Post
ASPH	1.95144610914852e-26	0.634204592650101	0.359	0.239	6.78888586911678e-22	Post
SGK1	1.98922117970098e-26	0.73827217080625	0.313	0.191	6.92030156206173e-22	Post
LRBA	3.33606926424039e-26	0.567994879040524	0.459	0.356	1.16058513633659e-21	Post
MAT2A	7.44772973296673e-26	0.641347851426299	0.489	0.401	2.5909906968018e-21	Post
ARHGAP32	2.03878504264409e-25	0.642631811146858	0.319	0.204	7.09272928485451e-21	Post
MTRNR2L12	3.22401353151728e-25	0.71373135598843	0.347	0.239	1.12160206747955e-20	Post
TJP2	3.54968459336812e-25	0.689592136084155	0.347	0.241	1.23489977318684e-20	Post
ARID1B	4.10788604453294e-25	0.487703896878329	0.518	0.408	1.42909247603256e-20	Post
MCTP2	1.43054486840982e-24	0.599186114659038	0.255	0.139	4.97672254271091e-20	Post
MT-ND2	1.54022958317216e-24	0.250377500318389	0.988	0.936	5.35830469689761e-20	Post
MAP4K3-DT	1.60227478380977e-24	0.734425121783804	0.259	0.155	5.57415374539583e-20	Post
PSME4	2.45382301183803e-24	0.632012921718305	0.324	0.21	8.53660487588333e-20	Post
ARL15	4.05622673905365e-24	0.560896039922458	0.272	0.156	1.41112072024937e-19	Post
KRT7	6.43745634789755e-24	0.108110574609589	0.452	0.31	2.23952668887008e-19	Post
JUND	1.02027859696241e-23	0.286592815317857	0.832	0.765	3.54944721097253e-19	Post
ZNF626	1.07537953305429e-23	0.691852892240256	0.26	0.157	3.74113785754256e-19	Post
AP1G2	1.59053882946671e-23	0.701057859592017	0.276	0.172	5.53332553383175e-19	Post
AFF1	5.20071659526284e-23	0.612712221889665	0.352	0.252	1.80927729632599e-18	Post
PNISR	5.30992955837329e-23	0.492491507881028	0.484	0.392	1.84727139406248e-18	Post
CCNL2	8.31845635669319e-23	0.526081356605854	0.516	0.42	2.89390778192999e-18	Post
LYPD6B	1.71789235235747e-22	0.578670841234367	0.336	0.22	5.97637570461639e-18	Post
TBC1D5	2.86985474028757e-22	0.482664104933535	0.454	0.332	9.98393765598643e-18	Post
TNRC6B	3.04647445044447e-22	0.505441394986955	0.433	0.328	1.05983799656513e-17	Post
PUM2	3.98702852141374e-22	0.567708057473667	0.334	0.225	1.38704735231463e-17	Post
COP1	5.04514860290964e-22	0.59638799431564	0.356	0.243	1.75515674746623e-17	Post
MKNK2	6.01906646527382e-22	0.583902053350984	0.323	0.215	2.09397303260411e-17	Post
FOXQ1	6.80242437616046e-22	0.512262273461532	0.416	0.307	2.36649541622246e-17	Post
HSPB1	6.84655969396917e-22	0.572869419582832	0.689	0.636	2.38184965193493e-17	Post
TBX3	1.24861789593996e-21	0.420014247226159	0.644	0.574	4.34381679818551e-17	Post
TTLL3	1.25519736711364e-21	0.654275636745005	0.297	0.198	4.36670612045165e-17	Post
FAM13A	3.39906706164473e-21	0.677802193708379	0.282	0.183	1.18250144007559e-16	Post
CDC37	3.89825920863445e-21	0.507052045199314	0.452	0.363	1.35616539609184e-16	Post
HLA-B	4.74841364256241e-21	0.440189751724267	0.464	0.347	1.65192562211104e-16	Post
BMPR2	6.26590590258141e-21	0.610325606844235	0.26	0.161	2.17984600444905e-16	Post
MARCKS	1.1872642561281e-20	0.252924246167545	0.379	0.257	4.13037362064406e-16	Post
FBXW7	1.24748597759845e-20	0.613891438341332	0.266	0.167	4.33987896746725e-16	Post
CITED2	1.7722060207105e-20	0.654152503334271	0.347	0.242	6.16532752544977e-16	Post
OFD1	2.69201421480443e-20	0.547037331998535	0.368	0.273	9.36524825188312e-16	Post
LARGE1	3.68164019420251e-20	0.594630578573448	0.274	0.173	1.28080580716111e-15	Post
PLEC	4.39148710350983e-20	0.423405048511833	0.381	0.267	1.52775444844003e-15	Post
JMJD1C	5.2661686700624e-20	0.363655298087288	0.503	0.392	1.83204741862801e-15	Post
OGT	7.49964730890684e-20	0.646931672709685	0.283	0.192	2.6090523022956e-15	Post
NHSL1	1.25076558826963e-19	0.592020070609964	0.26	0.162	4.35128840503123e-15	Post
UBR2	1.43824805707208e-19	0.535500489045226	0.272	0.174	5.00352116574805e-15	Post
FBXO34	2.59048925548458e-19	0.536892165864927	0.311	0.212	9.0120530709053e-15	Post
SRSF11	6.53986329808863e-19	0.511025144768501	0.5	0.434	2.27515304277205e-14	Post
ACADVL	6.8746372869066e-19	0.577364360863206	0.276	0.181	2.39161756574194e-14	Post
CD46	7.99218717902208e-19	0.57484592564097	0.436	0.366	2.78040199770999e-14	Post
SNHG25	1.46805592891475e-18	0.502479750905961	0.271	0.171	5.10721977110151e-14	Post
MAGI1	2.06521073126224e-18	0.413081920789238	0.38	0.275	7.1846616129882e-14	Post
CDK13	4.11467249142538e-18	0.524037877234001	0.356	0.268	1.43145341304198e-13	Post
IKZF2	5.77353657135717e-18	0.415706077576644	0.429	0.314	2.00855563780945e-13	Post
RHEX	1.14854311413289e-17	0.487266383209166	0.298	0.191	3.9956666397569e-13	Post
ZFAND3	1.20845030398367e-17	0.397547048370396	0.395	0.283	4.20407776252879e-13	Post
TRA2A	1.66588442440366e-17	0.569246684442056	0.392	0.317	5.79544532405788e-13	Post
ASCC3	2.23218226438879e-17	0.481139095627505	0.317	0.221	7.76553887958215e-13	Post
NSD3	2.66164630943621e-17	0.50635313185866	0.448	0.379	9.25960134589762e-13	Post
HERC4	2.68792524060983e-17	0.548566199220042	0.261	0.175	9.35102311955754e-13	Post
DOCK8	3.15898441553629e-17	0.576266332985867	0.255	0.17	1.09897908832092e-12	Post
IMMP2L	3.27641157161439e-17	0.348547401778108	0.44	0.317	1.13983082164893e-12	Post
ZMYND8	3.67448483834047e-17	0.542905420966597	0.376	0.297	1.27831653041026e-12	Post
EIF4A2	3.76471934013622e-17	0.456711138304763	0.585	0.54	1.30970821123999e-12	Post
SNHG8	4.7165624136218e-17	0.657888290240317	0.361	0.283	1.64084489807489e-12	Post
BIRC6	8.14683568459362e-17	0.449051394825259	0.409	0.323	2.83420266631327e-12	Post
ARRDC3	1.35294844566367e-16	0.685357351999535	0.25	0.169	4.70677234761935e-12	Post
CHD2	2.52299345600169e-16	0.49339581797369	0.463	0.401	8.77724193408427e-12	Post
SFPQ	7.17537405311293e-16	0.435166130007813	0.584	0.549	2.49624087933746e-11	Post
SPRED2	1.14602696265581e-15	0.469903403436117	0.253	0.162	3.9869132003833e-11	Post
EHBP1L1	1.38582380878104e-15	0.569177944569333	0.272	0.192	4.82114244836835e-11	Post
USP15	1.74054578362589e-15	0.519153729804878	0.304	0.227	6.05518472665612e-11	Post
ATRX	2.09848808916888e-15	0.369532162271037	0.489	0.419	7.30043021340962e-11	Post
FHIT	2.29545190325182e-15	0.421237911418822	0.375	0.269	7.98564762622277e-11	Post
RUNX1	2.40334554465764e-15	0.479039204558218	0.375	0.289	8.36099881530946e-11	Post
FAM53C	5.99061051438183e-15	0.588743088065836	0.307	0.228	2.08407349184829e-10	Post
PHF14	6.00160150330446e-15	0.370245255455978	0.463	0.387	2.08789714698459e-10	Post
PTK2	7.41564656020303e-15	0.195490509617712	0.548	0.414	2.57982928182903e-10	Post
TBL1XR1	1.01317396784847e-14	0.497856	0.378	0.307	3.52473091674805e-10	Post
FOXP1	1.16634963400434e-14	0.360920070694171	0.56	0.489	4.05761374173769e-10	Post
SNHG12	1.57436956560046e-14	0.289496668166749	0.43	0.326	5.47707428176745e-10	Post
SRRM2	1.89843009902581e-14	0.434363840309461	0.614	0.598	6.60444847150089e-10	Post
HOOK2	1.96688136441828e-14	0.403922546614248	0.473	0.414	6.84258357867476e-10	Post
CTBP2	2.20786330868501e-14	0.312146835149322	0.361	0.26	7.68093566458428e-10	Post
SRPK2	2.56553927425589e-14	0.49170522390578	0.344	0.269	8.9252545812088e-10	Post
INTS6	3.08492547604351e-14	0.428126550804526	0.36	0.274	1.07321472386078e-09	Post
MORF4L2	4.67946235359791e-14	0.582531280369673	0.358	0.299	1.62793815819318e-09	Post
FNBP1L	9.55347307760923e-14	0.531838478083346	0.359	0.297	3.32355774896947e-09	Post
TRIO	2.67317704618775e-13	0.41445604350179	0.303	0.218	9.29971562598255e-09	Post
RXRA	3.30659853769621e-13	0.482099158592877	0.396	0.334	1.15033256527913e-08	Post
SLTM	3.57276944663179e-13	0.514340579276096	0.324	0.26	1.24293076278873e-08	Post
ABI1	3.87789115659742e-13	0.530533297008719	0.267	0.194	1.34907955446868e-08	Post
JUNB	4.06343736973018e-13	0.286473125713369	0.77	0.676	1.41362922655543e-08	Post
SNRNP70	4.12521227031129e-13	0.363848961624826	0.547	0.502	1.43512009671859e-08	Post
ERICH1	6.81197468084645e-13	0.549175746934471	0.306	0.247	2.36981787171967e-08	Post
BAIAP2	8.12688973989556e-13	0.127634895180229	0.392	0.277	2.82726367161227e-08	Post
HERC2	1.11746577506151e-12	0.525226595776056	0.255	0.19	3.88755168486147e-08	Post
RABGAP1L	1.12987097693913e-12	0.293336331951131	0.465	0.369	3.93070814167355e-08	Post
ATP8B1	1.35991193535289e-12	0.430085760633549	0.375	0.307	4.73099763189918e-08	Post
RERE	1.45066781310868e-12	0.165195589782551	0.691	0.608	5.04672825502379e-08	Post
DNAJA4	1.8716252164701e-12	0.536981487349387	0.265	0.193	6.51119696557784e-08	Post
PRKCA	2.45538722158571e-12	0.475224421574417	0.263	0.193	8.54204660517452e-08	Post
RABGEF1	2.4825467537867e-12	0.417828748201114	0.313	0.236	8.63653190174855e-08	Post
HIST1H2AC	2.52477317141431e-12	0.614294051858345	0.389	0.336	8.78343338603323e-08	Post
TNRC18	3.87701975626326e-12	0.511435455840103	0.266	0.2	1.34877640300642e-07	Post
HNRNPDL	3.89781851431413e-12	0.414738766326079	0.442	0.395	1.35601208294474e-07	Post
FBXL17	4.6089286693829e-12	0.380477790724031	0.275	0.195	1.60340019479162e-07	Post
IGF1R	8.89894364989299e-12	0.358532176247528	0.316	0.236	3.09585350636127e-07	Post
MT-CO1	9.30641543998605e-12	0.153332266178956	0.999	0.971	3.23760886741675e-07	Post
TFDP2	1.98279120389592e-11	0.508170898253299	0.286	0.228	6.89793231923353e-07	Post
ITSN2	2.26778425373165e-11	0.438145862862588	0.283	0.214	7.88939464030703e-07	Post
NEMF	3.78127948742621e-11	0.490041407568252	0.277	0.218	1.31546932088071e-06	Post
ARL6IP1	4.05967497521601e-11	0.48306589205585	0.465	0.431	1.4123203271279e-06	Post
HLA-A	5.26103562671958e-11	0.240436076956043	0.395	0.325	1.83026168417947e-06	Post
MCC	6.48137964263144e-11	0.207939010368509	0.295	0.203	2.25480716387505e-06	Post
CTSH	8.40478686390751e-11	0.495898467810401	0.314	0.257	2.92394130208478e-06	Post
CMIP	9.16965675477053e-11	0.362942039265727	0.258	0.187	3.19003188841712e-06	Post
SMG6	1.3801947787996e-10	0.423177818264974	0.261	0.196	4.80155961596594e-06	Post
IER5	1.59290359105288e-10	0.295749036004016	0.447	0.359	5.54155230291387e-06	Post
NCOA1	1.69727792118626e-10	0.420126962069361	0.255	0.189	5.9046601600149e-06	Post
PARD3	1.88230658720295e-10	0.185182182139286	0.502	0.385	6.54835638622036e-06	Post
GIPC1	2.03425569771734e-10	0.405475029590073	0.261	0.196	7.07697214678884e-06	Post
EPS8L2	2.45374239407854e-10	0.419876085738116	0.324	0.263	8.53632441475983e-06	Post
ERN1	2.54557095889825e-10	0.438938820494727	0.251	0.184	8.85578680891111e-06	Post
ZFAND6	3.47598139838468e-10	0.509955750035043	0.278	0.223	1.20925916868405e-05	Post
SRSF5	4.22833803120473e-10	0.321665139358498	0.436	0.387	1.47099651767581e-05	Post
RBM5	4.81506064739987e-10	0.397381149879117	0.33	0.27	1.67511144862394e-05	Post
FAT1	8.34184004647465e-10	0.457792319837561	0.282	0.228	2.90204273376807e-05	Post
LUC7L	8.41759155758643e-10	0.444484908220905	0.295	0.24	2.92839592696874e-05	Post
ARFGEF1	1.11483038799458e-09	0.353120367754309	0.345	0.284	3.87838343679434e-05	Post
SPIRE2	1.19526518103402e-09	0.488646910044624	0.259	0.208	4.15820803829925e-05	Post
JAK1	1.37547624629646e-09	0.443128317731407	0.261	0.206	4.78514431324075e-05	Post
ANKRD11	1.46026806043735e-09	0.352439716727986	0.501	0.476	5.08012655545549e-05	Post
ZFP36L1	2.37714654860632e-09	0.384078263463974	0.482	0.44	8.26985512794653e-05	Post
PLXNB1	2.45471446004655e-09	0.293425894754769	0.323	0.252	8.53970613505593e-05	Post
ITCH	2.96587363916504e-09	0.435345452123526	0.301	0.248	0.000103179778032913	Post
SPATS2L	3.96952905351335e-09	0.483098542144834	0.327	0.279	0.000138095946242676	Post
SERINC2	5.80203375829323e-09	0.414436563706234	0.315	0.264	0.000201846952417263	Post
GLS	6.57273353141944e-09	0.334842982416875	0.271	0.203	0.000228658826824551	Post
VPS13C	6.57680131693091e-09	0.404215334700748	0.299	0.247	0.00022880034101471	Post
MT-ND1	8.41940007234763e-09	0.0942997760796871	0.983	0.93	0.000292902509116902	Post
RBM25	9.26091926194541e-09	0.365340897845258	0.383	0.343	0.000322178120203819	Post
SETX	9.37813156784147e-09	0.398405953274142	0.304	0.253	0.000326255819113637	Post
ZNF217	1.04877179535792e-08	0.502254715104355	0.282	0.233	0.000364857219887067	Post
SH3GLB2	1.36233144004161e-08	0.466047933821695	0.383	0.345	0.000473941484676077	Post
UPF2	1.49352015352188e-08	0.448897715528192	0.321	0.278	0.000519580726208726	Post
SCHLAP1	1.65271099271137e-08	0.280928464964248	0.18	0.266	0.00057496162725436	Post
TMEM259	1.99039063400093e-08	0.402077148319175	0.289	0.24	0.000692436997662584	Post
TNRC6A	2.23341275665346e-08	0.25504112053788	0.424	0.363	0.000776981963912171	Post
DAPK1	2.37789039058437e-08	0.27837018333951	0.338	0.27	0.000827244287980397	Post
RBM39	2.46676797734342e-08	0.246676087865418	0.634	0.611	0.000858163911638003	Post
PRPF4B	2.63537622408687e-08	0.357535582094591	0.371	0.328	0.000916821034597581	Post
TSPYL2	2.66107782369781e-08	0.427239733924372	0.315	0.259	0.000925762364086233	Post
VGLL4	2.88893558835296e-08	0.36440824426898	0.334	0.283	0.00100503180183211	Post
TRAK1	4.91123407410849e-08	0.428565055617858	0.342	0.306	0.0017085692220416	Post
BBX	7.0190186111291e-08	0.402580493655923	0.31	0.266	0.0024418463846257	Post
NRDC	7.17735721941504e-08	0.398496240075171	0.292	0.247	0.0024969308030623	Post
KDM5B	7.45271049006425e-08	0.337236512037843	0.295	0.245	0.00259272345238845	Post
ACIN1	7.52765455975461e-08	0.392323544786489	0.329	0.288	0.00261879574479303	Post
SETD5	7.53709744961523e-08	0.371899459530223	0.305	0.26	0.00262208083174664	Post
ZRANB2	8.02474762334417e-08	0.368873367066929	0.364	0.324	0.0027917294506852	Post
NMT1	1.09945914974314e-07	0.422070323879179	0.253	0.209	0.00382490843604139	Post
RHOB	1.13603933494795e-07	0.316731643848518	0.426	0.373	0.00395216724235042	Post
BRD9	1.22382840905009e-07	0.398863483454431	0.252	0.206	0.00425757665224437	Post
PKM	1.36097322136513e-07	0.245478233935299	0.343	0.294	0.00473468973980714	Post
PABPC4	1.38223760688728e-07	0.304205758933177	0.494	0.454	0.00480866641060015	Post
SBF2	1.60000876794594e-07	0.213927385615599	0.345	0.277	0.00556627050280712	Post
EPC1	2.11711329133862e-07	0.378064074010783	0.289	0.245	0.00736522542923792	Post
SECISBP2	2.3438401260076e-07	0.488342489916546	0.28	0.244	0.00815398541436784	Post
DNM2	3.28200785802932e-07	0.411743036365048	0.288	0.247	0.0114177771372982	Post
COBLL1	4.41015465689878e-07	0.164877406667548	0.483	0.422	0.0153424870358852	Post
IER3	4.53953489472458e-07	0.372456167323897	0.312	0.257	0.0157925879452573	Post
ZNF292	4.63613654866521e-07	0.324479876628507	0.342	0.303	0.0161286554391514	Post
ADAM10	4.67652393676685e-07	0.276173121397004	0.443	0.401	0.0162691591236182	Post
DPYD	7.50136818661462e-07	0.0816673778231922	0.323	0.243	0.0260965097844136	Post
ICA1	7.89159981534491e-07	0.425657976308668	0.291	0.256	0.0274540865976034	Post
TCF7L2	8.96291100256627e-07	0.313093127529326	0.252	0.204	0.0311810710868278	Post
PPP6R2	9.06832414748899e-07	0.325162544313704	0.287	0.241	0.0315477928766994	Post
CDK12	1.12346222254472e-06	0.297193045474638	0.38	0.343	0.0390841272601084	Post
BCLAF1	1.54156528838812e-06	0.352740341120954	0.295	0.259	0.0536295148177343	Post
EGR1	1.54528173128963e-06	0.123261503197514	0.563	0.476	0.0537588061498351	Post
NIPBL	1.69711650057025e-06	0.309360425989239	0.411	0.386	0.0590409859383383	Post
BTG2	4.70490632670727e-06	0.297274752909162	0.461	0.425	0.163678986199819	Post
BOD1L1	5.04394655517731e-06	0.318720138483289	0.325	0.292	0.175473856708063	Post
PRRC2C	5.06581334316089e-06	0.14032374444812	0.597	0.574	0.176234580395224	Post
ZFC3H1	5.25621463662199e-06	0.310694226447083	0.286	0.244	0.182858450993443	Post
CLK1	5.40523085825253e-06	0.210666444620535	0.349	0.303	0.188042576327747	Post
KMT2E	5.6900460998366e-06	0.325450683322693	0.412	0.4	0.197951013767215	Post
CSNK1A1	5.96378067030085e-06	0.390265598954645	0.354	0.338	0.207473965739096	Post
ERBIN	7.42190754979673e-06	0.262564208440572	0.349	0.309	0.258200741749878	Post
QKI	7.45493637171655e-06	0.285450755961708	0.305	0.263	0.259349781435647	Post
DGLUCY	7.89992675223211e-06	0.277911238823059	0.278	0.231	0.274830551783403	Post
CHD4	7.98434662102434e-06	0.0302825065691081	0.185	0.257	0.277767434598816	Post
FAF1	8.07886808963142e-06	0.202682260761898	0.349	0.293	0.281055741970188	Post
EHMT1	9.89037291959949e-06	0.358751667878304	0.323	0.292	0.344076183499947	Post
N4BP2L2	1.01043363481975e-05	0.277941337411107	0.569	0.571	0.351519757217444	Post
SPIDR	1.09205741383199e-05	0.0239267359726933	0.494	0.41	0.379915853698012	Post
RC3H1	1.25850865150673e-05	0.26748064756979	0.281	0.239	0.437822574772677	Post
CTNNB1	1.59539845568617e-05	0.429479174706767	0.305	0.276	0.55502316874866	Post
UBE2D2	1.91396576194928e-05	0.000433454855034432	0.234	0.31	0.665849548924534	Post
MDM4	1.94432870607465e-05	0.362214396972924	0.263	0.232	0.676412513556312	Post
AFDN	2.25663378790783e-05	0.354137283122196	0.292	0.263	0.785060328475253	Post
BAZ1A	2.37020124961809e-05	0.345742158669403	0.257	0.223	0.824569312729637	Post
LUC7L3	2.55125137134425e-05	0.179922741077591	0.511	0.491	0.887554839576949	Post
MT-CO2	2.68794802985962e-05	0.10591212025701	1	0.974	0.935110240107864	Post
MYO1D	3.07006783697998e-05	0.135597253435619	0.299	0.244	1	Post
ANKHD1	3.86101189319268e-05	0.337269549536774	0.362	0.347	1	Post
MINDY2	4.20879530402793e-05	0.287062643080093	0.338	0.308	1	Post
GSK3B	4.96329825673937e-05	0.272613044643369	0.281	0.247	1	Post
PFKL	5.56407345608907e-05	0.26332665814135	0.274	0.239	1	Post
ATF7IP	6.05389973812289e-05	0.329876917064993	0.302	0.276	1	Post
ZNF638	6.62202043129744e-05	0.207717638874815	0.459	0.442	1	Post
ERCC1	6.91293811242466e-05	0.305799423470098	0.264	0.226	1	Post
PHIP	7.75532996950923e-05	0.262397425289496	0.322	0.289	1	Post
NKTR	0.000101297535830388	0.241189067365911	0.457	0.446	1	Post
PRRC2B	0.000107276080874852	0.31828518915804	0.331	0.312	1	Post
KLF4	0.000119835858924066	0.26331615260303	0.341	0.302	1	Post
ANKRD13D	0.000126064610864739	0.312277758228763	0.282	0.253	1	Post
ANK3	0.000136359167365835	0.22773906149826	0.35	0.317	1	Post
EXOC4	0.000147735744041986	0.103671776625302	0.412	0.357	1	Post
RBMS1	0.000156399966153825	0.271890461497654	0.295	0.263	1	Post
NF1	0.000187707713341035	0.28866852970687	0.323	0.298	1	Post
AOPEP	0.000189505677618364	0.287776513043348	0.295	0.262	1	Post
ZMYM2	0.000209397880715243	0.318731688875395	0.327	0.311	1	Post
DYRK1A	0.000260226642052287	0.324354406387225	0.284	0.258	1	Post
CNOT2	0.000272581214719179	0.0153729634876556	0.192	0.255	1	Post
YME1L1	0.000274239135844204	0.287106194930743	0.357	0.333	1	Post
R3HDM2	0.000274353036682941	0.304981650279766	0.287	0.265	1	Post
SMAD3	0.000284838506938862	0.120744773913625	0.354	0.303	1	Post
RNF19A	0.000290639098805154	0.249018575251578	0.357	0.334	1	Post
RALGAPA2	0.000291403248107274	0.272334730907308	0.442	0.436	1	Post
TJP1	0.000395786565353497	0.345348653264905	0.263	0.24	1	Post
UBE2D3	0.00050730987776735	0.319481964486655	0.319	0.308	1	Post
FNBP4	0.000556860640099081	0.242828480773269	0.322	0.302	1	Post
WNK1	0.000564661570916045	0.0237894397258656	0.206	0.268	1	Post
HNRNPA2B1	0.000570901461522475	0.135505354206081	0.682	0.68	1	Post
WTAP	0.000591368517927001	0.252058244018573	0.325	0.294	1	Post
ARID1A	0.000605278289030659	0.0204831283428	0.203	0.265	1	Post
RHOT2	0.000681216574868625	0.224145019925921	0.256	0.224	1	Post
BICDL2	0.00070258748990505	0.278227224821525	0.349	0.329	1	Post
CALM2	0.000925435279967262	0.0109540769880847	0.393	0.484	1	Post
EPB41	0.00097672990557739	0.0209790958529885	0.233	0.297	1	Post
NT5C	0.00120718277786157	0.35271068072434	0.263	0.249	1	Post
SOX4	0.00125268648695445	0.355818246517434	0.64	0.68	1	Post
PBRM1	0.00125860785055806	0.259926047394099	0.295	0.275	1	Post
ANAPC16	0.00136094808617594	0.0296046971730348	0.201	0.259	1	Post
SDC1	0.00150054287007658	0.209730560690346	0.296	0.273	1	Post
PPP4R1	0.00211427170368856	0.297735645381885	0.251	0.232	1	Post
LRRFIP1	0.00223257395066322	0.222898765993677	0.304	0.285	1	Post
STX16	0.00261721068692095	0.28473131517113	0.295	0.286	1	Post
ERC1	0.00278424526922322	0.191338686215218	0.281	0.257	1	Post
MT-ND3	0.00287037134998785	0.128890999521766	0.985	0.948	1	Post
ZCCHC7	0.0031565324065687	0.177720665791635	0.312	0.281	1	Post
NSRP1	0.00315832069354658	0.00912786352133033	0.2	0.253	1	Post
RTN4	0.00328583202338564	0.168646934887604	0.269	0.344	1	Post
RNMT	0.00337196666892783	0.00257327262475271	0.301	0.38	1	Post
GRHL2	0.00341148043563109	0.115345859150431	0.299	0.266	1	Post
PIK3R1	0.003701622991735	0.0148050068903252	0.201	0.251	1	Post
PPP6R3	0.00393325719954661	0.208722554817134	0.283	0.259	1	Post
PNN	0.00418454537217249	0.193172663823669	0.44	0.437	1	Post
PERP	0.00423952277045117	0.209162845595241	0.429	0.405	1	Post
NAP1L4	0.00466570341114204	0.246712434791915	0.269	0.256	1	Post
KAT6B	0.00527220948936039	0.282691410261821	0.292	0.283	1	Post
SLK	0.00537019163933469	0.225946361246768	0.279	0.262	1	Post
YTHDC1	0.00565849004109371	0.28181028575888	0.26	0.248	1	Post
GAS5	0.00611456602304589	0.205945951630551	0.508	0.521	1	Post
MORF4L1	0.00657206527029942	0.0259111692704141	0.239	0.297	1	Post
RBPMS	0.00684800208666732	0.106047440585634	0.326	0.3	1	Post
VPS13B	0.00766017406455322	0.0808180031439927	0.343	0.313	1	Post
LIMCH1	0.00838948851027192	0.0316164884234098	0.224	0.276	1	Post
S100A10	0	3.67630476959859	0.541	0.054	0	Pre
LYZ	1.10120692978132e-272	3.80569245957994	0.35	0.002	3.83098878801624e-268	Pre
PHGR1	4.04524590413777e-247	2.87357800293042	0.329	0.005	1.40730059759049e-242	Pre
RARRES1	4.99296844372849e-240	2.09269423856799	0.347	0.014	1.7370037918887e-235	Pre
FTH1	9.08009884026228e-228	1.80859585834081	0.833	0.495	3.15887558553884e-223	Pre
CD9	3.82287387902543e-223	2.26072516226455	0.538	0.145	1.32993959377416e-218	Pre
PEBP1	2.27380789613428e-222	2.48223769091769	0.481	0.107	7.91035028986153e-218	Pre
RPS27	1.01652958809427e-212	2.21882649639916	0.856	0.607	3.53640478402115e-208	Pre
FTL	3.54081240225057e-210	1.71262217219395	0.797	0.446	1.23181322661895e-205	Pre
KRT23	2.3108938313199e-204	2.1171632716036	0.273	0.003	8.0393685497788e-200	Pre
KLK2	3.7182508540308e-200	3.28071852877151	0.261	0	1.29354228960877e-195	Pre
FAM118A	2.28050141618785e-194	1.44168097181227	0.387	0.055	7.93363637677592e-190	Pre
ACTB	2.01958739040765e-193	1.29462063923248	0.835	0.469	7.02594257248918e-189	Pre
RPS19	7.74575908051117e-193	1.53852369776746	0.86	0.591	2.69467212651903e-188	Pre
MYL12B	1.31571331704422e-185	1.60198528009208	0.579	0.202	4.57723505866512e-181	Pre
RPL21	4.13585253571935e-181	2.26440042284209	0.587	0.249	1.43882173865141e-176	Pre
TMEM258	9.12563180304208e-178	1.47415651374044	0.381	0.064	3.17471604796031e-173	Pre
TAGLN2	5.75745377308612e-177	1.36606753415371	0.334	0.041	2.00296059311893e-172	Pre
RPS16	1.75104301009333e-175	1.6951254698236	0.691	0.358	6.09170352781368e-171	Pre
CYB5A	2.54110439964788e-175	2.29054653209219	0.478	0.145	8.84024809593501e-171	Pre
SSR2	1.83590968160977e-174	1.21635908739225	0.38	0.063	6.38694619135222e-170	Pre
FBLN1	8.13981408510267e-170	1.31934323450954	0.348	0.05	2.83175992206637e-165	Pre
STMN1	1.65568427264594e-169	1.54573864585183	0.34	0.047	5.75996001610797e-165	Pre
NME2	6.27731859599469e-167	1.65844676331256	0.544	0.192	2.18381636636059e-162	Pre
LGALS3	5.28216413164093e-166	1.47249159991444	0.44	0.105	1.83761207975656e-161	Pre
CAPG	1.24121436625904e-165	1.40884644389921	0.315	0.037	4.31806065877859e-161	Pre
ENO1	2.64693356216342e-165	1.43314986949608	0.408	0.086	9.20841716941031e-161	Pre
MYL6	6.84671848899261e-164	1.65781911318895	0.606	0.271	2.38190489513564e-159	Pre
NDUFC2	1.53890618028906e-163	1.77823785677288	0.343	0.056	5.3537007106076e-159	Pre
RPLP0	2.00253360873123e-163	1.26421686863467	0.844	0.623	6.96661417141507e-159	Pre
UBA52	2.47923692699752e-163	1.67211906756846	0.584	0.247	8.62501734533169e-159	Pre
RPS11	9.09879843191276e-162	1.60155441758151	0.717	0.404	3.16538098647813e-157	Pre
EEF1G	1.10557750483133e-160	1.50658149997605	0.522	0.181	3.84619358155771e-156	Pre
RPL27	4.28368758352779e-159	1.92866657141391	0.531	0.214	1.49025207343348e-154	Pre
DBI	3.48194775804063e-156	1.6224162042731	0.38	0.079	1.21133480554476e-151	Pre
SPINT2	2.33185442566988e-155	1.22351617794458	0.529	0.173	8.11228836146296e-151	Pre
COX6C	9.55993187964458e-155	1.61955737699115	0.442	0.126	3.32580470160955e-150	Pre
SEC61G	2.07502604547297e-154	1.32578178778597	0.35	0.061	7.21880810959592e-150	Pre
RPL18	3.97234805367033e-154	1.8965952078792	0.697	0.425	1.38194016439137e-149	Pre
COX6A1	7.19980144886187e-154	1.41127374706677	0.387	0.085	2.50473892604455e-149	Pre
RPS3	6.10802857744269e-153	1.85484927092717	0.68	0.393	2.12492206180654e-148	Pre
RPS5	9.60772700801309e-153	1.73907096852198	0.561	0.243	3.34243214881767e-148	Pre
NDUFA4	1.42694579945852e-152	1.54127959754514	0.39	0.091	4.96420174173625e-148	Pre
MRPL51	6.47649388319059e-150	1.15863500220633	0.31	0.043	2.25310745702318e-145	Pre
CHCHD2	2.82263803286649e-149	1.5982362855726	0.458	0.145	9.81967545253922e-145	Pre
ACTG1	4.96622036184041e-149	1.10640209134414	0.826	0.556	1.72769840168066e-144	Pre
SELENOH	2.76124254293483e-145	1.14954887089276	0.382	0.083	9.60608668261599e-141	Pre
CD63	3.16528896294399e-145	1.88204536282556	0.478	0.177	1.10117237731859e-140	Pre
TOMM7	4.41102560495425e-145	1.47584230668078	0.389	0.097	1.53455169770753e-140	Pre
CPM	7.28078947769429e-145	1.38705739046711	0.268	0.028	2.53291385139507e-140	Pre
LINC00393	4.95758283967116e-143	1.51430424001368	0.269	0.031	1.7246934940932e-138	Pre
COMMD6	1.82063178465804e-141	1.37319505032062	0.361	0.08	6.33379591564687e-137	Pre
ANAPC11	1.1339943947605e-140	1.13283965101497	0.301	0.045	3.94505309993229e-136	Pre
KRT18	2.76596644348939e-139	1.62793243032368	0.565	0.244	9.62252066025524e-135	Pre
RPL19	3.30288796479675e-139	1.67439351687002	0.683	0.417	1.14904169407314e-134	Pre
SPINK1	3.45623522517367e-139	3.78512306718052	0.488	0.218	1.20238967248567e-134	Pre
SUMO2	9.59944967267235e-139	1.44746853740298	0.444	0.142	3.33955254662598e-134	Pre
RPS2	1.01570888420318e-138	1.32437879784148	0.859	0.681	3.53354963725443e-134	Pre
RPLP1	3.60645553065943e-138	1.80271298831776	0.897	0.765	1.25464981456111e-133	Pre
RPL13A	2.47473653119321e-137	1.33136157244048	0.767	0.506	8.60936091836805e-133	Pre
KRTCAP2	3.42431443975689e-137	1.33220777323818	0.379	0.095	1.19128475044702e-132	Pre
SRSF9	1.21922719745534e-136	1.14592369739706	0.372	0.084	4.24156949722738e-132	Pre
RACK1	6.18583768859446e-136	1.51126717130411	0.59	0.28	2.15199107348513e-131	Pre
DYNLRB1	6.58136684824728e-136	1.23152314534543	0.34	0.069	2.28959171283675e-131	Pre
AC019197.1	8.09529398494989e-136	1.71171931302302	0.32	0.063	2.81627182442422e-131	Pre
COX8A	1.5692569161504e-134	1.0607352218583	0.299	0.047	5.45928788559563e-130	Pre
SEC61B	1.89724581143487e-134	1.23606648261748	0.344	0.073	6.60032845340078e-130	Pre
HMGN2	2.54749591477245e-134	1.37192417610391	0.449	0.143	8.86248353790189e-130	Pre
FAU	1.32327886546043e-133	1.57367419733326	0.587	0.3	4.60355484505029e-129	Pre
RPL15	2.20764159447948e-133	1.72720569190719	0.665	0.404	7.68016434303467e-129	Pre
CLDN4	6.96163682318395e-133	0.800191660354376	0.757	0.419	2.42188383441746e-128	Pre
PFN1	1.30024619928852e-132	1.30921531624712	0.414	0.114	4.52342650270483e-128	Pre
RALBP1	3.61056473719288e-132	1.66625389460686	0.501	0.21	1.25607936642203e-127	Pre
FXYD3	3.8456798698645e-132	1.41740839662554	0.588	0.278	1.33787356992716e-127	Pre
RPL8	4.1391072484761e-132	1.66147182277474	0.693	0.433	1.43995402067235e-127	Pre
SNRPD2	2.23801771405839e-131	1.2003498379881	0.419	0.121	7.78583982543774e-127	Pre
H3F3A	5.25520740119951e-130	1.34474632135412	0.677	0.383	1.8282341028033e-125	Pre
UQCRQ	6.92553052380365e-130	1.32759291223959	0.409	0.12	2.40932281392605e-125	Pre
UQCRH	1.2878986814471e-129	1.54228001734761	0.486	0.19	4.48047072288633e-125	Pre
HINT1	4.60804571196356e-129	1.54702646813045	0.464	0.171	1.603093022735e-124	Pre
EMP2	5.17744933315694e-129	1.00067052295341	0.441	0.129	1.80118284851197e-124	Pre
ATP5MC3	1.10001595069496e-128	1.20778654465369	0.343	0.077	3.8268454908727e-124	Pre
RPL23A	2.88554623361204e-127	1.71479343277684	0.653	0.397	1.00385267921129e-122	Pre
DSTN	7.03928645507229e-127	1.36395217044938	0.472	0.172	2.4488973648551e-122	Pre
RPS27A	9.4013854488871e-127	1.81969420909278	0.643	0.383	3.27064798381333e-122	Pre
ATP5MC2	1.49713355172232e-126	1.34743840543039	0.424	0.137	5.20837791308679e-122	Pre
MYL12A	1.83674867124078e-126	1.13648249646695	0.439	0.134	6.38986495237955e-122	Pre
PPP2R2B	1.92779068088325e-126	0.97117100672987	0.281	0.043	6.70659099972474e-122	Pre
RPL28	3.40786875755613e-126	1.1627071373544	0.895	0.747	1.1855634620662e-121	Pre
NDUFB2	2.01349467862569e-125	1.16766639401659	0.373	0.094	7.00474663747093e-121	Pre
RPS28	7.97015051238317e-124	2.01981787724689	0.653	0.424	2.77273566175298e-119	Pre
MGST3	7.53256825236017e-123	1.21755488928112	0.31	0.064	2.62050516931358e-118	Pre
YBX1	1.45463596974291e-122	1.22363350885661	0.494	0.183	5.06053307513862e-118	Pre
RPL30	2.76421309354905e-122	1.79060498535513	0.715	0.471	9.61642093114777e-118	Pre
COX4I1	4.16107754263327e-122	1.37380940014515	0.454	0.167	1.44759726630669e-117	Pre
MAML2	1.87234492126918e-121	1.46067307007377	0.541	0.237	6.51370074660334e-117	Pre
UFC1	2.69964157768671e-121	0.981428134516946	0.335	0.075	9.3917830846143e-117	Pre
ETFB	4.42251080958544e-121	0.90609092017579	0.268	0.04	1.53854728554668e-116	Pre
TPM3	1.74529265426707e-120	1.15349700125058	0.507	0.198	6.07169861492972e-116	Pre
ATP5MF	1.307287543286e-118	1.10492119316616	0.315	0.067	4.54792263433765e-114	Pre
SIVA1	1.88675637414524e-118	0.86395890818907	0.27	0.042	6.56383675001387e-114	Pre
APLP2	2.35494555819793e-118	1.31128840458742	0.457	0.169	8.19262010241477e-114	Pre
ATP5MC1	3.47062706223883e-118	0.912666245704477	0.292	0.053	1.20739644868227e-113	Pre
PSMB4	1.90497565714751e-117	0.940002474836653	0.252	0.035	6.62721981365047e-113	Pre
RPL35	7.7021004069837e-117	1.62355388225013	0.67	0.447	2.67948371058556e-112	Pre
RPS6	9.83273031889757e-117	2.57809491709582	0.677	0.5	3.42070855064128e-112	Pre
MGST1	1.55971022080272e-116	1.4622907282894	0.484	0.195	5.42607588715059e-112	Pre
SCPEP1	2.12456568945809e-116	0.931073710498374	0.332	0.075	7.39115157705576e-112	Pre
RAN	1.25516802515085e-115	1.0415097761651	0.347	0.086	4.3666040426973e-111	Pre
SRP14	6.0452830454975e-115	1.34052964225131	0.476	0.188	2.10309351869813e-110	Pre
DDT	2.50760844733347e-114	0.984375302968111	0.275	0.049	8.72371902742841e-110	Pre
SNRPF	8.9740433888191e-114	1.11061622880665	0.347	0.09	3.12197995453628e-109	Pre
RPS13	2.73525103601239e-112	1.51145978113415	0.554	0.283	9.51566482918351e-108	Pre
NDUFS6	7.1991793780365e-112	1.02883639179644	0.324	0.077	2.50452251382512e-107	Pre
RPS21	3.51278517085464e-111	1.55500447387318	0.518	0.259	1.22206283308862e-106	Pre
SRGAP1	5.41600764465063e-111	1.21212823924835	0.326	0.08	1.88417489949751e-106	Pre
YWHAB	7.22855040379127e-111	1.09479893083613	0.415	0.137	2.51474039997494e-106	Pre
RPS9	8.03795440757443e-111	1.25646741963853	0.674	0.422	2.79632395885107e-106	Pre
SSR4	3.29372711642664e-110	1.1639602868268	0.363	0.106	1.14585472653366e-105	Pre
POMP	2.06938486927432e-109	1.04493578929326	0.315	0.073	7.19918302171845e-105	Pre
SLC26A2	2.13018247393603e-109	1.88475421910738	0.267	0.053	7.41069180857606e-105	Pre
APRT	2.53417074424037e-109	0.924260066282429	0.301	0.064	8.81612660213783e-105	Pre
OAZ1	8.55896874522105e-109	0.982754744516104	0.513	0.208	2.97757963677495e-104	Pre
STEAP2	2.8471932201448e-108	1.39375654278526	0.257	0.046	9.90510049356174e-104	Pre
LAMTOR4	9.35341350425964e-108	0.913480811641834	0.303	0.067	3.25395902399689e-103	Pre
ROMO1	9.80303576151877e-107	1.0206298175513	0.283	0.058	3.41037811107476e-102	Pre
PSMB3	1.58427212178047e-106	0.948330368250884	0.266	0.049	5.51152428446208e-102	Pre
RPL17	2.84998154422498e-106	1.71046891132964	0.612	0.374	9.91480079420427e-102	Pre
PPIA	1.82914356793164e-105	1.53321389523157	0.546	0.289	6.36340755847737e-101	Pre
CFL1	2.89637502381773e-105	1.04656107901164	0.565	0.26	1.00761990703595e-100	Pre
PARK7	3.26768330628749e-104	0.98057943488431	0.307	0.072	1.13679434542435e-99	Pre
SNRPD1	5.73217757285549e-104	1.04701971798229	0.295	0.067	1.9941672558207e-99	Pre
RPL23	1.25886197427918e-103	1.62408593102165	0.575	0.34	4.37945492231984e-99	Pre
ARPC3	1.2521361882962e-102	1.15540887672672	0.407	0.142	4.35605658546364e-98	Pre
RPL22	7.41857646862221e-102	1.35989009387363	0.614	0.371	2.58084856766898e-97	Pre
MICOS10	1.14505667051803e-101	1.06980934301256	0.388	0.126	3.98353765106517e-97	Pre
EEF1D	2.34350247584821e-101	0.97142986318974	0.502	0.205	8.15281076322835e-97	Pre
RPL18A	2.36768747391614e-101	1.2853156143548	0.682	0.44	8.23694795300685e-97	Pre
EIF1	3.98579488899529e-101	0.761409221218686	0.875	0.686	1.38661818393257e-96	Pre
MLEC	8.61699602387016e-101	0.884168249082713	0.297	0.07	2.99776674674419e-96	Pre
ATP5MG	1.23776769787834e-100	1.28408456729305	0.428	0.169	4.30607004414897e-96	Pre
RPS23	1.67681890107158e-100	1.48173895463629	0.654	0.429	5.83348527493794e-96	Pre
EIF5	2.4860980651259e-100	1.09503431489458	0.601	0.308	8.64888655876649e-96	Pre
MDK	4.84602381308983e-100	1.31285619710988	0.412	0.154	1.68588322433582e-95	Pre
RPL11	6.61854683924586e-100	1.65170437538735	0.721	0.566	2.30252625990524e-95	Pre
PCBD1	1.56501683341782e-99	0.867660342143007	0.264	0.053	5.44453706177727e-95	Pre
HNRNPA3	6.93528984383707e-99	0.916551453557979	0.594	0.291	2.41271798377248e-94	Pre
UQCR11	1.4270132497469e-98	1.10880415191129	0.381	0.127	4.96443639454448e-94	Pre
SEM1	1.85169341266338e-98	1.00814046275928	0.455	0.18	6.44185621331463e-94	Pre
POLR2L	3.51108417302296e-98	0.971085106444736	0.34	0.098	1.22147107295296e-93	Pre
PFDN2	4.48503192676551e-98	0.916887371069003	0.354	0.105	1.56029775700245e-93	Pre
SRSF10	1.18661265134887e-97	0.940325382518336	0.502	0.216	4.1281067527776e-93	Pre
AKR1C3	1.61148882654546e-97	1.0800669547596	0.253	0.051	5.60620847866899e-93	Pre
COX7A2	2.13785219297445e-97	1.02120041778962	0.346	0.104	7.4373739941388e-93	Pre
TSTD1	4.11699459415365e-97	0.928777101173771	0.33	0.092	1.43226124936011e-92	Pre
RPS4X	6.74465614369402e-97	1.61569344889755	0.643	0.446	2.34639842582971e-92	Pre
S100A11	1.03632722580868e-96	1.55559662392014	0.768	0.599	3.60527878586581e-92	Pre
COX14	4.8634583565001e-95	0.837480023540372	0.261	0.054	1.69194852764282e-90	Pre
ATP5PD	1.7941622723535e-94	0.887381326385738	0.296	0.074	6.24171112929058e-90	Pre
MAL2	4.53769333305545e-94	0.898017484812493	0.401	0.138	1.57861813363666e-89	Pre
ATP5PF	4.35816579342588e-93	1.09610342118201	0.401	0.152	1.51616229787493e-88	Pre
AUTS2	6.10705920496375e-93	1.30470094926588	0.29	0.08	2.12458482681484e-88	Pre
NDUFA11	1.30811719366105e-92	0.884653365867151	0.292	0.073	4.55080890502744e-88	Pre
NDUFB4	2.32542624786543e-91	0.891490735607499	0.272	0.064	8.08992537369905e-87	Pre
RPL35A	3.27175509545302e-91	1.59124707950737	0.593	0.384	1.13821088015715e-86	Pre
RPL32	5.28909076155829e-91	1.78323010898505	0.693	0.553	1.84002178503851e-86	Pre
LSM7	6.58295396591133e-91	0.83508765578845	0.321	0.09	2.29014385520089e-86	Pre
LAMTOR5	1.4555650398894e-90	0.787038938162935	0.268	0.061	5.06376521727125e-86	Pre
RPL24	1.78000711069794e-90	1.36329560120074	0.688	0.5	6.19246673740706e-86	Pre
RPS14	3.1460204669538e-90	1.7244877435649	0.655	0.481	1.09446906024856e-85	Pre
SPCS2	3.77830165295182e-90	0.827591934169959	0.303	0.083	1.31443336204541e-85	Pre
TCEA3	4.75237845826772e-90	0.704456810383703	0.254	0.054	1.65330494184676e-85	Pre
WDR83OS	5.80275428107427e-90	0.830714417597638	0.317	0.088	2.01872018684293e-85	Pre
NDUFA1	7.32933800015985e-90	1.04437326910893	0.354	0.12	2.54980339687561e-85	Pre
SUB1	7.85296161470575e-90	0.865775678090242	0.389	0.135	2.73196681613998e-85	Pre
SET	8.74733509690671e-90	0.965190128037556	0.474	0.208	3.04311040686287e-85	Pre
LMNA	5.55398709387663e-89	0.896950708300194	0.556	0.27	1.93217657008874e-84	Pre
JTB	2.09633349586584e-87	0.750143280261095	0.296	0.079	7.29293459876765e-83	Pre
RBM8A	3.68389892173288e-87	0.887734395043564	0.369	0.128	1.28159159588165e-82	Pre
BLVRB	4.03583001394643e-87	0.754473910559241	0.29	0.075	1.40402490355183e-82	Pre
RPS3A	4.66619079930753e-87	1.68453854226378	0.583	0.396	1.62332111717109e-82	Pre
DYNLL1	8.59807487412654e-87	0.932397508501268	0.527	0.247	2.99118426795988e-82	Pre
CLIC1	5.04874251599781e-86	0.855151203607616	0.326	0.099	1.75640703389048e-81	Pre
RPS29	3.36588585144648e-85	1.25061726862038	0.553	0.325	1.17095802885972e-80	Pre
KDELR1	3.81636468518167e-85	0.657838139332287	0.266	0.063	1.32767511032785e-80	Pre
COX6B1	4.69419847236923e-85	1.10337	0.442	0.187	1.63306470655253e-80	Pre
PFDN5	4.89054695549684e-85	1.05016929812311	0.52	0.268	1.7013723803478e-80	Pre
PSMD8	3.92179049708844e-84	0.739687334471481	0.332	0.102	1.3643516960321e-79	Pre
AHNAK	5.20542855269734e-84	0.934753353559025	0.433	0.177	1.81091653919788e-79	Pre
CD24	2.02263775866399e-83	0.803176352435923	0.302	0.088	7.03655449861615e-79	Pre
RPS7	2.61822185727209e-83	1.54799463552867	0.564	0.36	9.10853201926387e-79	Pre
AURKAIP1	5.13775801704861e-83	0.858559284500466	0.303	0.088	1.78737463655104e-78	Pre
COX7C	1.6810911860023e-82	1.07111349314279	0.482	0.239	5.84834812698339e-78	Pre
RPS24	1.8738699460815e-82	1.48486034265107	0.653	0.468	6.51900615542294e-78	Pre
GNG5	5.95899142847346e-82	0.99900348292233	0.368	0.139	2.07307352805163e-77	Pre
RPS15	8.62908866223868e-82	1.24493669015458	0.662	0.461	3.00197365470621e-77	Pre
RAC1	8.90412617331644e-82	0.816841023656509	0.52	0.252	3.09765645443506e-77	Pre
SRI	8.93953583132577e-82	0.799515609198906	0.312	0.094	3.10997512035992e-77	Pre
TPT1	1.25340512240987e-81	1.0977436448241	0.857	0.74	4.36047108035169e-77	Pre
ISG15	3.64180568384834e-81	1.00582211846224	0.288	0.08	1.266947779354e-76	Pre
NEDD4L	4.40167982236136e-81	0.874925586583865	0.552	0.286	1.53130039340129e-76	Pre
PPIB	2.39690227014531e-80	0.913128067488076	0.316	0.101	8.33858330760852e-76	Pre
HSP90B1	7.78117161749323e-80	0.878385953191202	0.41	0.167	2.70699179400972e-75	Pre
UBL5	9.73965480564318e-80	0.987749352190845	0.406	0.165	3.38832851033521e-75	Pre
ATP5F1E	3.54804041103469e-79	1.45666912610302	0.514	0.313	1.23432777859486e-74	Pre
PSMA7	1.55319614311273e-78	0.976453380943512	0.303	0.095	5.40341406227487e-74	Pre
HSBP1	1.80822460391637e-78	0.859808438140703	0.299	0.09	6.29063257456464e-74	Pre
VAMP8	5.87516182548061e-78	0.907075490242226	0.33	0.111	2.04391004746645e-73	Pre
FBP1	6.73436551749995e-78	1.18787198553095	0.311	0.109	2.34281841988306e-73	Pre
NDUFB7	9.43083825988822e-78	0.799245578884076	0.279	0.079	3.28089432223251e-73	Pre
TXN	9.92347028432031e-78	1.16884838258315	0.499	0.268	3.45227607721219e-73	Pre
TRMT112	3.80504172709381e-77	0.794979547429582	0.316	0.102	1.32373596643867e-72	Pre
RPL7A	5.12302698354468e-77	1.49665023974399	0.628	0.468	1.78224985730536e-72	Pre
RPL36AL	2.74291070196413e-76	0.897434981629174	0.395	0.164	9.542312041063e-72	Pre
NDUFA13	5.62617701659149e-76	0.90245067370972	0.467	0.218	1.95729072230201e-71	Pre
UBC	1.26319746427932e-75	0.770135815598088	0.873	0.695	4.39453765848132e-71	Pre
S100A13	2.08636244760967e-75	0.707190234318744	0.283	0.081	7.25824631898929e-71	Pre
PSMB1	2.22945435066848e-75	0.72882748649557	0.291	0.088	7.75604874054056e-71	Pre
BAG1	2.23136263177954e-75	0.761362534397634	0.282	0.084	7.76268745969783e-71	Pre
TALDO1	3.01845711046213e-75	0.710846383787556	0.26	0.069	1.05009104415867e-70	Pre
ATP5PO	3.66251704568584e-75	0.779816607503278	0.279	0.081	1.27415305502365e-70	Pre
ELOB	6.13852117179407e-75	0.833809800814474	0.42	0.177	2.13553013045544e-70	Pre
CANX	7.2906815941007e-75	0.718890873702279	0.316	0.103	2.53635521977169e-70	Pre
RPL14	1.93417997339103e-74	1.14757145065881	0.667	0.498	6.72881870943007e-70	Pre
C19orf33	2.35248312283655e-74	0.751509426143092	0.332	0.113	8.18405353603608e-70	Pre
OST4	3.51997125382711e-74	0.899014854663882	0.344	0.126	1.22456279949391e-69	Pre
C9orf16	4.65588970973464e-74	0.838984055865302	0.344	0.124	1.61973747111958e-69	Pre
NDUFS5	5.01940662595711e-74	0.960128624086076	0.391	0.159	1.74620137110422e-69	Pre
TMEM59	7.84083326272767e-74	0.713776815486424	0.298	0.093	2.72774748377033e-69	Pre
UQCR10	1.67829425148891e-73	1.01946469879948	0.363	0.142	5.83861787150478e-69	Pre
TNFAIP2	1.88970636587814e-73	2.01243548295907	0.633	0.423	6.57409947625345e-69	Pre
TRIR	3.40859485117768e-73	0.761669236079346	0.329	0.114	1.1858160627762e-68	Pre
TBCA	3.57058452821649e-73	0.794466493756091	0.395	0.159	1.24217065152123e-68	Pre
RPL6	4.06486164910141e-73	1.27528168455803	0.662	0.506	1.41412471910589e-68	Pre
RPL41	5.19534505251714e-73	2.03065979106056	0.737	0.684	1.80740859032019e-68	Pre
RPS18	7.86562523974074e-73	1.25681785452762	0.796	0.687	2.73637236465341e-68	Pre
TMBIM6	1.36096638829303e-72	1.02703573077695	0.456	0.232	4.73466596823263e-68	Pre
CIB1	2.83799967455977e-72	0.783398857125881	0.349	0.128	9.87311706782597e-68	Pre
GALNT1	4.28144601138296e-72	0.917578224595613	0.38	0.158	1.48947225290002e-67	Pre
SLC25A5	4.72415332660078e-72	0.867466243677812	0.283	0.089	1.64348570079114e-67	Pre
DEK	1.88307994749102e-71	0.785245522083911	0.341	0.125	6.5510468293265e-67	Pre
CENPX	4.77354268105308e-71	0.712077655288143	0.274	0.081	1.66066776331156e-66	Pre
RPL10	7.48975632675365e-71	1.68136312009439	0.727	0.629	2.60561132851433e-66	Pre
TACSTD2	1.03751061537058e-70	0.75769763764961	0.646	0.393	3.6093956798127e-66	Pre
S100A4	1.52681452745496e-70	1.62964021555109	0.294	0.099	5.31163505956305e-66	Pre
RPS26	2.02181043102021e-70	1.00980982112914	0.481	0.247	7.0336763084762e-66	Pre
PRDX2	2.64757047102604e-70	0.868121057945345	0.275	0.085	9.21063291165249e-66	Pre
PRDX5	3.33878699155031e-70	0.715576688421874	0.266	0.078	1.16153060649044e-65	Pre
PSMD4	1.66376800380081e-69	0.594895300323554	0.276	0.082	5.78808250842263e-65	Pre
MAFF	3.00858367511538e-69	0.940776159322021	0.301	0.105	1.04665617473589e-64	Pre
TOMM20	3.12691950971342e-69	0.693199478662006	0.289	0.094	1.0878240282342e-64	Pre
TMSB10	4.11214289514794e-69	1.56254142334759	0.811	0.633	1.43057339179302e-64	Pre
HNRNPA1	5.03259559293327e-69	0.980417827964086	0.472	0.249	1.75078968082556e-64	Pre
LMAN1	5.69158556525961e-69	0.626538594900775	0.251	0.071	1.98004570229817e-64	Pre
GPX4	8.54216661095824e-69	0.758203007609975	0.354	0.136	2.97173434228626e-64	Pre
SMIM26	1.10031149089607e-68	0.700672671819385	0.251	0.071	3.82787364567834e-64	Pre
TUBB	2.82814601300457e-68	0.833783374074115	0.324	0.117	9.83883716464162e-64	Pre
HMGN1	3.82312873617126e-68	0.88167235978255	0.504	0.265	1.33002825602662e-63	Pre
KRT17	6.21880365975376e-68	1.65189461568524	0.383	0.19	2.16345960519174e-63	Pre
NACA	4.50702659507541e-67	1.40923786933299	0.579	0.421	1.56794948216078e-62	Pre
SPCS1	8.0039486242367e-67	0.692859942893935	0.279	0.089	2.7844936868857e-62	Pre
RPS10	1.60872106980331e-66	0.944941980727126	0.412	0.194	5.59657972973874e-62	Pre
RPLP2	1.64223332190282e-66	0.939649813144465	0.75	0.588	5.71316550356771e-62	Pre
ATP5MPL	2.04133305031362e-66	0.737884437853236	0.309	0.11	7.10159354873606e-62	Pre
RPL10A	2.46384451237141e-66	1.01645855640786	0.615	0.408	8.57146867408892e-62	Pre
SNRPE	4.60770537611042e-66	0.727185626985382	0.274	0.087	1.60297462329506e-61	Pre
RPL5	1.28504525998701e-65	1.2684130039878	0.558	0.385	4.4705439549688e-61	Pre
TRAPPC5	1.59393163969764e-65	0.665738768625217	0.251	0.073	5.54512878134413e-61	Pre
RPS15A	1.79202768206207e-65	1.25701476584851	0.659	0.512	6.23428510312573e-61	Pre
KRT10	1.9401645972304e-65	0.721101167438559	0.385	0.162	6.74963861730484e-61	Pre
RPL38	2.90807811798123e-65	1.07487681163471	0.525	0.331	1.01169129646449e-60	Pre
MIF	3.96106365530349e-65	1.0659470782917	0.526	0.299	1.37801443504353e-60	Pre
PDXK	8.19775559708364e-65	0.687272867710762	0.349	0.137	2.85191719466943e-60	Pre
GADD45GIP1	1.423714124477e-64	0.721944726578467	0.256	0.078	4.95295906764303e-60	Pre
RPL27A	2.1985981103491e-64	0.889586543943462	0.659	0.448	7.64870296609347e-60	Pre
ATP6V0E1	1.2677933106843e-63	0.681826637173219	0.29	0.101	4.4105261485396e-59	Pre
ANXA4	1.72248375142959e-63	0.749628966591537	0.361	0.152	5.99234872284841e-59	Pre
ACTN4	1.93882354378718e-63	0.866038822003484	0.529	0.291	6.74497322648121e-59	Pre
CCT3	3.70031878283353e-63	0.626363709048723	0.318	0.117	1.28730390135996e-58	Pre
TMED4	6.5399749784644e-63	0.571171471151099	0.253	0.076	2.27519189525798e-58	Pre
RPL7	6.65871663847175e-63	1.06282592396573	0.489	0.289	2.31650093135794e-58	Pre
VAPA	9.8742576126648e-63	0.661651550350817	0.416	0.189	3.43515548086996e-58	Pre
MRPL57	2.61177642253775e-62	0.609925765720793	0.304	0.108	9.08610899636657e-58	Pre
RPS17	2.92704926916854e-62	1.04653265504458	0.476	0.275	1.01829117025104e-57	Pre
NDUFB10	3.08579283913126e-62	0.648966318651725	0.276	0.092	1.07351647080537e-57	Pre
GUK1	3.1630656409343e-62	0.654427753428202	0.319	0.119	1.10039890582463e-57	Pre
PBX1	9.1452376091737e-62	1.38706039880758	0.562	0.377	3.18153671185544e-57	Pre
BEX3	1.62152508147852e-61	0.846968274708314	0.28	0.099	5.64112360595563e-57	Pre
PSMA2	4.24349043008088e-61	0.719753104642768	0.258	0.084	1.47626788572084e-56	Pre
YWHAZ	1.29891471301664e-60	0.728625856801126	0.598	0.351	4.5187943951136e-56	Pre
AAK1	1.80863872731607e-60	0.723999603292324	0.431	0.206	6.29207326845986e-56	Pre
NEDD8	2.178071554774e-60	0.649936851891182	0.261	0.085	7.57729313190328e-56	Pre
ZNHIT1	5.2406173611742e-60	0.573367519352084	0.264	0.086	1.82315837377889e-55	Pre
HP1BP3	5.32229217052818e-60	0.623757832107313	0.533	0.284	1.85157222320505e-55	Pre
RPP21	8.4207056767388e-60	0.527393595083097	0.273	0.09	2.92947929788066e-55	Pre
RPL36	8.67412033655731e-60	1.13125008839545	0.658	0.502	3.01763972388492e-55	Pre
CDC42	4.21749095972087e-59	0.649013720036332	0.545	0.305	1.46722292997729e-54	Pre
MZT2B	1.590876386143e-58	0.719326704208752	0.28	0.101	5.53449985975288e-54	Pre
SNRPG	2.41884491793845e-58	0.837753897282699	0.322	0.13	8.41491958501606e-54	Pre
SOD1	4.46734015670807e-58	0.754307145005452	0.479	0.25	1.55414296711717e-53	Pre
NQO1	6.10419906298337e-58	0.594664182031942	0.374	0.159	2.12358981202129e-53	Pre
ENY2	6.78412990864288e-58	0.669484744333858	0.329	0.132	2.36013095391777e-53	Pre
PCBP1	1.10595166088597e-57	0.615948841302141	0.299	0.112	3.84749523305619e-53	Pre
RPSA	1.34730386920453e-57	0.834410563932457	0.638	0.435	4.68713543057563e-53	Pre
PLBD1	1.58334426415424e-57	0.762196229475069	0.25	0.085	5.50829636056618e-53	Pre
RPL39	1.82920511462905e-57	2.06248840594876	0.648	0.593	6.36362167328299e-53	Pre
RPL9	3.01049307730619e-57	1.3370516301967	0.573	0.446	1.04732043666405e-52	Pre
DSP	6.37854381228359e-57	0.669203700972227	0.258	0.087	2.21903160685534e-52	Pre
EIF3K	1.86637441181232e-56	0.684010148049678	0.301	0.116	6.4929299412539e-52	Pre
PDCD5	2.38463842336303e-56	0.647577130926014	0.261	0.09	8.29591861103765e-52	Pre
COX7B	3.86956348674556e-56	0.869492355092376	0.357	0.162	1.34618244140391e-51	Pre
SSB	4.55399003850965e-56	0.575525065690219	0.26	0.088	1.58428759449712e-51	Pre
TEAD1	7.58230968654625e-56	0.740991347349611	0.306	0.123	2.63780971685258e-51	Pre
SERF2	8.28643453947988e-56	0.972787235489218	0.67	0.504	2.88276771193966e-51	Pre
HMGB2	1.31747458056171e-55	0.668754311949746	0.258	0.089	4.58336231831613e-51	Pre
SMARCE1	1.71142727913304e-55	0.528679459362008	0.289	0.106	5.95388436137593e-51	Pre
PRR13	4.06799354499838e-55	0.556860503813717	0.274	0.097	1.41521427436949e-50	Pre
ARID5B	4.44087748151058e-55	0.726060435004739	0.384	0.181	1.54493686704271e-50	Pre
RPL37	6.78442818691413e-55	1.30773855241011	0.687	0.608	2.36023472194556e-50	Pre
GAPDH	1.41911901983094e-54	1.18626237659388	0.6	0.435	4.93697315808986e-50	Pre
NDUFV2	3.75495514559012e-54	0.662516976943115	0.329	0.138	1.30631134559935e-49	Pre
CNPY2	4.93959662961323e-54	0.599226369311687	0.298	0.115	1.71843627147615e-49	Pre
MRPL20	7.20415018649644e-54	0.614626093954236	0.27	0.098	2.50625180838025e-49	Pre
ACTR2	8.84917625390726e-54	0.773295995423562	0.498	0.278	3.0785399269718e-49	Pre
CHMP2A	1.07304430652008e-53	0.534634547181114	0.261	0.091	3.73301383795271e-49	Pre
BHMT	2.08476334569005e-53	1.1734156638989	0.308	0.135	7.25268320332113e-49	Pre
ANP32B	2.77933481253683e-53	0.669420110869031	0.31	0.125	9.66902787933439e-49	Pre
TCEA1	1.46114151502871e-52	0.588986402539651	0.277	0.104	5.08316521663337e-48	Pre
GPRC5A	1.62586284233248e-52	1.08310408236417	0.294	0.126	5.65621424219047e-48	Pre
BRI3	2.13678804134079e-52	0.683955820045987	0.308	0.129	7.43367191702048e-48	Pre
BCAP31	3.32398236878991e-52	0.587085371279191	0.294	0.116	1.15638022627832e-47	Pre
RPL4	4.50387699467806e-52	0.713958464081022	0.509	0.291	1.56685376767855e-47	Pre
PLPP1	6.80390846393123e-52	0.550257397835651	0.359	0.157	2.36701171551704e-47	Pre
CHPT1	1.02468800247049e-51	0.593667902194403	0.274	0.104	3.56478709179459e-47	Pre
TBCB	2.5445597055896e-51	0.510865005757759	0.252	0.089	8.85226875977567e-47	Pre
BTF3	3.95220042119721e-51	0.955049868104092	0.443	0.269	1.3749310045303e-46	Pre
ANXA11	4.0635210210129e-51	0.683570141779736	0.412	0.207	1.41365832800018e-46	Pre
RAB11FIP1	1.31201832301827e-50	0.807040664744441	0.399	0.2	4.56438054394826e-46	Pre
ADIRF	4.83124757459827e-50	1.85244219613455	0.614	0.527	1.68074271872699e-45	Pre
PNRC2	8.66001302214638e-50	0.545925692783336	0.329	0.143	3.01273193027451e-45	Pre
DYNLT1	9.77212191579265e-50	0.604224070450287	0.294	0.12	3.3996234932851e-45	Pre
ARPC1A	1.15497822560663e-49	0.570506773004672	0.266	0.101	4.01805374906289e-45	Pre
ATP6V0C	1.68488859685023e-49	0.494375423540367	0.254	0.092	5.86155893958226e-45	Pre
GRN	4.63205154716153e-49	0.529417215124949	0.268	0.1	1.61144441274203e-44	Pre
EIF3H	4.83701341280463e-49	0.573015940333936	0.304	0.127	1.6827485961806e-44	Pre
RBX1	5.10288396456492e-49	0.552610293136891	0.271	0.104	1.77524230243249e-44	Pre
EFHD2	1.4851664432051e-48	0.634071427052367	0.304	0.129	5.16674553926624e-44	Pre
ACOX1	3.10327517760656e-48	0.552237915334338	0.335	0.15	1.07959840153754e-43	Pre
CD81	3.59637144812116e-48	0.525168245159689	0.301	0.125	1.25114166308687e-43	Pre
EDF1	1.29217836242805e-47	0.61383710673067	0.421	0.216	4.49535930505095e-43	Pre
RPL26	1.67909962072109e-47	1.03553991288307	0.626	0.5	5.84141967052659e-43	Pre
UQCRB	2.1620420947513e-47	0.773712100495949	0.397	0.207	7.52152824343031e-43	Pre
HSPE1	2.40747693401883e-47	0.774106018547311	0.496	0.289	8.37537150575811e-43	Pre
RPL3	4.63303304859652e-47	0.932346362033902	0.701	0.554	1.61178586727624e-42	Pre
CERT1	4.89627338703335e-47	0.743789486602631	0.312	0.143	1.70336454861503e-42	Pre
UBALD2	7.13233857752002e-47	0.666329541160806	0.29	0.123	2.48126926773344e-42	Pre
RPS8	7.42410613760566e-47	0.998892073170945	0.729	0.626	2.58277228421163e-42	Pre
MAP4	7.46431794248504e-47	0.570477875538381	0.443	0.241	2.59676156901112e-42	Pre
ARF1	2.05381236811299e-46	0.564392433331734	0.352	0.163	7.14500784742827e-42	Pre
LMO7	2.26237883464532e-46	0.469948111751127	0.256	0.098	7.8705897278476e-42	Pre
NPM1	3.62659604866403e-46	0.669356569208289	0.558	0.353	1.26165649936973e-41	Pre
ATP6V1G1	7.56123952118779e-46	0.654189005324512	0.34	0.16	2.63047961702602e-41	Pre
PGRMC1	1.76598862507819e-45	0.469560852698403	0.267	0.106	6.14369782778453e-41	Pre
GABARAP	3.16411199216709e-45	0.583986328620951	0.291	0.124	1.10076292095501e-40	Pre
TMBIM4	1.15258552883146e-44	0.468462626034971	0.295	0.125	4.00972979625177e-40	Pre
SNCG	3.45399315021901e-44	1.0086164307349	0.322	0.157	1.20160967702969e-39	Pre
RBM4	4.89654533553323e-44	0.457109130360086	0.301	0.129	1.70345915677866e-39	Pre
HNRNPK	9.46725547183199e-44	0.573112104618555	0.429	0.232	3.29356350609563e-39	Pre
SEC11A	1.19041125423478e-43	0.508610122170918	0.286	0.121	4.14132171235739e-39	Pre
POLR2J3	2.31853126111278e-43	0.501782481430265	0.311	0.138	8.06593840428526e-39	Pre
SCP2	8.76136986192762e-43	0.524287314535576	0.293	0.129	3.047992961266e-38	Pre
NAP1L1	1.17752150258429e-42	0.637489287818553	0.352	0.176	4.09647955534048e-38	Pre
ABHD12	1.27372745246473e-42	0.483958328133774	0.274	0.114	4.43117043437955e-38	Pre
H2AFZ	1.97924651512201e-42	0.63734783691562	0.375	0.189	6.88560070145795e-38	Pre
TCEAL9	2.22140580280301e-42	0.882081507923138	0.281	0.132	7.72804864737139e-38	Pre
PARP14	2.25660524061998e-42	0.492143904086794	0.378	0.189	7.85050397159285e-38	Pre
HNRNPR	2.83257469534544e-42	0.533620425422671	0.348	0.17	9.85424410763726e-38	Pre
RTN3	1.36913813682859e-41	0.477541764200429	0.272	0.115	4.76309466421297e-37	Pre
RPL29	1.53056897262933e-41	0.875549623612021	0.655	0.535	5.32469639888018e-37	Pre
ANXA2	1.69305742737805e-41	0.661656599548473	0.41	0.221	5.8899774841055e-37	Pre
COX5A	2.58419797193512e-41	0.52160954382606	0.28	0.123	8.9901663245651e-37	Pre
CLIP1	4.14583707152462e-41	0.578828944621128	0.367	0.189	1.4422952588127e-36	Pre
COX5B	5.31815031139798e-41	0.674847735048066	0.426	0.238	1.85013131183224e-36	Pre
CCT8	6.08971437083268e-41	0.562326673348367	0.277	0.121	2.11855073246898e-36	Pre
GSTP1	6.17350406444382e-41	0.74147282744131	0.498	0.3	2.14770032897936e-36	Pre
EGFR	7.14924550752369e-41	0.789509413997625	0.299	0.149	2.48715101961242e-36	Pre
SLC25A3	9.37985804025151e-41	0.554960680302369	0.324	0.152	3.2631588136231e-36	Pre
RPS20	9.43101181114966e-41	0.831656079754627	0.575	0.42	3.28095469898086e-36	Pre
CDH1	1.48545026737724e-40	0.618585581178092	0.478	0.278	5.16773293517867e-36	Pre
CNBP	1.49015479854617e-40	0.50596040956369	0.287	0.128	5.18409952866226e-36	Pre
ATP5F1B	1.81840586635759e-40	0.564794754108831	0.287	0.128	6.32605216847141e-36	Pre
EHF	1.83112806558508e-40	0.510969040364573	0.498	0.294	6.37031142736395e-36	Pre
ACACA	1.91457941677105e-40	0.577171359319402	0.35	0.179	6.66063033300479e-36	Pre
NFIB	1.93809538631549e-40	0.615500085110254	0.262	0.115	6.74244003945296e-36	Pre
SMIM22	2.73971383779112e-40	0.546733786979185	0.327	0.156	9.53119047029152e-36	Pre
ADAR	3.85532055219569e-40	0.491448244777857	0.332	0.159	1.34122746690336e-35	Pre
PRMT1	4.10116808720942e-40	0.445965873501085	0.276	0.119	1.42675536585929e-35	Pre
JPT1	4.249293978582e-40	0.508670798779079	0.475	0.271	1.47828688220889e-35	Pre
TSPO	5.17647743362448e-40	0.775032214643273	0.311	0.148	1.80084473438362e-35	Pre
SF3B2	1.62842647998683e-39	0.428560080683042	0.259	0.108	5.66513288122618e-35	Pre
PSME1	1.90811735910402e-39	0.48003334108875	0.263	0.111	6.63814948058696e-35	Pre
RPS25	1.91881354897175e-39	0.849078674687319	0.56	0.422	6.67536045551784e-35	Pre
ASAH1	2.32997640069958e-39	0.467225195694252	0.267	0.114	8.10575490039378e-35	Pre
PRDX1	3.65295174768884e-39	0.748141894743355	0.559	0.361	1.27082538350347e-34	Pre
SMCHD1	7.26137969078873e-39	0.549374812065004	0.562	0.365	2.52616138062849e-34	Pre
P4HB	1.2904191966779e-38	0.396638092259215	0.425	0.224	4.48923934332274e-34	Pre
ARL6IP4	1.31345891985973e-38	0.482510443538984	0.356	0.178	4.56939223630003e-34	Pre
POLR1D	1.35249945937155e-38	0.45912396353149	0.369	0.188	4.70521036920768e-34	Pre
EEF2	4.69758805410699e-38	0.578824230331213	0.462	0.276	1.63424390814328e-33	Pre
HLA-C	5.18675668086074e-38	0.60429180258759	0.447	0.254	1.80442078170464e-33	Pre
SVIL	5.85725737618682e-38	0.620865890568194	0.36	0.191	2.03768126860163e-33	Pre
BACH1	8.05440244013826e-38	0.566144196687662	0.363	0.192	2.8020460648997e-33	Pre
SF3B1	1.94221836738454e-37	0.684745860636919	0.56	0.382	6.75678347829409e-33	Pre
PPP1R14B	2.19501309107469e-37	0.575708753432762	0.334	0.167	7.63623104253973e-33	Pre
NUDC	4.43338473588226e-37	0.412998463066322	0.256	0.109	1.54233021576608e-32	Pre
EIF4B	6.39420655102221e-37	0.483856103175524	0.287	0.133	2.22448051703512e-32	Pre
ITGB1	6.90134964284567e-37	0.504677643211408	0.368	0.192	2.40091052724958e-32	Pre
PDIA3	7.04335505031371e-37	0.489538417768356	0.268	0.12	2.45031278845364e-32	Pre
SLC25A6	1.26088606133305e-36	0.571806670531765	0.264	0.119	4.38649651877156e-32	Pre
ATP5F1D	2.16533343667493e-36	0.531581820434041	0.308	0.148	7.53297849284841e-32	Pre
RPL36A	3.1775365812169e-36	1.15117196412004	0.543	0.46	1.10543320123955e-31	Pre
F11R	3.46048766125593e-36	0.423606112339941	0.295	0.138	1.20386905247433e-31	Pre
RPS27L	3.71229102710104e-36	0.482995596599698	0.295	0.14	1.29146892541818e-31	Pre
TRIM24	6.84064478174116e-36	0.430479041704526	0.256	0.113	2.37979191311993e-31	Pre
VPS37B	1.42922288517688e-35	0.6773190042888	0.336	0.179	4.97212349524186e-31	Pre
CCT6A	1.89185634920857e-35	0.467473203872572	0.252	0.11	6.58157905326168e-31	Pre
CCNI	2.0859337046403e-35	0.477140475520555	0.345	0.179	7.25675476507315e-31	Pre
ANXA1	3.67161208350506e-35	0.233544487330495	0.284	0.137	1.27731712773057e-30	Pre
RBBP4	1.8687192965717e-34	0.419338716821124	0.337	0.171	6.5010875608433e-30	Pre
SERBP1	1.89044982645487e-34	0.492669688882058	0.336	0.173	6.57668590125386e-30	Pre
NBDY	1.92512253526288e-34	0.418054702189712	0.276	0.129	6.69730878792605e-30	Pre
WSB1	3.11670820896579e-34	0.573174326647933	0.64	0.473	1.08427161881711e-29	Pre
HNRNPU	5.55440165442305e-34	0.621855162229231	0.659	0.483	1.93232079155724e-29	Pre
HIST1H1C	1.74365777898403e-33	0.457176955254099	0.399	0.222	6.06601104730754e-29	Pre
TCEAL4	1.95445077434672e-33	0.445620284245745	0.272	0.129	6.79933879887479e-29	Pre
TAOK3	2.21535949678739e-33	0.553729397845915	0.443	0.27	7.70701415337364e-29	Pre
MRPS21	2.75824003443194e-33	0.508472407778467	0.298	0.149	9.59564125578529e-29	Pre
FARP1	3.92085214493564e-33	0.419349974911122	0.437	0.253	1.36402525270166e-28	Pre
SNU13	2.40425440817245e-32	0.484509416820886	0.253	0.117	8.36416066059113e-28	Pre
ATP5IF1	3.16994933562513e-32	0.559661106819211	0.363	0.201	1.10279367437063e-27	Pre
EZR	3.41528289577478e-32	0.502191030133842	0.565	0.377	1.18814276661109e-27	Pre
CHD6	8.90866307194228e-32	0.504759665200408	0.459	0.287	3.099234796098e-27	Pre
PDCD6	1.55627868709014e-31	0.393828751863017	0.275	0.132	5.4141379245179e-27	Pre
EHBP1	2.23270761297113e-31	0.822073455581127	0.311	0.183	7.76736651476528e-27	Pre
RER1	2.61340244703853e-31	0.37112211710425	0.27	0.128	9.09176577300233e-27	Pre
MCL1	4.44966781265073e-31	0.520588783183354	0.535	0.352	1.54799493534306e-26	Pre
KLF6	7.76768034682712e-31	0.778252198208266	0.487	0.326	2.70229831585769e-26	Pre
NOP53	1.89821866526595e-30	0.386343357572217	0.308	0.157	6.60371291459372e-26	Pre
EPB41L1	1.91603199370276e-30	0.382247731467614	0.332	0.175	6.66568370289252e-26	Pre
RHEB	3.26211971393218e-30	0.437805093909482	0.277	0.139	1.13485882727987e-25	Pre
ZFHX3	1.23306116777233e-29	0.502910831148417	0.455	0.291	4.28969649656316e-25	Pre
DUSP1	3.08490252541315e-29	0.608729338084518	0.483	0.328	1.07320673956598e-24	Pre
SERP1	4.82160823253434e-29	0.430498887808057	0.373	0.212	1.67738928801637e-24	Pre
SSBP1	6.18455843033496e-29	0.452826680229181	0.294	0.153	2.15154603232923e-24	Pre
PET100	9.14648251404661e-29	0.421368592335251	0.277	0.139	3.18196980181167e-24	Pre
TRIM28	1.35527678714679e-28	0.346269142945768	0.296	0.15	4.71487241480496e-24	Pre
AKT1	2.16036599590458e-28	0.491519108113049	0.254	0.127	7.51569726315245e-24	Pre
HNRNPF	3.2408405839267e-28	0.393167001586432	0.365	0.206	1.12745603074226e-23	Pre
ANKRD12	4.42599734190028e-28	0.372559731029324	0.507	0.325	1.53976021527369e-23	Pre
LTN1	6.41945405936797e-28	0.418959405067784	0.271	0.138	2.23326387271352e-23	Pre
C19orf53	8.39652964695489e-28	0.440392311444447	0.263	0.132	2.92106869887914e-23	Pre
THADA	1.01824225425778e-27	0.824124104297822	0.285	0.163	3.54236297833738e-23	Pre
C1orf21	1.24123942173126e-27	0.625356118334326	0.27	0.148	4.31814782426088e-23	Pre
RBIS	2.63855805441357e-27	0.380725335525256	0.26	0.13	9.17927961549936e-23	Pre
COMMD1	2.73776816114235e-27	0.637140737982821	0.285	0.16	9.52442165579813e-23	Pre
HM13	3.37223466833141e-27	0.176340286817178	0.276	0.136	1.17316671876581e-22	Pre
PTP4A2	6.5081091907629e-27	0.318946436868655	0.378	0.216	2.2641061063745e-22	Pre
HEBP2	7.01034993076893e-27	0.405412557177465	0.337	0.188	2.4388306374152e-22	Pre
RPL37A	9.6662899661079e-27	0.630362982567851	0.516	0.38	3.36280561630928e-22	Pre
DGUOK	3.01883014200872e-26	0.348908812600533	0.273	0.141	1.05022081810341e-21	Pre
SKP1	3.29332979816103e-26	0.32898318843611	0.501	0.319	1.14571650348224e-21	Pre
RPL13	3.93446845785258e-26	0.910477998163001	0.746	0.735	1.36876223180233e-21	Pre
MARK3	2.08787281298108e-25	0.682722827803565	0.383	0.257	7.26350072907987e-21	Pre
YY1	2.37691420790101e-25	0.305069230257281	0.271	0.141	8.26904683786682e-21	Pre
EIF2S2	2.69922445770727e-25	0.44211852801912	0.326	0.186	9.39033196591783e-21	Pre
GDF15	3.63612361874365e-25	0.387532755235634	0.274	0.149	1.26497104572473e-20	Pre
TMA7	3.91253614127282e-25	0.453062441863773	0.492	0.329	1.3611321981874e-20	Pre
TET3	1.07279605177292e-24	0.507023013008456	0.25	0.135	3.73215018451282e-20	Pre
VMP1	1.10283513036612e-24	0.541905852301538	0.581	0.432	3.83665313503068e-20	Pre
PSAP	1.36357170653596e-24	0.364101324040275	0.375	0.222	4.74372960986795e-20	Pre
GNB2	1.96748448048842e-24	0.365482354834535	0.26	0.134	6.84468175917117e-20	Pre
STAU1	2.09006891632849e-24	0.357991290647931	0.251	0.129	7.27114075301519e-20	Pre
SH3BGRL3	3.19011021906312e-24	0.474381037260344	0.271	0.147	1.10980744410987e-19	Pre
VEZT	3.69326212910883e-24	0.292144526103126	0.266	0.139	1.28484896209567e-19	Pre
CAST	5.66459703458713e-24	0.528876180560836	0.596	0.448	1.97065666236252e-19	Pre
CAND1	8.67333071517185e-24	0.443393499456916	0.254	0.136	3.01736502250114e-19	Pre
HPGD	1.18701964233959e-23	1.43651443223166	0.36	0.272	4.12952263373519e-19	Pre
EIF3E	5.23250999058847e-23	0.363898430466652	0.261	0.141	1.82033790062582e-18	Pre
KHDC4	7.07554605096386e-23	0.373178067384772	0.371	0.227	2.46151171566982e-18	Pre
TGIF1	7.26970445934382e-23	0.333418489646481	0.269	0.147	2.52905748436112e-18	Pre
EEA1	7.71925603926761e-23	0.38910380025307	0.337	0.201	2.68545198350081e-18	Pre
TRIM56	9.76539788177318e-23	0.311311153584952	0.272	0.147	3.39728426909007e-18	Pre
CST3	1.29390251563429e-22	0.381306684687937	0.296	0.167	4.50135746164012e-18	Pre
MBP	1.3178375697171e-22	0.36409601535167	0.276	0.153	4.58462512128881e-18	Pre
CYSTM1	1.78193479441705e-22	0.324115954340204	0.253	0.134	6.19917295629748e-18	Pre
NORAD	2.28186259747142e-22	0.300999471859491	0.323	0.188	7.93837179034333e-18	Pre
H3F3B	2.78575277690289e-22	0.294373987947378	0.861	0.769	9.69135533556746e-18	Pre
CD151	5.13464489425196e-22	0.290555097771991	0.269	0.146	1.78629161226131e-17	Pre
SPEN	5.41636376095613e-22	0.408403174857006	0.412	0.269	1.88429878879903e-17	Pre
SAP18	5.81898881428728e-22	0.352161982533043	0.419	0.266	2.0243680186024e-17	Pre
C12orf57	6.07022258765094e-22	0.3142540254626	0.313	0.181	2.11176973601789e-17	Pre
CEBPD	7.68994944377276e-22	0.304344861258339	0.499	0.342	2.67525651199411e-17	Pre
PPHLN1	1.37953204821094e-21	0.359813523349562	0.255	0.138	4.79925404252103e-17	Pre
RAB2A	1.46103042725518e-21	0.30100305897418	0.353	0.214	5.08277875337805e-17	Pre
MYOF	2.99348425563575e-21	0.465979164022008	0.368	0.239	1.04140323769312e-16	Pre
TUBA1B	3.00039853551402e-21	0.384490825014962	0.481	0.329	1.04380864651997e-16	Pre
PRKDC	4.75587451383878e-21	0.291132035302129	0.341	0.204	1.65452118461937e-16	Pre
C11orf58	4.77277157408465e-21	0.248706751389478	0.271	0.148	1.66039950290831e-16	Pre
SKIL	8.64010019964596e-21	0.40201623266394	0.253	0.143	3.00580445845483e-16	Pre
HMGB1	8.85353683742573e-21	0.550323993274565	0.609	0.499	3.08005693037204e-16	Pre
FOSB	1.25764491185409e-20	0.776066943060321	0.668	0.646	4.3752208838492e-16	Pre
DAP	1.28894132368595e-20	0.3542011973759	0.304	0.18	4.48409797097104e-16	Pre
NFKBIA	9.16185842736765e-20	0.285986185309822	0.4	0.257	3.18731892829693e-15	Pre
KANK1	9.69889931304882e-20	0.3826260185849	0.313	0.196	3.37415008201655e-15	Pre
LSR	1.12848352080271e-19	0.229852473620493	0.271	0.152	3.92588132052054e-15	Pre
GON4L	1.38260934804978e-19	0.308576744598278	0.41	0.265	4.80995966093038e-15	Pre
CBX3	1.42406166074523e-19	0.333666444579279	0.3	0.179	4.95416811156657e-15	Pre
KPNB1	1.50938909501721e-19	0.260592786067448	0.284	0.161	5.25101372265539e-15	Pre
SYF2	1.74351708392863e-19	0.297835633478762	0.267	0.151	6.06552158327932e-15	Pre
RPL34	2.04102713339679e-19	0.82205661329693	0.588	0.555	7.10052929437411e-15	Pre
CSDE1	3.57216348452572e-19	0.296852652400214	0.297	0.176	1.24271995463165e-14	Pre
PTGR1	3.68741574509225e-19	0.387210548827333	0.304	0.189	1.28281506356014e-14	Pre
EIF1AX	1.07550131887632e-18	0.186844661176228	0.278	0.16	3.74156153823884e-14	Pre
SP3	1.19429044098264e-18	0.398837550394786	0.284	0.173	4.15481701513451e-14	Pre
SIRT7	1.21081475920571e-18	0.227239656468614	0.269	0.154	4.21230346580076e-14	Pre
MYH9	1.27984103654358e-18	0.373270303631135	0.365	0.232	4.45243898203148e-14	Pre
CLTA	1.85413694029927e-18	0.330070969863235	0.329	0.206	6.45035700160713e-14	Pre
ANAPC5	2.25402528965206e-18	0.255962792303968	0.308	0.184	7.84152858017054e-14	Pre
NR2F2	2.45080057985748e-18	0.276768094430543	0.254	0.145	8.5260901372662e-14	Pre
LINC01578	3.78321273366465e-18	0.30376544033516	0.475	0.32	1.31614187791459e-13	Pre
C19orf48	4.41334683008448e-18	0.150908847135661	0.286	0.166	1.53535922871809e-13	Pre
THRAP3	4.49498047270233e-18	0.212964445089315	0.296	0.174	1.56375875664841e-13	Pre
YPEL3	5.68481100375384e-18	0.228522298693493	0.295	0.175	1.97768890009592e-13	Pre
SNHG6	1.49641910096976e-17	0.286777899346354	0.31	0.191	5.2058924103637e-13	Pre
TGOLN2	2.47000676637386e-17	0.238317092304446	0.329	0.202	8.59290653953802e-13	Pre
PHLDA2	1.22617826870089e-16	0.417080740376065	0.274	0.175	4.26575157898353e-12	Pre
ATP5ME	1.27181809746765e-16	0.375394312015795	0.347	0.228	4.42452797928019e-12	Pre
HSPD1	2.05664812156788e-16	0.508266647597225	0.502	0.371	7.15487315012251e-12	Pre
CSTB	2.72886611882063e-16	0.685698386360348	0.481	0.356	9.49345234076509e-12	Pre
CLTC	2.98451876458102e-16	0.193700820557665	0.261	0.153	1.03828423301009e-11	Pre
SMARCA4	3.23965036959214e-16	0.280287453272489	0.264	0.158	1.12704196707741e-11	Pre
ERBB2	3.56192934551425e-16	0.227115970734232	0.348	0.219	1.23915960001095e-11	Pre
TM9SF3	3.75392982654602e-16	0.210889603519427	0.26	0.153	1.3059546473571e-11	Pre
WASHC1	3.9720658626458e-16	0.21760849892063	0.258	0.151	1.38184199295585e-11	Pre
HNRNPD	4.43012271035423e-16	0.275613520691351	0.373	0.244	1.54119538970513e-11	Pre
PTGES3	4.68432397613726e-16	0.296169838437451	0.393	0.265	1.62962946805839e-11	Pre
KHDRBS1	4.74495134032474e-16	0.227381889969292	0.312	0.193	1.65072112178557e-11	Pre
DPP7	4.91523508645445e-16	0.23935041820791	0.287	0.174	1.70996113422664e-11	Pre
PLCG2	5.21480165339079e-16	0.0268973949231963	0.308	0.42	1.81417734719812e-11	Pre
ZNF704	5.37219944899397e-16	0.273005335954809	0.251	0.15	1.86893446631051e-11	Pre
ENAH	9.54593166261836e-16	0.264496765526424	0.289	0.18	3.3209341661083e-11	Pre
DAZAP2	1.14842459625632e-15	0.193947659246609	0.293	0.178	3.99525432791612e-11	Pre
ANKLE2	1.31497032579509e-15	0.22686821430216	0.268	0.161	4.57465026640855e-11	Pre
ABHD2	1.53666609004462e-15	0.215805932945911	0.25	0.148	5.34590766065622e-11	Pre
CAPZA1	1.60147232620432e-15	0.249422680837554	0.253	0.151	5.5713620756322e-11	Pre
UPF3A	1.77485776391073e-15	0.178034644792824	0.259	0.153	6.17455267486905e-11	Pre
SNHG29	3.35989412036851e-15	0.318947189590744	0.346	0.231	1.168873565535e-10	Pre
EEF1A1	5.33075691767341e-15	0.519745618830403	0.86	0.879	1.8545170240894e-10	Pre
RAB1A	6.01945578584613e-15	0.332744250490906	0.26	0.165	2.09410847333801e-10	Pre
PTTG1IP	6.11273920885105e-15	0.151611183652244	0.263	0.157	2.12656084336719e-10	Pre
AKAP9	9.10077376157345e-15	0.328872781663614	0.612	0.49	3.16606818391379e-10	Pre
ITPKC	9.58412792786788e-15	0.578111156730569	0.281	0.187	3.33422226482596e-10	Pre
CAMTA1	1.37554573824941e-14	0.18241709086931	0.263	0.16	4.78538606879589e-10	Pre
GPATCH2	1.38629572759942e-14	0.351905709942194	0.393	0.277	4.82278420674564e-10	Pre
SLC25A37	1.66406975862833e-14	0.344490401906524	0.303	0.202	5.78913228329208e-10	Pre
KLC1	1.78827948675148e-14	0.387450516588646	0.253	0.162	6.22124550645972e-10	Pre
HSPA9	2.31764431816657e-14	0.19694421372717	0.269	0.165	8.06285281846968e-10	Pre
RHOA	4.06418057224144e-14	0.256549008637622	0.304	0.196	1.41388777927707e-09	Pre
TMCC1	5.22740204204167e-14	0.48984214898631	0.327	0.231	1.81856089640588e-09	Pre
REL	5.38244833824509e-14	0.377016527034727	0.324	0.227	1.87249995239208e-09	Pre
KCNQ1OT1	5.63107019898227e-14	0.415423357351896	0.263	0.168	1.95899301152394e-09	Pre
HMGCS2	6.64920522628543e-14	0.362468273261119	0.275	0.179	2.31319200617244e-09	Pre
RAB11A	1.2306367094485e-13	0.220005682637613	0.267	0.166	4.28126204850039e-09	Pre
ACAP2	1.24005206678807e-13	0.221442877258097	0.306	0.199	4.31401713514903e-09	Pre
ITM2B	1.25196363546203e-13	0.264234912176605	0.352	0.238	4.35545629140884e-09	Pre
ZFAND5	1.34602128634704e-13	0.191505960048674	0.357	0.238	4.68267345307272e-09	Pre
SESTD1	1.55271819973589e-13	0.34564394707177	0.266	0.174	5.40175134506119e-09	Pre
OXSR1	1.76279839290252e-13	0.498705405577447	0.345	0.253	6.13259932906858e-09	Pre
PTPN2	2.6165791988638e-13	0.20224823353895	0.255	0.158	9.10281737492726e-09	Pre
DHX29	2.7600863872973e-13	0.164261300688095	0.261	0.161	9.60206453276859e-09	Pre
NFKBIZ	2.94560897036349e-13	0.515785693353236	0.467	0.371	1.02474790469975e-08	Pre
DHX9	4.50132522860011e-13	0.223256094685688	0.283	0.184	1.56596603377769e-08	Pre
NUCKS1	4.95371266181768e-13	0.327516487288462	0.311	0.206	1.72334709791975e-08	Pre
RPL12	4.98568323422976e-13	0.54272002820856	0.732	0.7	1.73446934035619e-08	Pre
NRIP1	8.14321241614251e-13	0.0700071121223211	0.347	0.229	2.83294216745182e-08	Pre
HNRNPM	8.38803661950159e-13	0.194250566168637	0.332	0.219	2.91811405955841e-08	Pre
ATP2A2	8.53027126998382e-13	0.242068662791747	0.281	0.183	2.96759607211467e-08	Pre
CMYA5	9.54239881655213e-13	0.610475749912383	0.461	0.387	3.31970512429032e-08	Pre
TRA2B	1.2981438857441e-12	0.160186831789654	0.369	0.251	4.51611276411514e-08	Pre
CERS6	1.46293136410301e-12	0.406572566045002	0.314	0.225	5.08939192257797e-08	Pre
NSA2	2.14496302363201e-12	0.201503957729048	0.277	0.179	7.46211186291338e-08	Pre
YWHAQ	2.25437735205618e-12	0.176547751311344	0.26	0.166	7.84275337006825e-08	Pre
LLGL2	2.81802405116789e-12	0.246204727873184	0.433	0.31	9.80362387160796e-08	Pre
CCNL1	4.00906218262782e-12	0.31255102101589	0.587	0.469	1.39471264271439e-07	Pre
ATP5MD	4.02277608519361e-12	0.237258934030677	0.308	0.205	1.399483572278e-07	Pre
ADD3	5.34525551106791e-12	0.183343741062085	0.301	0.199	1.85956093974542e-07	Pre
TSC22D1	6.07307254405582e-12	0.246711290084975	0.385	0.274	2.11276120735158e-07	Pre
YWHAE	9.06808989916136e-12	0.261370924829088	0.33	0.225	3.15469779501925e-07	Pre
SMIM14	1.15777969780881e-11	0.17834712053229	0.271	0.177	4.02779979070708e-07	Pre
CALR	1.69201185858714e-11	0.283973055774643	0.42	0.302	5.88634005483879e-07	Pre
IRF1	1.72349677963425e-11	0.350073616601825	0.309	0.218	5.99587294666961e-07	Pre
MRPL41	2.18603857148387e-11	0.132878831598914	0.293	0.191	7.60500958633524e-07	Pre
RALY	3.06987293732069e-11	0.111887530440564	0.285	0.185	1.06797809616449e-06	Pre
TASOR2	3.13440315239416e-11	0.268866751172297	0.257	0.174	1.0904275126864e-06	Pre
TRAF4	3.87731135974825e-11	0.205557389675294	0.259	0.17	1.34887784894282e-06	Pre
STK39	4.31030821245051e-11	0.561000278078086	0.281	0.213	1.49951312402941e-06	Pre
PCLO	4.62343858312509e-11	0.250347279299237	0.267	0.18	1.60844804868339e-06	Pre
TMTC2	4.65328250661342e-11	0.228840828055239	0.31	0.215	1.61883045122574e-06	Pre
COPA	5.44590770258289e-11	0.154900468529446	0.296	0.196	1.89457683065156e-06	Pre
PPIG	7.37269705911902e-11	0.113029162135375	0.293	0.191	2.56488757989692e-06	Pre
HNRNPAB	1.04879167485662e-10	0.263759349109902	0.454	0.343	3.64864135765869e-06	Pre
HNRNPC	1.15718519790487e-10	0.18533270299751	0.486	0.358	4.02573158499125e-06	Pre
METAP2	1.18879530527422e-10	0.148023831813788	0.31	0.209	4.13569998751847e-06	Pre
ENSA	1.2548561632428e-10	0.103124351556802	0.348	0.238	4.36551910630538e-06	Pre
AGR2	1.36264489861139e-10	0.54315372707246	0.344	0.266	4.74050533777916e-06	Pre
TAX1BP1	1.74116972003278e-10	0.190915921456137	0.418	0.301	6.05735533902205e-06	Pre
GNL3	1.77624385068568e-10	0.206537241829518	0.333	0.233	6.17937473215041e-06	Pre
UBB	1.79840633123088e-10	0.279316175247335	0.473	0.376	6.25647578571912e-06	Pre
B2M	1.89234322882706e-10	0.0327653096632572	0.765	0.789	6.58327285876646e-06	Pre
SERINC5	2.21432758767445e-10	0.223961219733458	0.421	0.316	7.70342424476065e-06	Pre
PCBP2	2.29557146457426e-10	0.213138802425375	0.416	0.307	7.9860635681074e-06	Pre
MYH14	2.53660755773881e-10	0.284113678043576	0.274	0.191	8.82460403261756e-06	Pre
CBX4	3.26858156128152e-10	0.285426874331753	0.274	0.192	1.13710683935423e-05	Pre
AC020916.1	3.70889766026257e-10	0.483363485079954	0.277	0.202	1.29028840702875e-05	Pre
DYNC1I2	5.46385833662305e-10	0.114411640366282	0.282	0.188	1.90082167672779e-05	Pre
SORL1	6.85402089091496e-10	0.0394453781833329	0.255	0.166	2.38444532774041e-05	Pre
STK24	8.42813636160403e-10	0.213127205663116	0.318	0.227	2.93206435883843e-05	Pre
RSRC1	9.03305414875746e-10	0.153760390090629	0.326	0.229	3.14250920781123e-05	Pre
PTMA	9.85747624636224e-10	0.511064450033011	0.748	0.637	3.42931741134696e-05	Pre
CTNNA1	1.08723648308146e-09	0.201486555962643	0.388	0.283	3.78238700099208e-05	Pre
ACAA1	1.6119715216604e-09	0.120744618429751	0.26	0.174	5.60788772670435e-05	Pre
UBE2B	1.62870323695223e-09	0.126048223792782	0.287	0.196	5.66609569103311e-05	Pre
VCP	1.81813304897237e-09	0.120873231505373	0.287	0.196	6.32510306406996e-05	Pre
PAWR	2.13141519448569e-09	0.126258000304652	0.281	0.191	7.41498032009626e-05	Pre
EIF4A1	2.13167888169992e-09	0.177810936366444	0.513	0.392	7.41589766154585e-05	Pre
HNRNPH3	2.87615996662144e-09	0.125018708438463	0.302	0.208	0.000100058729078793	Pre
DHX36	3.36455757342083e-09	0.094644341317915	0.264	0.178	0.000117049593421737	Pre
STK3	3.63317030665254e-09	0.328686752924704	0.287	0.211	0.000126394361798135	Pre
SAE1	5.5164517528638e-09	0.271472302865341	0.281	0.204	0.000191911840030379	Pre
DDX21	5.83151148288439e-09	0.175131758965541	0.267	0.185	0.000202872452978065	Pre
S100P	8.06614994389915e-09	0.48445235120323	0.507	0.423	0.000280613290398308	Pre
SRRM1	8.15248071485249e-09	0.192982511420545	0.429	0.325	0.000283616651589003	Pre
KIAA1522	1.53745910699621e-08	0.145273483807794	0.269	0.188	0.000534866648732913	Pre
PPP1R15A	2.12319124397349e-08	0.410494916825005	0.645	0.589	0.000738637001865937	Pre
HNRNPL	2.70239718541406e-08	0.133658072778834	0.26	0.18	0.000940136956833698	Pre
PAK2	3.78978288193155e-08	0.0903019691507746	0.251	0.171	0.00131842756679517	Pre
ABCA1	4.03157953201544e-08	0.0925257471347765	0.3	0.215	0.00140254620339285	Pre
NDUFV3	5.98242899096242e-08	0.122867249962535	0.277	0.196	0.00208122722166592	Pre
UGP2	6.74729604711972e-08	0.113015035608472	0.257	0.181	0.00234731682183248	Pre
XBP1	6.92828696198017e-08	0.00134134920421558	0.276	0.191	0.00241028175120328	Pre
RSRC2	8.05293567131367e-08	0.0899925583910353	0.381	0.274	0.00280153579069331	Pre
GNB1	9.77442651804718e-08	0.110070895593747	0.303	0.216	0.00340042524136343	Pre
ZC3HAV1	1.47532008865778e-07	0.0403644874315265	0.253	0.178	0.00513249105643155	Pre
N4BP1	2.16473219717043e-07	0.149344099131738	0.305	0.224	0.00753088684073621	Pre
ZFP36	2.69412564594318e-07	0.297708261624182	0.493	0.426	0.00937259370967172	Pre
SEPTIN7	3.35658197875877e-07	0.155412501108774	0.279	0.2	0.0116772130459039	Pre
SSBP2	5.91276733145859e-07	0.398066341182386	0.27	0.216	0.0205699262694113	Pre
TNFSF10	6.37645874057774e-07	0.27677323176359	0.309	0.238	0.0221830623125959	Pre
TSC22D2	6.99127110824649e-07	0.124813934255111	0.26	0.19	0.0243219330584787	Pre
RAD50	1.02619990763559e-06	0.0788634091035707	0.257	0.183	0.0357004685867345	Pre
FNDC3B	1.04706939430165e-06	0.650034156290535	0.435	0.403	0.0364264971583603	Pre
CYCS	1.60474752019963e-06	0.145358451612868	0.346	0.269	0.0558275614802249	Pre
PAPOLA	1.72874568224683e-06	0.0725888804967896	0.296	0.215	0.0601413335396851	Pre
NET1	2.11962472164233e-06	0.141981977140775	0.283	0.211	0.0737396244412151	Pre
XPO1	2.21941212799997e-06	0.0687571847213257	0.313	0.232	0.0772111285209908	Pre
SUPT5H	2.24958859048949e-06	0.10558268351153	0.273	0.201	0.0782609374745388	Pre
ZNF207	2.42480707289926e-06	0.109866693493749	0.393	0.297	0.0843566132590923	Pre
ATP1A1	3.08786772863916e-06	0.0873702248381123	0.251	0.184	0.107423830411628	Pre
KMT2B	3.65207634302945e-06	0.193817055868349	0.326	0.255	0.127052083897651	Pre
TPI1	4.62484620643203e-06	0.0664913107709371	0.523	0.415	0.160893774675564	Pre
FUS	4.62515826016653e-06	0.158172820794935	0.672	0.57	0.160904630712933	Pre
GTF2I	4.71642533856178e-06	0.127275291847243	0.535	0.435	0.164079721103226	Pre
PRMT2	4.95880221198517e-06	0.0717522624048179	0.282	0.207	0.172511770152752	Pre
PPP1R13B	5.03249917653078e-06	0.303163997391467	0.262	0.21	0.175075613852329	Pre
YAP1	6.04596318170123e-06	0.295846691414186	0.273	0.222	0.210333013128204	Pre
SRSF2	6.08973902407777e-06	0.132116429716836	0.465	0.371	0.211855930908642	Pre
PIEZO1	7.7659225933933e-06	0.0560598238104064	0.257	0.186	0.27016868110156	Pre
TANC2	8.29152423850139e-06	0.153651695848493	0.395	0.319	0.288453836733225	Pre
XRN2	9.27405046510909e-06	0.0144014173084877	0.266	0.192	0.32263494163068	Pre
MTDH	1.27407656836941e-05	0.055800670223791	0.34	0.255	0.443238497370034	Pre
BDP1	1.46212190623652e-05	0.0900218299359059	0.36	0.279	0.508657589960622	Pre
IER2	2.08083362499031e-05	0.177822220182512	0.685	0.668	0.723901209797878	Pre
TAF15	2.11175365508385e-05	0.108243417856641	0.315	0.245	0.734657979067121	Pre
WASF2	2.19705791325544e-05	0.0746437753942024	0.307	0.232	0.764334477442433	Pre
TC2N	2.95925903785113e-05	0.0915613698869293	0.281	0.215	1	Pre
UBR5	2.97585471642112e-05	0.115098762644954	0.334	0.262	1	Pre
RRBP1	3.45669212777122e-05	0.195644345612425	0.318	0.253	1	Pre
MT-CO3	3.50724783717147e-05	0.0767855515011098	0.97	0.999	1	Pre
TIPARP	4.23945348994948e-05	0.278574942846183	0.286	0.231	1	Pre
RPS12	4.29183379227928e-05	0.486370439592412	0.711	0.693	1	Pre
PCMTD1	4.52151032858596e-05	0.0918962456793744	0.345	0.271	1	Pre
NCOA2	4.77863336531689e-05	0.418090416292903	0.356	0.321	1	Pre
EEF1B2	5.1557295705398e-05	0.203926268267306	0.305	0.245	1	Pre
CELF1	5.31604144395745e-05	0.0344641064829001	0.26	0.194	1	Pre
SRSF1	5.38673336671294e-05	0.0614989358493632	0.256	0.195	1	Pre
TXNIP	5.41463178290291e-05	0.236313787068956	0.539	0.487	1	Pre
ZNF83	8.51704148452285e-05	0.0586863719256041	0.316	0.245	1	Pre
SPPL3	9.04508630556784e-05	0.124881694310026	0.269	0.211	1	Pre
CFLAR	0.000140598988506024	0.0422263693161034	0.285	0.22	1	Pre
PABPC1	0.000147334480090368	0.269480919188145	0.791	0.804	1	Pre
RSF1	0.000156935529929353	0.00619461496757312	0.301	0.229	1	Pre
ITGA6	0.000157313714850733	0.425171125262331	0.27	0.232	1	Pre
SF1	0.000159585937776509	0.0568907050903324	0.429	0.34	1	Pre
ZKSCAN1	0.000166813538237752	0.0482231616307298	0.293	0.225	1	Pre
ASH1L	0.000169391424257051	0.107100644821939	0.526	0.44	1	Pre
SYNE2	0.00018017629258426	0.0871668112708379	0.461	0.377	1	Pre
HSP90AB1	0.000199147256597362	0.0518984948459025	0.685	0.678	1	Pre
DNAJB6	0.000200487591324366	0.191406440515186	0.299	0.241	1	Pre
CCDC12	0.00020073275006575	0.0603585194159417	0.272	0.212	1	Pre
RBM47	0.000240142093879688	0.171116105582879	0.383	0.316	1	Pre
ERBB3	0.000257587359721977	0.00495064195541151	0.251	0.191	1	Pre
NFIA	0.000324096480535764	0.145257406206613	0.276	0.227	1	Pre
SMARCC1	0.000384976474703838	0.0297973779872549	0.368	0.294	1	Pre
ADK	0.000389220776840893	0.336541566803779	0.324	0.295	1	Pre
MACF1	0.000406295892379101	0.111248600517229	0.405	0.335	1	Pre
SRSF4	0.000415973270111706	0.0316976150493151	0.343	0.272	1	Pre
S100A6	0.000437994669025268	0.901870450545062	0.825	0.881	1	Pre
MDM2	0.000472879205437289	0.121020779505087	0.32	0.26	1	Pre
NFE2L2	0.000605350844578198	0.194967177705784	0.333	0.279	1	Pre
YBX3	0.000611352397705769	0.131515578898716	0.454	0.384	1	Pre
SELENOW	0.000682934955880855	0.137715791384446	0.351	0.288	1	Pre
KAZN	0.000804892382933564	0.0700192171697578	0.304	0.369	1	Pre
BRAF	0.000923097060093125	0.00636151394517337	0.352	0.28	1	Pre
CFDP1	0.00125440691083047	0.010834250017437	0.28	0.219	1	Pre
PPP4R3A	0.0012941189080301	0.0815368505549821	0.259	0.209	1	Pre
SPAG9	0.00133352530714447	0.018680057766431	0.333	0.269	1	Pre
PKN2	0.00162375981928196	0.112568032898625	0.398	0.336	1	Pre
ATXN2	0.00170622485605382	0.00900284017463848	0.303	0.242	1	Pre
RPL31	0.00194126922355788	0.148094373437887	0.395	0.336	1	Pre
PPDPF	0.00199661230215369	0.18094898474471	0.422	0.361	1	Pre
EIF3A	0.00228036008096996	0.0280763444749517	0.294	0.233	1	Pre
CXADR	0.00292217390079927	0.00637686171617857	0.362	0.295	1	Pre
PSCA	0.00335367717488301	0.119041980917358	0.416	0.365	1	Pre
RAP1B	0.00452039403208939	0.0339855559775382	0.277	0.229	1	Pre
NEAT1	0.00506981576729665	0.108117216938625	0.829	0.903	1	Pre
PTPN14	0.00534335961862029	0.268290749760336	0.261	0.23	1	Pre
NAALADL2	0.00599858930085823	0.265779700040541	0.505	0.59	1	Pre
HLA-E	0.00754419135991594	0.0267689191727656	0.299	0.248	1	Pre
URI1	0.00798071203016001	0.0135863685698947	0.287	0.234	1	Pre
EXOC6B	0.00975210010877527	0.432893934275077	0.366	0.364	1	Pre

## Sheet: S9-2
Table S9-2. Differentially expressed genes of C2 BLCA subcluster before and after treatment.
gene	p value	avg_log2FC	pct.1	pct.2	adjust p	cluster
HSPA1A	0	3.34948986649403	0.879	0.146	0	Post
PTPRM	0	2.84559967578665	0.855	0.061	0	Post
SERPINE1	0	2.77416015931114	0.597	0.07	0	Post
TSHZ2	0	2.32530221116199	0.705	0.103	0	Post
EGLN3	0	2.27773311359479	0.762	0.052	0	Post
RIMS2	0	2.11755485362011	0.683	0.012	0	Post
PDE4D	0	2.00309017219504	0.888	0.432	0	Post
ID4	0	1.92458302487068	0.77	0.226	0	Post
RASD1	0	1.7971276377357	0.562	0.032	0	Post
AC138305.1	0	1.78507261193048	0.539	0.01	0	Post
DHRS2	0	1.68782683952177	0.611	0.077	0	Post
MIR31HG	0	1.64687032969307	0.63	0.016	0	Post
AHR	0	1.58162514283506	0.922	0.767	0	Post
FOS	0	1.52481315438592	0.961	0.855	0	Post
CDKN2B	0	1.46967033142822	0.551	0.028	0	Post
HSPA2	2.8247233506891e-305	1.64482331104044	0.534	0.021	9.8269300647123e-301	Post
MIR29B2CHG	1.03114889527381e-300	1.3099415095889	0.586	0.083	3.58726389176807e-296	Post
KRT20	4.33278977354033e-299	2.67103406353974	0.531	0.028	1.50733423431695e-294	Post
KRT8	1.4585505624951e-292	1.45174401811554	0.851	0.511	5.0741515518642e-288	Post
SLC38A2	9.77880723907167e-292	1.29862925947903	0.964	0.839	3.40194925040064e-287	Post
UBE2E2	5.93247323304571e-275	1.41938761142041	0.505	0.034	2.06384811304427e-270	Post
MORF4L2	8.21497000617902e-271	1.28361170058773	0.769	0.451	2.85790591544962e-266	Post
TANC1	5.69345892529799e-270	1.10320883081793	0.501	0.03	1.98069742552192e-265	Post
MTAP	2.76283926663801e-269	1.10326428186078	0.494	0.025	9.61164152470697e-265	Post
FABP5	1.56776125888759e-265	1.61089537920665	0.74	0.354	5.45408464354405e-261	Post
ZNF626	5.45726633993885e-262	1.09578921262846	0.474	0.017	1.89852838700133e-257	Post
TLE4	1.17424901864925e-261	1.24302364468715	0.871	0.635	4.08509491097886e-257	Post
ANKRD37	2.20659515499978e-258	1.87108494127409	0.558	0.093	7.67652388472874e-254	Post
ID3	1.55847404033005e-252	1.81094022625982	0.653	0.228	5.4217753389042e-248	Post
CADM1	8.80886785923531e-249	1.63608818973948	0.444	0.009	3.06451703954937e-244	Post
EFNA5	4.89945148722102e-244	1.2804572368029	0.678	0.249	1.70447017788932e-239	Post
PPARG	9.09003726533027e-244	1.49694624075677	0.837	0.616	3.16233306423575e-239	Post
MAFB	7.73536677614498e-243	1.92977728985834	0.748	0.356	2.69105674775308e-238	Post
ACSM6	3.94783571475545e-238	2.52479234636223	0.456	0.035	1.37341256680627e-233	Post
MACROD2	5.42618167691416e-238	1.3306	0.582	0.16	1.88771434358167e-233	Post
ROCK1	1.27173870981591e-237	0.981317693320265	0.477	0.039	4.42425179757858e-233	Post
LINC01619	9.80997217930889e-237	2.79174506611055	0.607	0.232	3.41279122145977e-232	Post
POLR2A	7.39542331634286e-236	1.49301078368655	0.903	0.784	2.57279381752252e-231	Post
AC099520.1	1.29394016257525e-235	2.09421204934251	0.434	0.016	4.50148843158304e-231	Post
RNF128	1.48766090301313e-231	1.13843292250911	0.456	0.033	5.17542351549238e-227	Post
RAPH1	1.3016478305899e-230	0.920945425277294	0.43	0.013	4.52830263783919e-226	Post
BTG2	2.91041853757488e-230	1.37583019272894	0.851	0.631	1.01250550503693e-225	Post
ID2	3.32948748640639e-228	1.3134685919809	0.888	0.613	1.15829540164592e-223	Post
LDLRAD4	4.70532784469721e-223	1.30642881788658	0.464	0.051	1.63693650389171e-218	Post
AC011287.1	4.27680139894696e-219	2.45729235097718	0.498	0.114	1.48785643867966e-214	Post
MIR205HG	8.50543127889646e-218	0.886181990792485	0.925	0.704	2.95895448761529e-213	Post
SNHG5	2.97904011592519e-214	1.3371514377025	0.883	0.701	1.03637826592922e-209	Post
GCLC	1.50496534117386e-207	1.9628546881292	0.663	0.334	5.23562392540974e-203	Post
TENT5C	5.62547710145337e-207	1.13504524215548	0.597	0.168	1.95704722882461e-202	Post
SGK1	1.04849926172934e-206	1.34524542730979	0.627	0.232	3.64762408163019e-202	Post
H2AFJ	1.88043293711031e-203	1.07272750508567	0.648	0.264	6.54183814491304e-199	Post
NT5C3A	2.47525195233323e-200	1.14077787298022	0.576	0.207	8.61115401697206e-196	Post
GNAS	1.33094406937867e-199	1.32926558112796	0.905	0.788	4.63022132296146e-195	Post
ACOXL	1.02222345210984e-198	1.36954545382567	0.395	0.021	3.55621316754492e-194	Post
HNRNPA2B1	2.15973306255684e-198	0.903983316978965	0.912	0.796	7.51349535132899e-194	Post
RBM39	7.28939526907028e-198	0.852252083993977	0.903	0.818	2.53590772015686e-193	Post
BHMT	3.26680269352451e-197	2.29739725640405	0.394	0.019	1.13648798905024e-192	Post
NKAIN2	2.34659009089821e-196	1.06717226411241	0.371	0.007	8.1635522672258e-192	Post
AC012494.1	7.87494060351567e-196	1.23013730135908	0.377	0.012	2.73961308655707e-191	Post
CDKN1C	2.82078567409955e-193	1.47725119429556	0.639	0.259	9.81323128162493e-189	Post
PDE10A	4.98032542795329e-193	1.84034582685183	0.497	0.13	1.73260541313067e-188	Post
KRT15	8.62648881430033e-193	1.39016904938149	0.523	0.146	3.00106919360694e-188	Post
BCL6	2.73846064637086e-192	1.29365797500884	0.597	0.245	9.5268307426596e-188	Post
HIST1H2BJ	3.73243680999851e-192	1.18408323810994	0.391	0.025	1.29847744183038e-187	Post
BTBD16	2.54074154030718e-189	1.41907484807343	0.417	0.052	8.83898574457464e-185	Post
HIST1H2BG	1.68583886625667e-187	1.15638019720712	0.393	0.026	5.86486483182034e-183	Post
LRRC23	2.55407494784214e-187	1.72584039910626	0.594	0.246	8.88537133604802e-183	Post
CDKN2A	1.49321868703424e-184	0.925573124195858	0.386	0.022	5.19475849032341e-180	Post
ODC1	4.91274711591363e-184	1.52208670106309	0.578	0.202	1.70909559415519e-179	Post
AP005230.1	2.37026509846538e-182	1.02043024174002	0.395	0.037	8.2459152510512e-178	Post
NFE2L3	2.55513933692832e-181	1.38401214390589	0.451	0.097	8.88907423923992e-177	Post
SLC20A1	3.38866942151038e-180	1.21698268508798	0.784	0.536	1.17888420504925e-175	Post
AMD1	1.52168881231762e-179	1.19124141682979	0.731	0.421	5.29380320917176e-175	Post
AC005355.1	3.41386014648613e-179	1.03904806128744	0.341	0.003	1.18764780636106e-174	Post
ZFAS1	6.55898494807836e-179	1.1706637821748	0.94	0.858	2.28180527358698e-174	Post
PADI3	5.29577668933531e-177	1.19485664053244	0.356	0.015	1.84234775245286e-172	Post
PARP16	1.73382425459867e-175	1.1405583912351	0.415	0.062	6.0318011993233e-171	Post
HERPUD1	6.45377339359846e-175	1.03884143315327	0.714	0.402	2.24520322589897e-170	Post
ELF3	5.60331497906916e-174	0.961162608314707	0.969	0.965	1.94933724806837e-169	Post
ZNRF2	1.04809073015566e-173	1.11856946371549	0.64	0.346	3.64620284113854e-169	Post
MID1	8.02650012012842e-172	1.69457767252322	0.659	0.366	2.79233912679148e-167	Post
CD46	1.44413720897554e-170	1.20601628208958	0.777	0.608	5.024008936305e-166	Post
NHS	6.50228514356392e-170	0.995494802280516	0.503	0.147	2.26207997859445e-165	Post
RBMX	8.34257573933612e-170	1.0797310137273	0.747	0.482	2.90229867395764e-165	Post
NPL	3.58482264272523e-169	1.1811891755206	0.628	0.263	1.24712394917768e-164	Post
CLDN1	1.06784941918204e-168	1.43961886700161	0.564	0.217	3.7149413443924e-164	Post
XKR6	8.90934613926555e-168	0.842118860645563	0.345	0.016	3.09947242838909e-163	Post
USP53	1.45257004156648e-166	1.04535589898798	0.7	0.44	5.05334591760564e-162	Post
HIST1H2AG	5.88552688986987e-165	1.12362817067385	0.336	0.012	2.04751594971683e-160	Post
ARHGAP6	1.5080835651903e-164	1.09472214399802	0.351	0.025	5.24647191494052e-160	Post
AC106799.2	1.30892176063471e-163	0.808771578424322	0.314	0.001	4.55360791307208e-159	Post
SPOCD1	8.51953410396823e-163	0.816098977200353	0.325	0.009	2.96386071942951e-158	Post
IFRD1	3.22785128194158e-162	1.0883907601407	0.856	0.77	1.12293718247466e-157	Post
BZW2	7.53549319072251e-162	1.11443923573759	0.65	0.377	2.62152272612045e-157	Post
MAGI2	1.03637377258818e-160	1.09824243632972	0.341	0.021	3.60544071745703e-156	Post
PFKFB3	1.50963025048573e-160	1.11290195557977	0.55	0.204	5.2518526784148e-156	Post
CAMK1D	3.98994496359116e-160	1.24787478537124	0.607	0.311	1.38806195338373e-155	Post
CRTAC1	1.41852748873526e-159	1.12801987644415	0.326	0.012	4.9349152805611e-155	Post
TRA2A	1.66736798539541e-159	0.875553747263124	0.808	0.675	5.80060648439208e-155	Post
SMARCA1	4.34855166116876e-159	0.771726073195947	0.343	0.022	1.512817637404e-154	Post
TNNI2	5.08522200887439e-159	1.83078524225279	0.467	0.133	1.76909788466731e-154	Post
ARRDC3	4.02579675107744e-158	0.978942872496393	0.522	0.166	1.40053443173233e-153	Post
RHOB	7.35669697040416e-158	1.14263867519447	0.789	0.593	2.5593213090339e-153	Post
PELI2	3.71896597190418e-157	0.778666059519252	0.387	0.057	1.29379107196574e-152	Post
CA12	8.27729685618356e-156	1.35485765674505	0.327	0.018	2.8795888032977e-151	Post
HECA	9.04623402602651e-156	1.04314542543664	0.731	0.505	3.14709435531436e-151	Post
SDK1	1.47517768039741e-154	1.0640505033547	0.464	0.129	5.13199563233456e-150	Post
DUSP2	3.9333031216234e-153	1.36281346051843	0.416	0.088	1.36835682298156e-148	Post
ABLIM1	5.44097291931605e-153	0.837402078676157	0.516	0.173	1.89286006890086e-148	Post
MIR4713HG	1.09149261158847e-152	0.92649398747633	0.39	0.065	3.79719364645511e-148	Post
BTG1	1.49517444432877e-152	0.885381813309122	0.912	0.795	5.20156237437536e-148	Post
MBD5	5.73032823544395e-152	1.0100991941442	0.631	0.325	1.9935238898286e-147	Post
ASTN2	4.34353845207327e-151	0.971014845956286	0.461	0.135	1.51107359209177e-146	Post
AC009264.1	6.72331445797489e-150	0.909039912554133	0.316	0.014	2.33897386678488e-145	Post
HDGFL3	2.07783731236026e-149	0.773814770240752	0.375	0.058	7.22858822597011e-145	Post
HIST1H2BD	2.14114170603934e-149	1.4492622068512	0.657	0.411	7.44881788114028e-145	Post
PEAK1	5.10434448629895e-148	1.04678868970747	0.595	0.302	1.77575040333854e-143	Post
GCH1	5.00406665117704e-147	1.33989912827197	0.682	0.419	1.74086474727798e-142	Post
PALMD	5.1415939707278e-147	1.01837074313449	0.325	0.026	1.78870912647649e-142	Post
LINC00958	5.27643403317963e-147	0.810039801214449	0.305	0.012	1.83561863580286e-142	Post
RAB32	1.08108905979072e-146	0.732897032246894	0.302	0.009	3.76100073010593e-142	Post
SP1	1.61357373980859e-146	0.87999103737515	0.509	0.194	5.61346168342011e-142	Post
Z93403.1	6.46339530895421e-146	0.895903634784662	0.305	0.013	2.24855059403208e-141	Post
LINC01285	9.64837955373839e-146	1.46985108698052	0.303	0.012	3.35657476295005e-141	Post
EYA4	3.83439679945386e-145	0.871437475337492	0.292	0.005	1.333948302562e-140	Post
C3orf67	7.81078089232582e-144	0.691414021894602	0.292	0.007	2.71729256463123e-139	Post
AL353759.1	4.461836844197e-143	1.13085490637982	0.383	0.079	1.5522284197277e-138	Post
TNFAIP3	1.63292738739657e-142	1.29309529657985	0.474	0.174	5.68079108801394e-138	Post
AC009271.1	1.02700831455499e-141	0.676302177610101	0.285	0.004	3.57285922550535e-137	Post
TMPRSS4	3.75695097765581e-141	1.21060866585176	0.434	0.128	1.30700567561668e-136	Post
MT-CO2	8.37648508609744e-141	0.572966617500532	1	1	2.91409539660244e-136	Post
TNNT3	1.43784273746129e-140	0.879411638141123	0.369	0.064	5.00211109935407e-136	Post
CTH	1.67194083317452e-139	0.835174045749059	0.324	0.03	5.81651496453083e-135	Post
NR4A2	4.27697735446624e-139	0.92907377097847	0.54	0.23	1.48791765184526e-134	Post
INTS6	4.72074420735577e-139	1.12174707732824	0.732	0.495	1.642299702297e-134	Post
LINC01612	6.05924520906415e-139	1.4594463009242	0.283	0.006	2.10795081578133e-134	Post
PLIN5	1.47710494125679e-138	0.830011416532327	0.349	0.045	5.13870038013825e-134	Post
FOXA1	5.38361165910672e-138	0.89883890375892	0.574	0.272	1.87290466008664e-133	Post
FRMD4A	2.2869152743181e-137	0.773015721072784	0.37	0.07	7.95594954782524e-133	Post
CHD2	8.41483711023335e-137	0.926471686746887	0.797	0.667	2.92743768227908e-132	Post
GALM	1.11738820194892e-136	1.42682805418385	0.559	0.29	3.88728181576009e-132	Post
CDKN2B-AS1	3.08064064541912e-136	0.615264040262673	0.286	0.01	1.07172407413486e-131	Post
JUNB	5.9938257714337e-136	1.12348175848272	0.966	0.936	2.08519204762407e-131	Post
SLITRK6	7.24615690116393e-136	0.754308588172015	0.342	0.047	2.52086552434592e-131	Post
FABP4	9.6086223610153e-136	1.08455175248993	0.293	0.013	3.34274363317361e-131	Post
TOX3	1.41936415135806e-135	0.789848087527229	0.299	0.018	4.93782594615954e-131	Post
ATF7IP2	6.40133528053698e-135	1.23541620562843	0.766	0.619	2.22696053074601e-130	Post
ZNF737	7.3483924496256e-135	0.629287481106168	0.294	0.014	2.55643224930025e-130	Post
SRSF3	1.18623177327832e-134	0.758337737661396	0.919	0.838	4.12678171605794e-130	Post
MPP5	1.67796585722024e-134	0.708553126205086	0.409	0.107	5.83747542068350e-130	Post
CEBPB	1.3581937497651e-133	1.14891884635062	0.637	0.35	4.7250202360578e-129	Post
KLHL29	2.41259794504465e-133	0.898158697251607	0.49	0.184	8.39318699101583e-129	Post
TMEM178B	6.4794597851036e-133	0.865229616869657	0.375	0.079	2.25413926463969e-128	Post
AC073332.1	1.60004422871407e-132	0.805122541252303	0.483	0.177	5.56639386727337e-128	Post
P4HA1	9.97056900938339e-132	1.18104823187241	0.593	0.322	3.46866125267439e-127	Post
MLC1	4.97014382017526e-131	1.01955079891184	0.339	0.05	1.72906333360077e-126	Post
DDIT4	1.74641497221234e-130	1.01892365779415	0.527	0.212	6.07560304682952e-126	Post
TMEM163	2.25728235638897e-130	0.819077104530956	0.301	0.025	7.85285958964158e-126	Post
ERVMER61-1	1.5305237230827e-129	0.674073983242294	0.27	0.007	5.32453898023242e-125	Post
ASTL	5.8172699387961e-129	1.05444414565643	0.292	0.023	2.02377003900777e-124	Post
TUBB3	7.55571097298156e-128	1.00491076629971	0.332	0.048	2.62855629039056e-123	Post
FAM3B	9.10683928882044e-128	0.668521531543267	0.354	0.065	3.16817832018774e-123	Post
GPNMB	1.05207171036187e-127	0.633969207640361	0.269	0.008	3.66005227317792e-123	Post
NSUN6	2.10449521529426e-127	0.819551784907388	0.756	0.525	7.32132840448721e-123	Post
AL606489.1	5.05712215390447e-127	0.726180728638094	0.366	0.077	1.75932222612183e-122	Post
ALDH7A1	7.81975625067235e-127	0.797636116410346	0.387	0.094	2.7204150020464e-122	Post
LINC01980	1.02751435216708e-126	0.62317039348303	0.26	0.004	3.57461967975405e-122	Post
ZNF846	1.14785456116276e-126	1.07466418689455	0.585	0.297	3.99327123282912e-122	Post
RADX	1.36091748642e-126	0.61026040198334	0.288	0.021	4.73449584350652e-122	Post
BRD2	2.11213827092987e-126	0.815551339614774	0.869	0.776	7.34791783073792e-122	Post
LRP1B	4.71110880111497e-126	1.09730663852838	0.277	0.016	1.63894764081989e-121	Post
PNRC1	5.99420305622434e-126	0.765681590338527	0.563	0.267	2.08532330122989e-121	Post
ZNF506	7.08267698105498e-126	0.528633278883705	0.287	0.02	2.46399249493922e-121	Post
TNS4	1.1138794063026e-125	0.883180972263472	0.537	0.251	3.87507506658611e-121	Post
AC010343.3	1.69870548956353e-125	0.651851763390317	0.259	0.005	5.90962652764257e-121	Post
UBE2D3	3.55972675357309e-125	0.806275409224486	0.753	0.594	1.23839334030054e-120	Post
NMRK1	8.64503933451638e-125	0.902541298861499	0.535	0.239	3.0075227340849e-120	Post
PPP1R36	1.95038467743792e-124	0.788982988936576	0.255	0.004	6.78519325433879e-120	Post
TTTY14	3.61547945991896e-124	0.854732025595857	0.28	0.021	1.25778914931121e-119	Post
ZBTB43	1.70550252496584e-123	1.04638071890652	0.516	0.262	5.93327273410367e-119	Post
TCEAL9	1.33676694955279e-122	0.683945837438747	0.402	0.116	4.65047854079921e-118	Post
MAP1LC3B	9.00301465011266e-122	0.882112909176181	0.693	0.453	3.13205876662769e-117	Post
GIPC2	1.94153027088371e-121	0.96244360590786	0.331	0.059	6.75438965937733e-117	Post
WNT5A	5.12461396203253e-121	0.671745626367377	0.255	0.006	1.7828019512515e-116	Post
WHAMM	9.34123836828096e-121	0.904558514934585	0.531	0.264	3.24972341594126e-116	Post
FOXQ1	7.84340748839541e-120	0.859362960610257	0.785	0.587	2.72864303113788e-115	Post
TGFBR3	4.04112098673573e-119	0.859355666640432	0.572	0.295	1.40586558007549e-114	Post
S100P	6.07593833701507e-119	1.0223134505597	0.782	0.597	2.11375818806417e-114	Post
RDH10-AS1	6.26730031072235e-119	0.983943365506166	0.29	0.033	2.1803311050972e-114	Post
PPP1R10	8.19669840855524e-119	0.832854840841649	0.856	0.678	2.85154940935228e-114	Post
LAMC1	9.32861923640587e-118	0.743414115656891	0.378	0.1	3.24533334615324e-113	Post
RGS6	1.47365212539438e-117	0.833069245393078	0.288	0.032	5.12668837903449e-113	Post
CYP1A1	2.59332372012589e-117	1.09328115037831	0.276	0.025	9.02191388994595e-113	Post
AC019117.1	7.21571219276204e-117	1.18442	0.473	0.207	2.51027411473998e-112	Post
EPB41L5	1.78459392925531e-116	1.13677529372877	0.593	0.34	6.20842382048631e-112	Post
LINC02541	1.78861207051347e-116	0.622937273176631	0.313	0.049	6.22240253210929e-112	Post
ZBTB10	4.58890889512378e-116	0.649520333544577	0.353	0.075	1.59643551552461e-111	Post
CCDC181	6.62271148345617e-116	0.801777273898722	0.284	0.033	2.30397509797957e-111	Post
PARD3B	1.31230485895846e-115	0.683749180455849	0.274	0.024	4.56537737383058e-111	Post
GTF2A1	4.44894591783495e-115	1.07786459796999	0.577	0.298	1.5477437953556e-110	Post
LRRN1	2.10133527408324e-114	0.841742115472563	0.343	0.075	7.31033528500818e-110	Post
SRSF7	3.61870979917795e-114	0.797666527631009	0.959	0.921	1.25891295203602e-109	Post
C11orf96	5.38582425010473e-114	1.36760568099209	0.362	0.095	1.87367439836893e-109	Post
PTPRS	9.67774790160966e-114	0.771369875083089	0.315	0.057	3.36679171749099e-109	Post
SEMA5A	1.15803927934509e-113	0.927228402000292	0.497	0.225	4.02870284891364e-109	Post
SPAG6	1.98174537595e-113	0.78605061505675	0.37	0.089	6.89429398839245e-109	Post
LBH	2.04207987976299e-113	0.870418559643958	0.336	0.068	7.10419169370745e-109	Post
DNAJA1	1.01087100651864e-112	0.848413433257893	0.906	0.855	3.5167191445777e-108	Post
RAB11A	2.7625342953141e-112	0.901420413223214	0.631	0.413	9.61058055996823e-108	Post
CRISPLD2	5.5801803044181e-112	0.816906496431276	0.363	0.091	1.94128892610401e-107	Post
CAPN8	1.01491440543299e-111	0.905143967025923	0.287	0.038	3.53078572506083e-107	Post
TMX4	1.12504609488926e-111	0.97176232823075	0.448	0.167	3.91392285951024e-107	Post
HRH1	1.49879621263703e-111	0.804348729877491	0.47	0.193	5.21416214414296e-107	Post
TEC	1.81299304304137e-111	0.837348799116338	0.431	0.159	6.30722149743663e-107	Post
ARIH1	4.75789507050764e-111	0.944980021504725	0.848	0.819	1.6552241160789e-106	Post
NCOA3	1.34802689356308e-110	0.878216476761256	0.722	0.551	4.68965076001659e-106	Post
AGR2	4.4666350856971e-110	0.886504079175158	0.532	0.264	1.55389767996317e-105	Post
ZNF165	5.74730561735017e-110	0.892179558431618	0.295	0.044	1.99943015121995e-105	Post
PFKFB2	6.67297340715706e-110	0.832698911612016	0.371	0.109	2.32146071861587e-105	Post
THUMPD3-AS1	9.97654861511934e-110	0.814769244138217	0.708	0.523	3.47074149771387e-105	Post
UNC5B	1.87649910321299e-109	0.633869214164767	0.317	0.06	6.52815273016768e-105	Post
HOTAIRM1	2.94205498694277e-109	0.718184178441509	0.498	0.229	1.02351150940752e-104	Post
ACSL3	4.26772998366633e-109	0.872904241593736	0.553	0.291	1.48470058401768e-104	Post
TUBA1C	6.4810073401943e-109	0.972778356026854	0.851	0.702	2.2546776435802e-104	Post
NRIP3	1.64308472041736e-108	0.796546262810853	0.318	0.061	5.71612743385997e-104	Post
NR3C2	3.56078254613033e-108	0.709296869086446	0.31	0.057	1.23876063997328e-103	Post
PLA2G4A	3.81002160546797e-108	0.786040348803772	0.41	0.142	1.32546841632625e-103	Post
CDH8	1.07254201974865e-107	0.554070624235102	0.272	0.031	3.73126643250359e-103	Post
GLUL	1.27083344769055e-107	0.763863842641373	0.565	0.279	4.42110248117066e-103	Post
SELENOP	2.60514236493217e-107	1.29477950888989	0.329	0.076	9.06302977336251e-103	Post
CHD9	3.68759596385448e-107	0.84104293122561	0.74	0.53	1.28287775986534e-102	Post
PLXDC2	1.68066314784287e-106	0.823780476593962	0.583	0.31	5.84685902503057e-102	Post
SDC4	5.75031256034599e-106	0.842357516237771	0.635	0.404	2.00047623661877e-101	Post
COL4A6	9.65232537475722e-106	0.922983221387586	0.393	0.131	3.35794747462429e-101	Post
CFH	1.22165426530965e-105	0.688377920904333	0.452	0.185	4.25001302358575e-101	Post
HPGD	1.40320291343577e-105	1.12449	0.364	0.105	4.88160261555171e-101	Post
AP005262.2	2.34252964979488e-105	0.630904668546352	0.28	0.04	8.14942639867142e-101	Post
THSD4	8.39828821210863e-105	1.09805956682905	0.522	0.272	2.92168048611047e-100	Post
RDH10	9.68730398978794e-105	1.02455532812359	0.405	0.136	3.37011618500733e-100	Post
CACNA1D	1.53503605602259e-104	0.57248252903434	0.337	0.077	5.34023693529698e-100	Post
LINC02542	2.43394743602586e-104	0.598954407684585	0.278	0.038	8.46745973519038e-100	Post
IL20RA	2.49128068485709e-104	0.686189257845044	0.328	0.075	8.66691637454934e-100	Post
CD96	6.14269205872208e-104	1.08354295085636	0.263	0.032	2.13698114030882e-99	Post
DST	2.25870401827356e-103	0.794229442487999	0.83	0.709	7.8578054091719e-99	Post
CRIM1	4.21101570651191e-103	1.14007450918828	0.638	0.439	1.46497025413843e-98	Post
PLEKHG2	6.07935680372217e-103	0.972659454974398	0.382	0.124	2.11494743844691e-98	Post
PPP1R9A	9.70526375330076e-103	0.757141390900165	0.277	0.04	3.3763642071358e-98	Post
ZNF79	1.04436935196102e-102	0.748947807726438	0.297	0.055	3.6332565385372e-98	Post
ARF4	7.60302367985403e-102	1.06235505067227	0.807	0.779	2.64501590798442e-97	Post
AL121944.1	9.41346568353156e-102	0.703947198040801	0.305	0.056	3.27485057664379e-97	Post
HLA-B	2.39145444455457e-101	0.539297064142715	0.681	0.42	8.31963086716088e-97	Post
EFL1	3.92200525124564e-101	0.747402929862232	0.434	0.182	1.36442640685585e-96	Post
NCOA7	5.41108502121737e-101	1.16046031865207	0.63	0.424	1.88246236803131e-96	Post
SLC9A1	5.69052494047944e-101	0.810972099748525	0.589	0.341	1.97967672154339e-96	Post
MAPK10	7.14531229699299e-101	1.23046760886648	0.603	0.403	2.48578269500089e-96	Post
LAMC2	7.19253169293998e-101	0.859485250325385	0.292	0.053	2.50220985065689e-96	Post
IDI1	8.98408174540568e-101	1.16648123471496	0.579	0.347	3.12547219840918e-96	Post
SESN3	9.29301930872291e-101	0.586378161189133	0.361	0.103	3.23294848731161e-96	Post
GATA3	1.72658253338199e-100	0.857278795074076	0.806	0.679	6.00660797538262e-96	Post
MARCKS	2.89603604376387e-100	0.723074144724595	0.705	0.496	1.00750197926501e-95	Post
ITPR1	4.96783823220313e-100	0.90364435019319	0.525	0.235	1.72826124260115e-95	Post
TPRG1	5.95673029578695e-100	0.541381577032319	0.287	0.048	2.07228690260132e-95	Post
CDC14B	2.80611408177548e-99	0.70435039710973	0.481	0.225	9.7621902790887e-95	Post
GADD45B	1.70969475630869e-98	0.898939255081433	0.871	0.771	5.94785708772229e-94	Post
SESN1	2.98584452520429e-98	0.729873061389429	0.553	0.309	1.03874545187332e-93	Post
DNAJC1	3.31160346339446e-98	0.782325113850099	0.548	0.309	1.1520737288803e-93	Post
FAM13A	5.56988145696161e-98	0.904792632260202	0.58	0.351	1.93770606006238e-93	Post
KITLG	5.91431960400303e-98	0.841646447229002	0.329	0.08	2.05753264703661e-93	Post
PACRG	1.20963163880329e-97	0.629075078099772	0.306	0.066	4.20818750823276e-93	Post
ARL6IP1	3.87634702276709e-97	0.712088586470329	0.849	0.766	1.34854236575044e-92	Post
LTBP1	5.03296798473258e-97	0.702914749058404	0.525	0.263	1.75091923220862e-92	Post
NLRP1	5.13246513192431e-97	0.572344101366456	0.25	0.029	1.78553329474515e-92	Post
SLC23A2	9.21032936413409e-97	1.07325949351195	0.576	0.365	3.20418148248861e-92	Post
L3MBTL4	1.53253761277096e-96	0.568735103280605	0.293	0.06	5.33154510106889e-92	Post
PRKN	2.09697024543033e-96	0.755311375088775	0.498	0.236	7.29514978682756e-92	Post
PEG10	3.26735480173073e-96	1.24230458065098	0.263	0.041	1.1366800619741e-91	Post
B2M	5.91552109220091e-96	0.452317670261321	0.958	0.875	2.05795063276577e-91	Post
AL031772.1	7.95283988457397e-96	0.567601707476263	0.299	0.068	2.76671346744444e-91	Post
ADIRF	9.53233106407524e-96	1.02903189653057	0.699	0.507	3.31620265388114e-91	Post
AC010168.1	2.48634291680327e-95	0.644713940325294	0.315	0.079	8.64973837326691e-91	Post
TSC22D3	3.22508070905707e-95	0.611622371068369	0.332	0.087	1.12197332787386e-90	Post
CLU	7.08022610467657e-95	1.00281969337747	0.386	0.134	2.46313985955593e-90	Post
TTC28	9.24130488494986e-95	0.648214291624139	0.427	0.168	3.21495755642521e-90	Post
AL049779.4	1.18029562675667e-94	0.744048583534165	0.314	0.082	4.10613045592377e-90	Post
PRKCA	9.47485047220782e-94	0.738453338328626	0.607	0.379	3.29620573077638e-89	Post
INTS6L	2.11325860027727e-93	0.652456948940571	0.43	0.176	7.35181534450458e-89	Post
RGS2	2.29397420415689e-93	0.816666755201789	0.446	0.17	7.98050685884141e-89	Post
KLHL24	2.30285703215146e-93	0.765286922311627	0.567	0.345	8.0114093291517e-89	Post
RTN4	2.51604193202445e-93	1.06661014864235	0.738	0.666	8.75305827731988e-89	Post
TMSB4X	2.98786077874846e-93	0.653788725813556	0.869	0.718	1.0394468863188e-88	Post
STXBP3	5.04347734297125e-93	0.815650350427526	0.575	0.372	1.75457533284627e-88	Post
YPEL5	7.78762635589218e-93	0.776092473430942	0.588	0.374	2.70923733295133e-88	Post
NUP210L	7.83987826393784e-93	0.78841193964096	0.349	0.104	2.72741524924133e-88	Post
CCNC	2.16418352835887e-92	0.709042896362303	0.482	0.248	7.52897807680766e-88	Post
SPTAN1	2.29195998221987e-92	0.875536457389997	0.881	0.856	7.97349958214472e-88	Post
DARS2	2.66800166184049e-92	0.833412821576916	0.373	0.136	9.28171098137688e-88	Post
CTNNAL1	9.54362110623867e-92	0.693934969724551	0.358	0.121	3.32013034664937e-87	Post
CARD11	1.82519461505906e-91	0.716425645166137	0.442	0.2	6.34966954632897e-87	Post
SNHG14	4.76382360872191e-91	0.928140119030416	0.346	0.121	1.65728659523827e-86	Post
TIGAR	4.9161402780063e-91	0.790475236608492	0.392	0.158	1.71027604131561e-86	Post
SLIT2	6.22015396262774e-91	0.803439764193574	0.287	0.059	2.16392936205857e-86	Post
PKP4	8.61015557132924e-91	0.688893214654111	0.55	0.31	2.99538702170973e-86	Post
HSPA4L	2.04535857241506e-90	0.636001513379673	0.306	0.079	7.11559793757476e-86	Post
IQGAP1	2.19618014463479e-90	0.740454508520012	0.75	0.637	7.64029110516998e-86	Post
ABHD5	4.97284263878923e-90	1.08572208787605	0.635	0.493	1.73000222560838e-85	Post
AL691403.1	6.61234638995913e-90	0.831059434740825	0.3	0.072	2.30036918560288e-85	Post
EEF1A1	6.72841221416447e-90	0.427208043229731	0.967	0.905	2.34074732518568e-85	Post
IQCN	1.29033779271249e-89	0.726630788847172	0.413	0.171	4.48895614706747e-85	Post
ZNF280C	1.48296418288339e-89	0.746431361748104	0.379	0.139	5.15908409583302e-85	Post
AL035071.2	1.75065393556926e-89	0.643791850284862	0.325	0.104	6.09034997645189e-85	Post
CD55	2.77516493790178e-89	1.0727146798808	0.738	0.637	9.65452130246652e-85	Post
TRPS1	2.11437225170108e-88	0.594358855674333	0.301	0.075	7.3556896264429e-84	Post
ZNF440	4.53333724864671e-88	0.626427310507918	0.559	0.319	1.5771026954317e-83	Post
POU3F1	8.60864813918175e-88	0.788017037973045	0.333	0.092	2.99486260113994e-83	Post
LNX2	1.60346595183358e-87	0.712447738848685	0.462	0.231	5.57829769983384e-83	Post
SLC7A5	3.21374894478824e-87	0.884769881466487	0.59	0.362	1.11803112040238e-82	Post
ZFAND6	3.2355136105664e-87	0.735766882537796	0.675	0.527	1.12560282997994e-82	Post
JUND	3.44458461695913e-87	0.738694773326853	0.96	0.967	1.19833654239391e-82	Post
KLHL7	3.81694899186328e-87	0.630736953700543	0.365	0.138	1.32787838477932e-82	Post
AL096854.1	3.9317399137447e-87	0.563608418946288	0.26	0.048	1.36781299859264e-82	Post
GOT2	4.24211245169069e-87	0.730280927465554	0.337	0.111	1.47578850081867e-82	Post
RHOBTB1	7.03034190535342e-87	0.575507883605937	0.261	0.048	2.4457856454534e-82	Post
GATA3-AS1	1.68508636914747e-86	0.563790649717684	0.345	0.108	5.86224696962714e-82	Post
IRS2	1.83693961639105e-86	0.571346850347275	0.27	0.054	6.39052923146284e-82	Post
ZNF608	2.09940077664689e-86	0.698236516944505	0.322	0.093	7.30360536187685e-82	Post
KCNJ15	2.81611783698625e-86	0.760957546647018	0.351	0.123	9.79699234309145e-82	Post
ZNF844	8.31500289940213e-86	0.617496655567438	0.382	0.134	2.89270635867301e-81	Post
LSMEM1	8.39175380199729e-86	0.523515771219303	0.258	0.05	2.91940723017684e-81	Post
RND1	1.90535198087312e-85	0.533500815917944	0.25	0.038	6.62852900625949e-81	Post
FBXW7	2.8285219199158e-85	0.785064834312155	0.686	0.541	9.84014490719508e-81	Post
PCED1B	3.09445753025091e-85	0.740588738318736	0.489	0.251	1.07653083019899e-80	Post
TNIK	7.55954946410213e-85	0.632768075426092	0.342	0.119	2.62989166306649e-80	Post
AQP3	1.42085776967711e-84	0.771963966415367	0.46	0.225	4.94302209492969e-80	Post
MYLIP	1.69965106926485e-84	0.718462821126902	0.8	0.684	5.9129161048655e-80	Post
TMC7	2.62238123571071e-84	0.643779248434224	0.439	0.213	9.12300208091399e-80	Post
DSE	2.883932071669e-84	0.685094170381442	0.434	0.198	1.00329112841293e-79	Post
CD83	3.13775400739873e-84	1.15200223228468	0.348	0.124	1.09159324163395e-79	Post
ATP10D	4.32867804667538e-84	0.537999042241438	0.361	0.128	1.5059038056579e-79	Post
TUBB4B	9.65422211081754e-84	1.01932341984117	0.784	0.704	3.35860733013231e-79	Post
CITED2	1.19055193129621e-83	0.741407523220296	0.572	0.31	4.14181111378639e-79	Post
KTN1	1.63527226869795e-83	0.870658656549047	0.634	0.45	5.6889486955733e-79	Post
PRELID2	2.12304446444177e-83	0.534207036982453	0.284	0.069	7.38585938734649e-79	Post
AIM2	2.449414607779e-83	0.849918427072536	0.362	0.138	8.52126847900235e-79	Post
BCAS2	3.13829477974886e-83	0.767485983584524	0.479	0.267	1.09178137092683e-78	Post
ABTB2	8.09814890014044e-83	0.569634490592748	0.299	0.079	2.81726502086986e-78	Post
E2F3	9.32006802040698e-83	0.605361652035079	0.367	0.14	3.24235846361938e-78	Post
PTPRR	9.32771965935583e-83	1.01190387558526	0.303	0.086	3.2450203922933e-78	Post
AKR1C2	1.03944827526718e-82	0.783023579546001	0.349	0.132	3.616136604827e-78	Post
SCHLAP1	1.51476766566848e-82	0.516000099065926	0.469	0.856	5.26972523209408e-78	Post
PTBP3	1.74900690227653e-82	0.915250989671379	0.701	0.59	6.08462011232982e-78	Post
TFCP2L1	3.51514836182613e-82	0.746504366546741	0.25	0.045	1.22288496359569e-77	Post
SNHG32	6.76087948197857e-82	0.541342301867662	0.391	0.154	2.35204236298552e-77	Post
SNCG	6.97567084797766e-82	0.788058310512063	0.426	0.198	2.42676613130295e-77	Post
NUP42	8.50858726776878e-82	0.561948278874618	0.43	0.195	2.96005242458408e-77	Post
ARG2	9.68550880276294e-82	0.762607181383699	0.497	0.259	3.3694916573932e-77	Post
KIAA1109	1.26824515012499e-81	0.673525393413108	0.549	0.322	4.41209805276983e-77	Post
AC025164.1	1.29876636531326e-81	0.669425927121086	0.275	0.06	4.5182783082883e-77	Post
CDKN2AIP	1.68156541024779e-81	0.790426274811838	0.446	0.213	5.84999790571104e-77	Post
MTO1	9.3875255674455e-81	0.709586355016723	0.334	0.117	3.26582626965862e-76	Post
AREG	1.35081695199512e-80	0.922972103833817	0.321	0.098	4.69935709429581e-76	Post
TSGA10	9.22602196083593e-80	0.567121148008673	0.367	0.138	3.20964077995521e-75	Post
VEGFA	1.95151563064326e-79	0.330090023769582	0.43	0.188	6.78912772744484e-75	Post
EPHA4	2.44655194534023e-79	0.635718698797009	0.306	0.091	8.51130956264411e-75	Post
MORF4L1	3.58235387921688e-79	0.666080220390563	0.671	0.514	1.24626509104076e-74	Post
MAFA	4.54433564242989e-79	0.736848867001128	0.344	0.111	1.58092892664493e-74	Post
ACER2	1.24106977105485e-78	0.96183901233051	0.598	0.4	4.31755762652272e-74	Post
TRAK1	1.28085267921382e-78	0.712529928536184	0.682	0.539	4.45595838571696e-74	Post
CBWD5	1.60348382305998e-78	0.547637084560848	0.46	0.231	5.57835987204338e-74	Post
AC083837.1	2.4652878216246e-78	1.53407527802753	0.343	0.126	8.57648980264983e-74	Post
FRYL	3.73018683079975e-78	0.598368404874431	0.661	0.468	1.29769469656693e-73	Post
CTR9	5.47983828904397e-78	0.724386456537087	0.47	0.254	1.90638094237551e-73	Post
KIF26B	1.85429694909979e-77	0.671780868846849	0.369	0.152	6.45091365622326e-73	Post
BEND7	2.44439862602692e-77	0.428563975092974	0.251	0.054	8.50381838008505e-73	Post
FGD4	3.01153266468635e-77	0.779305946735694	0.383	0.166	1.04768209871773e-72	Post
AL078459.1	3.51774768047176e-77	0.912681674714254	0.32	0.109	1.22378924055932e-72	Post
C6orf62	4.78706170508194e-77	0.677085871967593	0.581	0.388	1.66537089658096e-72	Post
ECD	5.23924426935438e-77	0.612438571434232	0.461	0.236	1.8226806888657e-72	Post
AC010168.2	5.70566884807604e-77	0.53447560294784	0.356	0.127	1.98494513555717e-72	Post
RPL36A	6.96053127316806e-77	0.669354911412813	0.624	0.406	2.42149922462243e-72	Post
TMED5	8.73145700702713e-77	0.684275937025728	0.502	0.303	3.03758657817467e-72	Post
MAGT1	1.06751012513509e-76	0.739766848704451	0.466	0.264	3.71376097433245e-72	Post
IKBKG	1.21981314651723e-76	0.412398099390353	0.278	0.069	4.24360795541878e-72	Post
IER5L	2.90404228665933e-76	0.763363165727435	0.758	0.572	1.01028727110591e-71	Post
LAMA3	3.40467989998612e-76	0.588398340663303	0.268	0.064	1.18445409040617e-71	Post
TMBIM6	6.89654015434144e-76	0.494739219787846	0.647	0.439	2.39923735429384e-71	Post
RPL34	7.43139693596423e-76	0.703453713650174	0.645	0.424	2.5853086800526e-71	Post
RNPC3	8.12110548415811e-76	0.629156021611351	0.462	0.23	2.82525138688376e-71	Post
ITPR2	1.89797768684948e-75	0.573437204735494	0.439	0.217	6.60287457478065e-71	Post
INSR	5.96507095788628e-75	0.685505665979581	0.495	0.281	2.07518853553906e-70	Post
MT-CO1	8.01205149100563e-75	0.347247426260175	0.999	0.999	2.78731259320595e-70	Post
HERPUD2	8.1915659907496e-75	0.506808431353247	0.375	0.154	2.84976389252188e-70	Post
RPL31	1.40705343298243e-74	0.637703332755953	0.514	0.307	4.89499818800258e-70	Post
PALLD	1.58597593603242e-74	0.70853519396748	0.437	0.225	5.51745168386317e-70	Post
NR4A1	1.91573627984401e-74	0.665298426520433	0.467	0.235	6.66465494394933e-70	Post
DDX3X	2.50974627579887e-74	0.729300607351917	0.8	0.752	8.7311563188767e-70	Post
TULP2	4.21556296876731e-74	0.865417357860956	0.504	0.296	1.46655220120446e-69	Post
HNRNPH2	4.57471585863780e-74	0.441744726972146	0.288	0.083	1.5914979000615e-69	Post
FOXO1	4.75222377358618e-74	0.862419617074168	0.638	0.481	1.6532511285929e-69	Post
EFNB1	9.23594354118018e-74	0.43235254100185	0.261	0.065	3.21309239854117e-69	Post
TOP1	9.58377051272242e-74	0.714208397082964	0.675	0.529	3.334097923671e-69	Post
MTRNR2L12	1.25069731180562e-73	0.678801026083164	0.251	0.058	4.35105087804055e-69	Post
LDLR	2.01796731700077e-73	0.970613444461697	0.405	0.194	7.02030649911399e-69	Post
LINC01504	2.36906165178456e-73	0.543649099766486	0.32	0.111	8.2417285803933e-69	Post
BCLAF1	2.98506886273384e-73	0.566634009333593	0.636	0.464	1.03847560665648e-68	Post
POLG2	3.43369688517207e-73	1.19298966641658	0.598	0.457	1.19454880938251e-68	Post
PTGR1	4.91562302876982e-73	0.744894804437761	0.362	0.15	1.71009609547873e-68	Post
AC015971.1	8.95846061424028e-73	0.497237199153921	0.283	0.082	3.11655886308805e-68	Post
DEPP1	9.1407689329642e-73	0.742625266971362	0.452	0.219	3.17998210408891e-68	Post
HIST1H2BE	1.06065266431564e-72	0.57932582033747	0.269	0.077	3.68990455388767e-68	Post
MYO6	2.09302869541395e-72	0.596927809221006	0.763	0.63	7.28143752847558e-68	Post
ATP1B3	2.60939641920517e-72	0.70179209022357	0.628	0.451	9.07782920277287e-68	Post
MYC	3.54617270490164e-72	0.700438837292238	0.331	0.121	1.23367802230823e-67	Post
CSRNP2	4.97978024308341e-72	0.878694970176606	0.536	0.293	1.73241574876629e-67	Post
TPST1	9.41359081767696e-72	0.5674262974132	0.357	0.15	3.27489410956164e-67	Post
AASS	9.84224773123286e-72	0.51384088651944	0.297	0.096	3.4240195632186e-67	Post
GYS1	1.60800423141415e-71	0.880556101749346	0.413	0.2	5.5940859206667e-67	Post
SLC25A4	1.82387796219067e-71	0.512426846073068	0.259	0.062	6.34508904266511e-67	Post
MALAT1	2.2976385577101e-71	0.498564040783299	1	0.999	7.99325477841768e-67	Post
HIST1H3J	2.32482853878993e-71	0.978438921648079	0.554	0.312	8.08784600359627e-67	Post
RAPGEF2	3.35068548946473e-71	0.692239545061913	0.629	0.449	1.16566997492988e-66	Post
FMR1	6.21906603989172e-71	0.522858966976002	0.398	0.19	2.16355088461793e-66	Post
OTUD6B-AS1	7.96899638684639e-71	0.533303994001154	0.356	0.139	2.77233415301999e-66	Post
MVB12B	9.75137614255032e-71	0.500273765464731	0.282	0.085	3.39240624623183e-66	Post
H2AFX	1.55021848347877e-70	0.530948089958177	0.409	0.179	5.39305508217429e-66	Post
SNX25	5.50168342766697e-70	0.388702059585012	0.264	0.069	1.91398064765106e-65	Post
GRIP1	7.34617395712401e-70	0.633778974228922	0.457	0.236	2.55566045794387e-65	Post
AKIRIN2	2.30185631270725e-69	0.513454257262923	0.396	0.188	8.00792792627725e-65	Post
PNPLA8	2.35903812024198e-69	0.690808014731004	0.506	0.315	8.20685771650982e-65	Post
DENND4A	2.71170224522214e-69	0.77543057594171	0.581	0.416	9.4337409409033e-65	Post
HERC1	2.98593192674242e-69	0.574167100162146	0.515	0.312	1.03877585799442e-64	Post
IBTK	3.13974774750949e-69	0.518115292151267	0.424	0.211	1.09228684388108e-64	Post
ITGA3	6.6722602076874e-69	0.654999146697927	0.423	0.21	2.32121260365237e-64	Post
KANTR	9.26501629287557e-69	0.540568524751442	0.374	0.166	3.22320651812848e-64	Post
HBP1	1.49341084946992e-68	0.605425050678816	0.518	0.328	5.19542700422089e-64	Post
RPL39	3.03979607579968e-68	0.571786841725337	0.78	0.553	1.05751465680995e-63	Post
STON2	3.86044206977539e-68	0.580542120071927	0.497	0.295	1.34300919165416e-63	Post
USP11	5.98324545222874e-68	0.501528750978835	0.427	0.207	2.08151126037585e-63	Post
AHI1	9.60545717384341e-68	0.585740353796765	0.572	0.368	3.34164249620839e-63	Post
UACA	1.32782530916427e-67	0.418662035433097	0.282	0.086	4.61937146805157e-63	Post
AC092910.3	1.73338677921791e-67	0.479622344335169	0.364	0.143	6.03027926622118e-63	Post
AL078604.4	2.10873901562019e-67	0.864822999437195	0.26	0.076	7.33609216144108e-63	Post
SPINK1	3.70760492366564e-67	1.07381221888734	0.295	0.105	1.28983867689404e-62	Post
MT-ATP8	4.4465351851935e-67	0.698584803875152	0.77	0.643	1.54690512557697e-62	Post
S100A4	1.56856368607432e-66	1.12560520531265	0.319	0.129	5.45687620748396e-62	Post
CBR4	1.91982500606406e-66	0.588254166713706	0.442	0.233	6.67887921359625e-62	Post
ABHD3	2.52965757317121e-66	0.886302469984376	0.548	0.392	8.80042573130531e-62	Post
FHL2	2.87390622882451e-66	0.91394618594441	0.565	0.408	9.99803237945759e-62	Post
C1orf116	3.95453339051139e-66	0.637829219180249	0.481	0.272	1.37574262122501e-61	Post
ACSL5	4.99701437267252e-66	0.901293686017285	0.39	0.201	1.73841133010904e-61	Post
GPR89B	5.09826657604044e-66	0.660843354374183	0.4	0.209	1.77363595913871e-61	Post
SDCBP2	6.21389140582436e-66	0.455822173368531	0.298	0.096	2.16175068117224e-61	Post
ASXL1	8.64209038494751e-66	0.660947496786354	0.677	0.55	3.00649682401939e-61	Post
TNFRSF10D	3.64995470224092e-65	1.08645412199834	0.496	0.28	1.2697827413626e-60	Post
CTNNB1	4.77700684439766e-65	0.80287978450597	0.751	0.714	1.6618729110975e-60	Post
MRNIP	6.17764787518446e-65	0.645695450565966	0.375	0.182	2.14914191929792e-60	Post
RBBP5	6.20010568098303e-65	0.472128653696969	0.315	0.12	2.15695476535719e-60	Post
EPB41L2	6.69979452432074e-65	0.481536766153653	0.251	0.071	2.33079151706594e-60	Post
GOT1	8.1976597723059e-65	0.58533972422606	0.326	0.131	2.8518838581875e-60	Post
HSPA5	1.51067094404667e-64	1.16256690629186	0.679	0.568	5.25547314724395e-60	Post
SETX	3.12322695533714e-64	0.653705695861633	0.608	0.444	1.08653942549224e-59	Post
KIF13B	4.14351109640521e-64	0.651924523027876	0.346	0.155	1.44148607532841e-59	Post
SIRT1	4.29505716368613e-64	0.564325162824323	0.437	0.232	1.49420743667477e-59	Post
FKBP14	8.87567435102576e-64	0.445340113998042	0.283	0.095	3.08775834997835e-59	Post
SNHG8	9.91051335122908e-64	0.765061853479926	0.636	0.447	3.44776848975909e-59	Post
CERNA2	1.43849300316627e-63	0.635246066020394	0.401	0.197	5.00437330871513e-59	Post
OASL	2.30131610443464e-63	0.953311639842611	0.377	0.193	8.00604859571767e-59	Post
ZNF718	2.55921013947087e-63	0.371174428151419	0.263	0.08	8.90323615420522e-59	Post
EPAS1	3.17316376256642e-63	0.640793414789086	0.496	0.297	1.10391194135923e-58	Post
CMC2	3.44075183489224e-63	0.578212823951867	0.389	0.203	1.19700315584066e-58	Post
FAM114A1	3.45291858385523e-63	0.393870949145289	0.303	0.109	1.2012358461374e-58	Post
BMP2	5.28321424430878e-63	0.620183777863677	0.3	0.113	1.83797740345258e-58	Post
HDAC1	5.37458077688964e-63	0.599022900675331	0.418	0.226	1.86976290647214e-58	Post
LPCAT2	6.11838608114971e-63	0.486616666252398	0.282	0.098	2.12852533377117e-58	Post
GLO1	1.36907424532738e-62	0.663968792278614	0.506	0.327	4.76287239206942e-58	Post
TSTD3	1.93053199334128e-62	0.472213686786896	0.374	0.178	6.71612775163498e-58	Post
YME1L1	2.27110998285435e-62	0.697748124576208	0.763	0.682	7.900964519352e-58	Post
CCDC7	2.47419946165919e-62	0.436256699235984	0.269	0.086	8.60749250716615e-58	Post
S100A6	3.81374565154571e-62	0.673892696376966	0.943	0.858	1.32676397471624e-57	Post
DLST	4.31583901931977e-62	0.481824650363059	0.346	0.145	1.50143723643116e-57	Post
EPS8	5.14504370213171e-62	0.541312742452416	0.778	0.653	1.7899092535346e-57	Post
ZFP36L1	7.79146007922497e-62	0.576160377077005	0.839	0.762	2.71057104696158e-57	Post
IDS	9.17688472663181e-62	0.519441672577672	0.43	0.237	3.19254642754794e-57	Post
CDK13	9.82154154745766e-62	0.502758498229793	0.643	0.481	3.41681608894504e-57	Post
DGKA	1.27938710602571e-61	0.482137350864742	0.296	0.11	4.45085980315285e-57	Post
BCL2	1.40321753920692e-61	0.694255551914321	0.284	0.104	4.88165349714696e-57	Post
FMNL2	1.54651334650778e-61	0.508636881427735	0.343	0.148	5.38016528116593e-57	Post
OSER1-DT	2.01901988351399e-61	0.516979032600424	0.312	0.111	7.02396827275683e-57	Post
PHYH	2.07979762917898e-61	0.447050496386106	0.37	0.161	7.23540797215075e-57	Post
AC023424.3	2.77424003026123e-61	0.587049192836703	0.329	0.153	9.65130364127578e-57	Post
AC106798.1	5.11297018086704e-61	0.42455910608863	0.251	0.076	1.77875119622183e-56	Post
SOD2	1.08638916386615e-60	0.884660589820937	0.666	0.511	3.77943926217396e-56	Post
TRMO	1.17757996645177e-60	0.449490510906649	0.286	0.098	4.09668294528905e-56	Post
MAPKAPK2	1.28009003567494e-60	0.552812051466911	0.426	0.241	4.45330522510954e-56	Post
CNNM4	1.37001554567334e-60	0.461629192339037	0.33	0.137	4.76614708184299e-56	Post
CSTB	2.40857703601356e-60	0.686660384403829	0.634	0.447	8.37919865058758e-56	Post
DIDO1	3.04834797748709e-60	0.468835050037268	0.475	0.284	1.06048977788798e-55	Post
PRR3	3.16730695170097e-60	0.608075739302875	0.372	0.173	1.10187441542725e-55	Post
TUBD1	3.64146510514846e-60	0.662038031049314	0.313	0.134	1.2668292954301e-55	Post
BEX2	4.23488759998548e-60	0.428547120472122	0.283	0.103	1.47327504715895e-55	Post
TMEM87A	6.5632201516893e-60	0.620076455763732	0.572	0.41	2.28327865857119e-55	Post
ABHD17B	9.19153231732915e-60	0.832458475789391	0.617	0.493	3.19764217787564e-55	Post
C9orf72	9.56875860579579e-60	0.553156787773061	0.454	0.252	3.3288754313703e-55	Post
THAP9	1.07924444076185e-59	0.57230094894026	0.399	0.189	3.75458348496641e-55	Post
ARHGAP29	1.50102280354458e-59	0.525106137219352	0.287	0.105	5.22190823125125e-55	Post
UGDH	2.71792293571268e-59	0.861567140707756	0.441	0.244	9.45538210105085e-55	Post
LINC01004	3.36586447290162e-59	0.654676984341639	0.649	0.505	1.17095059147775e-54	Post
WDR47	3.36648293862378e-59	0.459716947028125	0.341	0.149	1.17116574951783e-54	Post
SCML1	3.91875355527033e-59	0.473383863510003	0.345	0.158	1.363295174343e-54	Post
STARD13	4.35227224331738e-59	0.568032096309915	0.364	0.174	1.51411199072768e-54	Post
STAM	7.25765806345641e-59	0.444251159254234	0.33	0.142	2.52486666369585e-54	Post
ZEB1	8.18536978375793e-59	0.457922115940844	0.286	0.104	2.84760829407155e-54	Post
GTF2B	1.14916364145275e-58	0.690396482106478	0.579	0.411	3.99782539224999e-54	Post
FTX	1.53663809197284e-58	0.612970256998485	0.823	0.732	5.34581025816431e-54	Post
SMYD3	1.73501878077655e-58	0.348928735065528	0.691	0.48	6.03595683644355e-54	Post
CRPPA	4.32966825566766e-58	0.417558869421959	0.261	0.087	1.50624828946422e-53	Post
TMPRSS2	1.85544945388596e-57	0.744636414618777	0.299	0.121	6.45492310512385e-53	Post
HNRNPDL	2.3974267970611e-57	0.531052173723654	0.672	0.511	8.34040808429587e-53	Post
CADPS2	3.07339016748057e-57	0.520143998281899	0.289	0.115	1.06920170536482e-52	Post
CSNK1A1	5.25165433599413e-57	0.524732180399205	0.68	0.543	1.826998026949e-52	Post
PPDPF	6.11751169420533e-57	0.728809963705072	0.546	0.362	2.12822114329709e-52	Post
ID1	1.07293806270802e-56	0.90294290080716	0.903	0.842	3.73264422635491e-52	Post
KBTBD2	1.08005663507004e-56	0.439152040143674	0.358	0.171	3.75740902774516e-52	Post
AL583808.1	1.74639473525274e-56	0.771711426095086	0.511	0.34	6.07553264447077e-52	Post
CYP20A1	1.82131438535701e-56	0.853343555385988	0.445	0.269	6.3361706152185e-52	Post
HIST1H4C	1.93149180812656e-56	1.23018524678832	0.436	0.246	6.71946685129149e-52	Post
CHIC2	2.04194935033999e-56	0.488139102089262	0.413	0.232	7.10373759489778e-52	Post
TBC1D1	2.40307365515797e-56	0.611076782604117	0.521	0.348	8.36005293892905e-52	Post
DNAJC25	3.27495098073136e-56	0.505132255233609	0.358	0.176	1.13932269668663e-51	Post
IL4R	3.5063258847599e-56	0.463645626923849	0.327	0.145	1.21981571204912e-51	Post
FAM126A	5.79292194721899e-56	0.454587321477871	0.293	0.12	2.01529961621801e-51	Post
GXYLT1	5.90086682790358e-56	0.434607210099369	0.38	0.191	2.05285256075937e-51	Post
MKNK2	6.42431753080921e-56	0.378254610541219	0.56	0.329	2.23495582579322e-51	Post
ERO1B	7.43139172629911e-56	0.5841089860018	0.404	0.214	2.5853068676622e-51	Post
FAM71A	1.05090442829167e-55	0.537457698313831	0.282	0.106	3.6559914155839e-51	Post
HEXIM1	1.80029530977315e-55	0.68573201816678	0.767	0.59	6.26304735316982e-51	Post
TCF4	1.92069634690716e-55	0.459420449536925	0.36	0.169	6.68191052125532e-51	Post
CREM	2.19314062582818e-55	0.541266382747658	0.445	0.263	7.62971692319367e-51	Post
OGT	3.55563769731471e-55	0.495235818695934	0.535	0.358	1.23697079851881e-50	Post
SELENOI	3.58305434778508e-55	0.68338899293576	0.5	0.344	1.24650877705095e-50	Post
HSPA8	3.99397913472985e-55	0.913219230146321	0.783	0.668	1.38946540118117e-50	Post
MAP3K5	7.11568909559163e-55	0.585634995135571	0.651	0.503	2.47547707946537e-50	Post
AL139807.1	7.25170889287897e-55	0.584036180099265	0.359	0.183	2.52279700674366e-50	Post
TEX14	4.20510394817755e-54	1.00111890874877	0.898	0.829	1.46291361253149e-49	Post
ANO6	4.40861811735136e-54	0.505609517523399	0.459	0.274	1.53371415684537e-49	Post
GRSF1	9.20398040769084e-54	0.474163005144836	0.329	0.16	3.20197274403157e-49	Post
PLEKHA6	1.08536493529973e-53	0.489656697863102	0.377	0.193	3.77587607341423e-49	Post
ETNK1	1.79443579922599e-53	0.600514910680272	0.59	0.459	6.2426627019273e-49	Post
MAPRE1	1.8048120960159e-53	0.609219680498271	0.515	0.357	6.27876080082972e-49	Post
TLE2	2.309812179948e-53	0.432193591194337	0.254	0.087	8.03560559282111e-49	Post
RIPK1	2.82380163061803e-53	1.06097760025144	0.588	0.44	9.82372349275705e-49	Post
ARL5B	3.34696267887251e-53	0.714924891869348	0.54	0.386	1.16437484635296e-48	Post
ZNF91	5.2473396934791e-53	0.442593577508827	0.535	0.344	1.82549700596445e-48	Post
PI4K2B	7.1296386765337e-53	0.525459709132364	0.43	0.256	2.48032999917931e-48	Post
AC007384.1	8.84354633245688e-53	0.398095660893163	0.25	0.089	3.07658133359842e-48	Post
AC092329.4	1.11604132541574e-52	0.421323651583106	0.394	0.209	3.88259616698882e-48	Post
SELENOK	1.20558610703657e-52	0.523819963654066	0.508	0.341	4.19411350776953e-48	Post
CSRP2	1.58120833885881e-52	0.810457670227387	0.539	0.383	5.50086569005592e-48	Post
POM121	1.70699161314222e-52	0.530753128215878	0.482	0.31	5.93845312296046e-48	Post
NFAT5	1.81386571646592e-52	0.558981867591947	0.847	0.799	6.31025744101329e-48	Post
SUGT1	1.89309421043725e-52	0.617256418224131	0.43	0.262	6.58588544869017e-48	Post
AL591043.2	5.45848642963532e-52	0.513797131784534	0.395	0.199	1.89895284400583e-47	Post
CD2AP	5.85333191192655e-52	0.573711486127269	0.698	0.572	2.03631563884013e-47	Post
SMIM4	7.00201646627633e-52	0.537808901917159	0.41	0.237	2.43593150845287e-47	Post
TBPL1	1.18881591926518e-51	0.643636065247871	0.323	0.15	4.13577170153165e-47	Post
RASSF5	2.83967563137905e-51	0.650736723512731	0.443	0.271	9.87894755400459e-47	Post
ZNF44	2.9612593487369e-51	0.455683321558601	0.42	0.246	1.03019251483208e-46	Post
KLF4	4.04022029417322e-51	0.558968375582538	0.768	0.694	1.40555223813992e-46	Post
IRS1	5.4431829913463e-51	0.434999389670919	0.328	0.155	1.89362893085946e-46	Post
RGS16	1.50003417205652e-50	0.655306143880085	0.425	0.232	5.21846888116741e-46	Post
BEX4	1.81295468180656e-50	0.379556182323778	0.272	0.112	6.30708804253684e-46	Post
RNF168	1.89819603825525e-50	0.775389315942467	0.602	0.513	6.60363419748618e-46	Post
APP	1.93846871890702e-50	0.547633224419223	0.68	0.568	6.74373882620564e-46	Post
ERN1	3.5466234778838e-50	0.613099782612022	0.619	0.475	1.233834841721e-45	Post
WDR37	4.63145648453911e-50	0.556678492581757	0.506	0.351	1.61123739640631e-45	Post
PGK1	4.6466960065469e-50	0.506350914333476	0.437	0.269	1.6165390737176e-45	Post
DIPK1A	5.11055219073652e-50	0.397945282422341	0.288	0.124	1.77791000163533e-45	Post
PNP	6.81593050724352e-50	0.521109915367068	0.351	0.166	2.37119406416495e-45	Post
PLXNA3	9.57056697902322e-50	0.283525898529649	0.253	0.085	3.32950454633239e-45	Post
PCBP2	1.07766940027432e-49	0.468933094381185	0.593	0.443	3.74910407661432e-45	Post
DALRD3	1.11636078374456e-49	0.524418421981637	0.652	0.47	3.88370753056895e-45	Post
STAT6	1.41562912191813e-49	0.488565154926122	0.384	0.212	4.924832152241e-45	Post
HIVEP2	1.47357317578152e-49	0.487771810552788	0.63	0.471	5.12641372122632e-45	Post
RIOK3	1.59175304388439e-49	0.752183858069817	0.656	0.544	5.53754966436939e-45	Post
TGS1	2.50116260527704e-49	0.611890840811248	0.496	0.362	8.70129458749831e-45	Post
NFYA	4.52080404583308e-49	0.460029224383348	0.377	0.201	1.57274251950487e-44	Post
SHROOM2	5.09024119370718e-49	0.367804202394812	0.257	0.1	1.77084400887879e-44	Post
KDM5B	5.5307883880041e-49	0.63937485108745	0.603	0.456	1.92410597230275e-44	Post
NQO2	5.55754670298294e-49	0.542010507790524	0.335	0.165	1.93341492250074e-44	Post
SLC25A25	5.75649507614244e-49	0.463413660111802	0.519	0.342	2.00262707203919e-44	Post
ZNF43	1.06161832648087e-48	0.336366335162746	0.268	0.106	3.6932639959943e-44	Post
LNX1	4.03517541389941e-48	0.461747951629658	0.35	0.184	1.40379717474147e-43	Post
NFKB1	4.13930891960129e-48	0.689644255462296	0.586	0.446	1.44002418004009e-43	Post
PABPC1	4.23317807006588e-48	0.487361555308578	0.947	0.948	1.47268031879522e-43	Post
ARHGEF9	6.04931983259234e-48	0.411926313822593	0.356	0.184	2.10449787656055e-43	Post
SRSF5	6.72169069156955e-48	0.550719695864085	0.671	0.538	2.33840897469013e-43	Post
AC022217.3	7.26685853739205e-48	0.602245569117143	0.618	0.457	2.52806741657332e-43	Post
NRG4	9.03665306964859e-48	0.354891069650768	0.267	0.105	3.14376123640005e-43	Post
FAM102A	9.84691641437355e-48	0.307969704690577	0.278	0.113	3.42564375139641e-43	Post
AL118516.1	1.19452991221448e-47	0.566980963457932	0.372	0.183	4.15565011160295e-43	Post
IFNGR2	1.1970563571305e-47	0.810976749305055	0.564	0.451	4.16443936082128e-43	Post
PML	1.24460150804858e-47	0.394394768006959	0.32	0.154	4.32984418635019e-43	Post
SPRTN	1.38453748278297e-47	0.567395266833667	0.373	0.216	4.81666744885366e-43	Post
WDR44	1.85059059991734e-47	0.420666513440866	0.318	0.152	6.43801963805243e-43	Post
ACSS2	1.90841415301701e-47	0.374968321018818	0.276	0.116	6.63918199693087e-43	Post
CYB5R1	6.01965269378758e-47	0.411476212359196	0.335	0.174	2.09417697564176e-42	Post
RPRD1B	6.46922861588798e-47	0.413182018912075	0.344	0.184	2.25057994318127e-42	Post
SERINC1	1.04713935930361e-46	0.404384905530074	0.352	0.19	3.64289311708134e-42	Post
LAP3	2.23133102690542e-46	0.449652851861736	0.387	0.21	7.76257750950126e-42	Post
ARL6IP6	2.67392458325276e-46	0.428153813081956	0.48	0.301	9.30231623267803e-42	Post
SH3PXD2A	2.96191535150982e-46	0.596832386638916	0.442	0.279	1.03042073163675e-41	Post
AL031602.2	3.01899746732558e-46	0.54994661060696	0.323	0.168	1.0502790289079e-41	Post
AC093323.1	3.16182774481677e-46	0.593524307725466	0.292	0.128	1.0999682541443e-41	Post
CCNYL1	3.52909820719905e-46	0.547737928724317	0.446	0.277	1.22773797530248e-41	Post
ZNF426	5.10339604173919e-46	0.387872288028127	0.271	0.113	1.77542044896065e-41	Post
ELP5	7.24337094606352e-46	0.559724684349935	0.355	0.201	2.51989631842604e-41	Post
HMGB2	7.98976680075015e-46	0.321270359106177	0.297	0.133	2.77955997231297e-41	Post
COL27A1	8.46935932169004e-46	0.366258424727556	0.285	0.123	2.94640541442275e-41	Post
AZIN1-AS1	1.21762182617051e-45	0.724790562682157	0.388	0.227	4.2359845710646e-41	Post
KATNA1	1.30168549158639e-45	0.475594498722412	0.3	0.145	4.5284336566799e-41	Post
HMGCS1	1.35480550071741e-45	0.882169010153929	0.614	0.509	4.71323285644578e-41	Post
NEK7	1.73051091836731e-45	0.474398644140706	0.596	0.456	6.02027443390802e-41	Post
TRIM39	1.89925828953629e-45	0.391507317457975	0.285	0.126	6.6073296634678e-41	Post
ADAMTS1	2.14102162595724e-45	0.928855730832247	0.304	0.146	7.44840013454264e-41	Post
STAU1	2.38301980314475e-45	0.463327391505432	0.466	0.316	8.29028759316028e-41	Post
CBWD3	2.45574472824306e-45	0.345278992089333	0.287	0.131	8.5432903350848e-41	Post
AC007389.1	3.17068855311548e-45	0.771386418968947	0.331	0.169	1.10305084074334e-40	Post
STAG2	4.42095244802392e-45	0.462015484192856	0.529	0.376	1.53800514714304e-40	Post
BORCS5	5.06972966181882e-45	0.373200861555751	0.289	0.129	1.76370825205015e-40	Post
TBC1D8	7.90758490096627e-45	0.456108007502413	0.483	0.323	2.75096971119716e-40	Post
ZNF721	8.46083309701192e-45	0.446616295350096	0.487	0.319	2.94343922611948e-40	Post
NPC1	8.68496068677581e-45	0.490238600216621	0.338	0.182	3.02141097332244e-40	Post
FP671120.4	9.20113866368437e-45	0.51403853556134	0.281	0.119	3.20098412970915e-40	Post
TBC1D9	1.0884784942245e-44	0.463420816695313	0.423	0.261	3.7867078335576e-40	Post
SECISBP2	1.26712334503917e-44	0.730921452817035	0.624	0.519	4.40819540505678e-40	Post
MPZL3	1.39244793514265e-44	0.517776552994603	0.508	0.348	4.84418712156776e-40	Post
AC127526.5	2.05217831322324e-44	0.36049507896326	0.259	0.104	7.13932313387232e-40	Post
HSP90AB1	2.44605307743754e-44	0.449112167221977	0.906	0.841	8.50957405109745e-40	Post
PTPRG	3.34816610082446e-44	0.511843099130043	0.494	0.329	1.16479350481582e-39	Post
PYGL	7.55115394647204e-44	0.530835728070661	0.304	0.152	2.62697094643816e-39	Post
PIGA	7.66807253999881e-44	0.61616871746165	0.541	0.428	2.66764575594019e-39	Post
H2AFZ	7.77694082030042e-44	0.517213076024818	0.54	0.377	2.70551994197431e-39	Post
MARCKSL1	1.05444517952985e-43	0.63877151716709	0.528	0.351	3.66830933506641e-39	Post
ZHX3	1.35607867352585e-43	0.35442032748822	0.292	0.137	4.71766209732907e-39	Post
UBE2D3-AS1	1.5283999922049e-43	0.446292400385734	0.335	0.167	5.31715073288164e-39	Post
BMERB1	1.54341485784761e-43	0.481681068242495	0.265	0.12	5.36938594896606e-39	Post
FERMT1	1.74956637719748e-43	0.394430518592529	0.354	0.194	6.08656646963232e-39	Post
FRMD6	1.81025586749675e-43	0.5172587789106	0.605	0.449	6.29769913743445e-39	Post
SLC9A8	4.34201685385842e-43	0.468519252128687	0.414	0.26	1.5105442432888e-38	Post
OSBPL2	5.7692904656554e-43	0.388183157894872	0.292	0.14	2.00707846009686e-38	Post
ATG5	6.97223380490161e-43	0.431642834543493	0.492	0.341	2.42557041838722e-38	Post
MPP7	8.23034511780356e-43	0.397766110821981	0.369	0.206	2.86325476303268e-38	Post
EIF4A2	9.80274614530339e-43	0.441027644415699	0.825	0.778	3.4102773564896e-38	Post
ZNF433-AS1	3.03913983255307e-42	0.459614485777424	0.397	0.237	1.05728635634689e-37	Post
SEPTIN7	3.98303573376117e-42	0.406242900177453	0.473	0.32	1.38565830141817e-37	Post
HOOK2	5.04155117271478e-42	0.478597077560205	0.675	0.536	1.75390523747574e-37	Post
PTK6	5.14607477559326e-42	0.443540329258163	0.298	0.147	1.79026795368114e-37	Post
ZC3H12A	5.65720553724804e-42	0.418617655868188	0.437	0.269	1.96808523435322e-37	Post
AKAP13	6.60932399729238e-42	0.415151894142374	0.813	0.763	2.29931772541805e-37	Post
DANCR	7.54829573968567e-42	0.453321368205268	0.464	0.302	2.62597660487925e-37	Post
AGL	7.71048530996226e-42	0.335017081036701	0.272	0.123	2.68240073448277e-37	Post
ZFP36L2	8.04061874144316e-42	0.70858252407425	0.874	0.825	2.79725085396066e-37	Post
CREB1	8.3269477517642e-42	0.512247692135641	0.483	0.329	2.89686185336125e-37	Post
FRK	1.18147357778331e-41	0.538292528530056	0.415	0.268	4.11022842975036e-37	Post
ELK4	1.38422106576191e-41	0.328003924691973	0.349	0.191	4.81556666567912e-37	Post
CD74	1.47298882083493e-41	0.284738272045388	0.38	0.22	5.12438080880264e-37	Post
ZSWIM4	1.81760882126972e-41	0.393712763819026	0.332	0.174	6.32327932831524e-37	Post
PIR	1.91877830685962e-41	0.622720622170643	0.407	0.266	6.67523785173394e-37	Post
SNX14	3.15489297713345e-41	0.510903959906181	0.438	0.291	1.09755571781496e-36	Post
TRNAU1AP	3.27430164506443e-41	0.550279215033102	0.467	0.332	1.13909679930146e-36	Post
SPIRE2	3.50391477197936e-41	0.438535057023591	0.398	0.233	1.2189769100239e-36	Post
UFL1	4.2788063837465e-41	0.377396531506176	0.34	0.186	1.48855395284157e-36	Post
IFNGR1	4.8684343171065e-41	0.358664593097862	0.398	0.237	1.69367961457818e-36	Post
COX7B	5.7422900819659e-41	0.470548051325247	0.374	0.224	1.99768529661512e-36	Post
TXLNG	7.53786833583552e-41	0.460678547774659	0.367	0.224	2.62234901535382e-36	Post
ARHGAP21	8.31724789124859e-41	0.466159342799992	0.451	0.3	2.89348736888647e-36	Post
DNAJB4	9.73944763239016e-41	0.483405968459673	0.252	0.108	3.38825643683221e-36	Post
NDUFA1	1.32499620666983e-40	0.363896573608827	0.312	0.165	4.60952930338366e-36	Post
LRRC41	1.3818824110603e-40	0.352039374072104	0.315	0.162	4.80743071983767e-36	Post
NCOA5	1.56895353795449e-40	0.334212802353387	0.346	0.188	5.45823246318989e-36	Post
PSCA	1.58552070818344e-40	0.634211265784757	0.365	0.219	5.51586799169935e-36	Post
GALNT7	1.69405932222572e-40	0.37714168223656	0.358	0.2	5.89346297609106e-36	Post
UBA6	2.22534730006027e-40	0.42618831432893	0.535	0.396	7.74176072217969e-36	Post
CHP1	2.51055295831375e-40	0.440518404681779	0.422	0.276	8.73396268667771e-36	Post
CNOT6L	2.59687148787334e-40	0.414283579032872	0.392	0.237	9.03425621916255e-36	Post
MORC4	2.60465818484121e-40	0.436143936273167	0.276	0.132	9.06134535924408e-36	Post
PRKD3	3.329005944171e-40	0.30512311937147	0.275	0.127	1.15812787791765e-35	Post
LIPH	3.33470267522921e-40	0.578608306583984	0.52	0.353	1.16010971368549e-35	Post
BET1	3.83511354935041e-40	0.374413853553417	0.296	0.151	1.33419765268351e-35	Post
CD58	6.15054673607551e-40	0.339295712010689	0.259	0.118	2.13971370401331e-35	Post
PNISR	7.34485997043581e-40	0.477151855090494	0.657	0.53	2.55520333511491e-35	Post
MAP4K5	7.62631448310766e-40	0.479860483699436	0.533	0.403	2.65311854552833e-35	Post
RNF217	1.05547103473892e-39	0.37515337637424	0.295	0.145	3.67187818275322e-35	Post
DSN1	1.29632918603971e-39	0.465005856148738	0.444	0.288	4.50979960531353e-35	Post
FAM107B	2.57687533004055e-39	0.577279836467905	0.6	0.476	8.96469158567805e-35	Post
AP000331.1	4.20441017144547e-39	0.494975661458712	0.384	0.235	1.46267225454417e-34	Post
SYK	6.54211934923351e-39	0.385231830760761	0.39	0.236	2.27593790040485e-34	Post
STK17A	7.14143511925712e-39	0.432260290012333	0.456	0.301	2.48443386363836e-34	Post
DIAPH2	8.75307077588593e-39	0.478737746937534	0.361	0.215	3.04510579222296e-34	Post
TBC1D32	1.14462182309174e-38	0.391800658529481	0.36	0.208	3.98202486035385e-34	Post
TTC33	1.16487251574227e-38	0.554403070131492	0.289	0.143	4.05247499501579e-34	Post
ZMYND8	1.41190244586642e-38	0.553484630777811	0.461	0.323	4.91186741892468e-34	Post
LARP1B	1.46308167656076e-38	0.423890518967203	0.443	0.291	5.08991484458724e-34	Post
SMU1	2.26418134491765e-38	0.375656293921587	0.314	0.171	7.876860480834e-34	Post
PLA2R1	2.57686085653723e-38	0.462987011246588	0.264	0.126	8.96464123380738e-34	Post
TTC28-AS1	5.68458249219839e-38	0.304707098402764	0.299	0.149	1.9776094032109e-33	Post
ITGB1-DT	7.29723860988217e-38	0.297598303567014	0.289	0.135	2.53863633999191e-33	Post
BCL10	7.41699881588219e-38	0.416846753518504	0.396	0.251	2.58029971805726e-33	Post
PLD1	7.8941587073129e-38	0.719533740987833	0.571	0.497	2.74629887268709e-33	Post
KMT2E	9.06146269621295e-38	0.402099812800311	0.743	0.675	3.15239225738553e-33	Post
PCF11	1.14471108145733e-37	0.40544952673504	0.58	0.441	3.98233538128189e-33	Post
PDE7A	1.25089228668859e-37	0.396235832314308	0.434	0.285	4.35172917616093e-33	Post
BX284668.6	1.39124609444787e-37	0.302302585170257	0.304	0.14	4.84000603797471e-33	Post
USO1	1.79356502496244e-37	0.424112310537933	0.526	0.386	6.23963336534184e-33	Post
TBC1D2B	1.86609000941727e-37	0.32764724487794	0.29	0.146	6.49194053376173e-33	Post
HOXA3	3.43841423847213e-37	0.325640751974458	0.323	0.175	1.19618992942207e-32	Post
ZCWPW2	4.05936355113461e-37	0.349119862434991	0.329	0.176	1.41221198580422e-32	Post
GCC2	5.22373714791278e-37	0.547218273327933	0.556	0.432	1.81728591638738e-32	Post
KIF21A	5.24588891271924e-37	0.4153196935785	0.386	0.242	1.8249922938459e-32	Post
CHKA	6.65871419399621e-37	0.544764364247964	0.461	0.321	2.31650008094934e-32	Post
C3orf52	6.81784307132259e-37	0.459998469151619	0.436	0.303	2.37185942608242e-32	Post
GPR89A	7.57099150231484e-37	0.385584273429784	0.311	0.171	2.63387223374031e-32	Post
SIPA1L1	1.31933297875165e-36	0.411009995273575	0.581	0.444	4.5898274997791e-32	Post
HS3ST1	1.46512434344315e-36	0.410890889526031	0.302	0.155	5.09702107840438e-32	Post
PPP4R3B	1.58561995771523e-36	0.353132169397199	0.462	0.312	5.51621327089551e-32	Post
CAPRIN2	1.83607140586201e-36	0.34330768220543	0.273	0.131	6.38750881385335e-32	Post
INSIG1	1.83833336746856e-36	0.675226063747097	0.366	0.224	6.39537795208636e-32	Post
ARHGAP10	2.02290510708703e-36	0.386808953633623	0.339	0.194	7.03748457704506e-32	Post
HECTD2	2.04697540373645e-36	0.395280565637187	0.282	0.145	7.12122273205874e-32	Post
SLC12A2	2.07020865376255e-36	0.622912708651703	0.528	0.394	7.20204888557453e-32	Post
ARMCX3	2.1798724738969e-36	0.253768711315101	0.254	0.118	7.58355834943993e-32	Post
IQCJ-SCHIP1	3.65070286468241e-36	0.449679489919745	0.297	0.16	1.27004301959436e-31	Post
ZNF821	4.55153436300521e-36	0.428319085734957	0.469	0.302	1.58343328954588e-31	Post
OXNAD1	5.12318968276574e-36	0.378936642585014	0.342	0.196	1.78230645873737e-31	Post
PHF8	5.62292968997413e-36	0.378944795063739	0.307	0.168	1.9561610098451e-31	Post
TJP2	6.18995366468511e-36	0.492705681030577	0.596	0.482	2.1534229804073e-31	Post
RGS12	6.42788275603699e-36	0.474718976065538	0.53	0.407	2.23619613199771e-31	Post
RPAIN	6.76745381048687e-36	0.353853376686015	0.356	0.213	2.35432950613028e-31	Post
MAP4K3	6.98378592005692e-36	0.506990580259567	0.626	0.528	2.4295892837286e-31	Post
SCAF11	8.24845659624464e-36	0.390785240299811	0.596	0.48	2.86955556526755e-31	Post
SEMA4B	8.72536789860431e-36	0.472001205948522	0.517	0.375	3.03546823824545e-31	Post
TPT1-AS1	9.36646292416818e-36	0.377400563281164	0.413	0.264	3.25849878668887e-31	Post
ZMIZ1	9.71472204836084e-36	0.410701318253599	0.407	0.262	3.37965465340425e-31	Post
NEDD9	1.04074142678188e-35	0.547878653459754	0.564	0.429	3.62063534963148e-31	Post
HIF1A	1.09218332074533e-35	0.431439013469725	0.478	0.343	3.79959655454093e-31	Post
CST3	1.10527979929252e-35	0.545607987994245	0.478	0.343	3.84515789375875e-31	Post
DOCK8	1.28084792188951e-35	0.412784372553411	0.473	0.329	4.45594183546142e-31	Post
SLC19A2	1.32299278395743e-35	0.645357562034335	0.657	0.647	4.6025595961095e-31	Post
MAP4K3-DT	1.37209932019944e-35	0.488349821207777	0.418	0.283	4.77339632504184e-31	Post
NUS1	1.40262675438765e-35	0.307685661026865	0.273	0.135	4.87959821583921e-31	Post
ETFDH	2.07700677900729e-35	0.331298261843268	0.352	0.201	7.22569888348847e-31	Post
SYT8	2.30380714811295e-35	1.02694380999515	0.505	0.415	8.01471468757016e-31	Post
PRPF40A	2.55301802613411e-35	0.419284444650927	0.476	0.34	8.88169441111796e-31	Post
HBS1L	2.57805364663804e-35	0.28162558763809	0.258	0.124	8.96879083128907e-31	Post
HIST2H2BF	2.80058804435824e-35	0.53219113664341	0.424	0.288	9.74296574751788e-31	Post
CBR3	3.31397075752487e-35	0.795863031489517	0.491	0.371	1.15289728683533e-30	Post
SLBP	4.3495646935727e-35	0.359383365594918	0.374	0.229	1.51317006124701e-30	Post
AC083855.2	4.68275032738806e-35	0.410285026389902	0.294	0.155	1.62908201139503e-30	Post
BTBD9	4.81868656928073e-35	0.448344475022825	0.686	0.583	1.67637287058707e-30	Post
AL158152.1	6.64212929683039e-35	0.319097805360183	0.421	0.263	2.31073036107433e-30	Post
AP001160.1	6.89964646560435e-35	0.908736448692443	0.385	0.231	2.4003180089191e-30	Post
ARHGAP5	7.7906629036885e-35	0.422515607546186	0.605	0.49	2.71029371756419e-30	Post
BCAP31	8.63114702031354e-35	0.381018099010198	0.4	0.26	3.00268973689688e-30	Post
SLC5A3	8.90874196767591e-35	0.46167971511198	0.349	0.213	3.09926224313477e-30	Post
LPAR1	1.91388498367699e-34	0.414260608600249	0.344	0.206	6.6582144697139e-30	Post
PDE8A	2.3175040694186e-34	0.455529061582164	0.607	0.505	8.06236490710036e-30	Post
NFIB	3.41200317388218e-34	0.418453352848444	0.43	0.286	1.18700178416187e-29	Post
UPF3B	3.47306665636028e-34	0.335027235109195	0.32	0.182	1.20824515908118e-29	Post
PPP1R15B	5.69601465439859e-34	0.361704681137105	0.448	0.297	1.98158653811872e-29	Post
BHLHE40	5.72830851153578e-34	0.705239152010134	0.436	0.304	1.99282124807818e-29	Post
TOB1	7.87373869748192e-34	0.302956409465994	0.841	0.774	2.73919495546698e-29	Post
SCARB1	8.51937355974455e-34	0.504784991254124	0.334	0.2	2.96380486769953e-29	Post
PNKD	8.99327414319209e-34	0.379515272843265	0.366	0.222	3.1286701416751e-29	Post
SNX30	1.11423362445191e-33	0.300651175351473	0.291	0.154	3.87630735610576e-29	Post
TGFBR2	1.12413157420316e-33	0.39270548418024	0.366	0.229	3.91074133349537e-29	Post
AC012447.1	1.15695651263888e-33	0.707566233571291	0.798	0.681	4.02493601181941e-29	Post
PGM2	1.26380367053675e-33	0.325055484796813	0.277	0.147	4.3966465894303e-29	Post
RAB26	1.35539807477493e-33	0.624159733962348	0.339	0.19	4.71529436233451e-29	Post
TSPYL2	1.59022050559509e-33	0.374313200174681	0.655	0.497	5.53221811691477e-29	Post
GPATCH2L	1.66419795202171e-33	0.303955048920097	0.303	0.164	5.78957825528831e-29	Post
SENP6	1.7012683317968e-33	0.392124605826123	0.606	0.486	5.91854239948788e-29	Post
TNFRSF10B	1.80354433568624e-33	0.635081069313854	0.542	0.428	6.27435038941885e-29	Post
CCM2	1.88778368656235e-33	0.292976156476862	0.261	0.129	6.56741066718176e-29	Post
SNHG7	2.12787040732009e-33	0.468820561586443	0.557	0.403	7.40264836002586e-29	Post
ZNF552	2.43514187351551e-33	0.372421614892868	0.641	0.52	8.47161506377312e-29	Post
G3BP2	2.80156557368405e-33	0.398565222437053	0.463	0.336	9.74636647428944e-29	Post
MT-CO3	3.24962655311187e-33	0.224115196791378	1	0.999	1.13051258156209e-28	Post
SMARCA5	4.02857807217387e-33	0.342669839459378	0.363	0.221	1.40150202552857e-28	Post
TMEM131	4.141277341267e-33	0.4013729791886	0.48	0.354	1.44070897425338e-28	Post
CYCS	4.21389349464115e-33	0.461214380990206	0.657	0.544	1.46597140785071e-28	Post
SERPINH1	4.84652565170177e-33	0.551508327990278	0.307	0.184	1.68605780897053e-28	Post
ATP13A3	5.36597295729027e-33	0.412058406781612	0.475	0.341	1.86676833211171e-28	Post
SNHG15	7.23562298747103e-33	0.272021982479522	0.271	0.137	2.5172008811113e-28	Post
SMIM14	7.46588340036083e-33	0.421547681696983	0.464	0.33	2.59730617615153e-28	Post
TNKS2	7.55165451059179e-33	0.382829556510507	0.514	0.382	2.62714508768978e-28	Post
LARGE1	1.0894820392601e-32	0.425651419881745	0.688	0.612	3.79019906638195e-28	Post
PLPP3	1.34604957114843e-32	0.401450203052378	0.358	0.224	4.68277185306827e-28	Post
NAF1	1.36482101397544e-32	0.32463292840462	0.269	0.142	4.74807582551917e-28	Post
SQSTM1	1.39986167114563e-32	0.41005815443295	0.952	0.971	4.86997876774853e-28	Post
SNHG18	1.59315752033203e-32	0.269049870715501	0.25	0.124	5.54243569748311e-28	Post
AGTPBP1	1.76983303056282e-32	0.285795258310035	0.271	0.139	6.15707213002498e-28	Post
SEPTIN9-DT	2.45535596271992e-32	0.330874779302542	0.264	0.13	8.54193785870633e-28	Post
DDR1	3.07987938290451e-32	0.337157181972264	0.278	0.147	1.07145923851865e-27	Post
TXN	3.30640461146398e-32	0.534173426279967	0.609	0.473	1.15026510028221e-27	Post
FBXO32	3.43068225348128e-32	0.567955881564871	0.462	0.325	1.1935000491636e-27	Post
MAP7	3.96073643747709e-32	0.411133936050279	0.595	0.475	1.3779005992339e-27	Post
CENPC	4.196607896017e-32	0.371744178483027	0.36	0.229	1.45995792094535e-27	Post
LCORL	4.34608811952879e-32	0.345280916470589	0.393	0.259	1.51196059590287e-27	Post
TMEM165	5.1001786381961e-32	0.464086096901247	0.732	0.698	1.77430114644204e-27	Post
CPEB2	5.41085915720629e-32	0.324016111092041	0.308	0.17	1.8823837922005e-27	Post
KLHDC2	6.72003687388047e-32	0.318524277754607	0.28	0.149	2.33783362805428e-27	Post
NUCKS1	7.12939464987434e-32	0.353908738710665	0.487	0.349	2.48024510474479e-27	Post
ZNF425	7.2955111578787e-32	0.260860710636107	0.254	0.121	2.53803537671442e-27	Post
KIZ	1.18386130887323e-31	0.352400169724219	0.389	0.255	4.11853510743907e-27	Post
SENP2	1.20486517096279e-31	0.442890402776326	0.499	0.383	4.19160544326244e-27	Post
CHMP4B	1.22974973745574e-31	0.412580843461515	0.488	0.375	4.27817636163477e-27	Post
EIF2S2	1.23670359605643e-31	0.386297074587788	0.507	0.387	4.30236814032071e-27	Post
SERPINB1	1.57260047585977e-31	0.393987810977624	0.258	0.134	5.47091979546856e-27	Post
SNHG9	1.81768033840132e-31	0.351598951186407	0.298	0.168	6.32352812926437e-27	Post
JDP2	1.95689793737295e-31	0.476866155204505	0.25	0.127	6.80785223432674e-27	Post
ARID3B	1.98524962477137e-31	0.568227290081258	0.375	0.257	6.90648491961711e-27	Post
LMBRD1	2.48612839852726e-31	0.426338125037714	0.49	0.367	8.64899208563647e-27	Post
SFN	2.48924853140988e-31	1.0630693235989	0.58	0.513	8.65984671592183e-27	Post
LARP4	2.90345639537884e-31	0.32339437122239	0.417	0.282	1.01008344538835e-26	Post
RPS26	4.06470892752211e-31	0.470154832387141	0.534	0.418	1.41407158879567e-26	Post
LRIF1	4.27327380051547e-31	0.383225678101529	0.416	0.268	1.48662922246133e-26	Post
JAK1	4.38905082558482e-31	0.389038267638738	0.622	0.513	1.5269068917127e-26	Post
MIR4435-2HG	4.4371244234057e-31	0.460788454860735	0.443	0.314	1.54363121565861e-26	Post
PLIN2	6.40035879692375e-31	0.504830990958409	0.345	0.219	2.2266208218618e-26	Post
ELOVL7	6.4301183963853e-31	0.365041022219695	0.28	0.155	2.23697388891848e-26	Post
SNRK	7.24926521797028e-31	0.379229676924227	0.435	0.31	2.52194687667968e-26	Post
INAVA	7.35676732168515e-31	0.2816241947133	0.263	0.136	2.55934578354105e-26	Post
ARFGEF2	9.61438204674559e-31	0.34118931020118	0.456	0.329	3.34474737024232e-26	Post
MPHOSPH8	1.0623617886633e-30	0.409232552092632	0.415	0.286	3.69585042658075e-26	Post
SNX1	1.15724424460457e-30	0.32729487135587	0.37	0.24	4.02593700255483e-26	Post
KRT19	1.24194259069671e-30	0.378144267800934	0.982	0.971	4.3205940787748e-26	Post
KLF3	1.28937627335423e-30	0.465830366216393	0.591	0.487	4.48561111737204e-26	Post
ADRB2	1.44038588260979e-30	0.286243359761709	0.27	0.137	5.0109584470112e-26	Post
MECP2	1.44753367019045e-30	0.321784689075367	0.383	0.247	5.03582488522556e-26	Post
GARNL3	1.97573019501993e-30	0.287180804802926	0.295	0.165	6.87336777545485e-26	Post
SKAP2	2.23925564510385e-30	0.444253342015065	0.529	0.402	7.7901464637518e-26	Post
CSNK1G1	2.26331184828987e-30	0.378027107461835	0.497	0.378	7.87383558901564e-26	Post
DOCK4	2.36447416226888e-30	0.317336519985768	0.281	0.152	8.22576916311721e-26	Post
POF1B	3.35762851250887e-30	0.441650965143497	0.559	0.45	1.16808538321671e-25	Post
AL355075.4	3.99078921656512e-30	0.470304103005765	0.446	0.284	1.38835566055084e-25	Post
ENTPD7	4.12822644743323e-30	0.40370015643025	0.355	0.228	1.43616869879755e-25	Post
TMBIM1	4.38553067178767e-30	0.257475040026126	0.294	0.161	1.52568226540821e-25	Post
UBXN2A	4.77501800593884e-30	0.417741094655342	0.532	0.422	1.66118101408606e-25	Post
NBR2	4.92706370587271e-30	0.292316416623524	0.258	0.132	1.71407619263606e-25	Post
SRSF6	5.06151361932199e-30	0.323594314950524	0.522	0.387	1.76084997302593e-25	Post
NUFIP2	5.23034279287523e-30	0.49303493362515	0.799	0.799	1.81958395421336e-25	Post
EIF2S3	7.64753473408868e-30	0.315639726780952	0.324	0.197	2.66050085864211e-25	Post
MFSD14B	9.05310375150479e-30	0.476654937565705	0.505	0.395	3.149484264111e-25	Post
EPC1	9.81973587413701e-30	0.374140960233702	0.659	0.566	3.41618791325352e-25	Post
KLF12	1.24232322745427e-29	0.390050859830419	0.255	0.134	4.32191827599066e-25	Post
ORC4	1.48001874368675e-29	0.303095659170044	0.321	0.195	5.14883720741182e-25	Post
PPARD	1.70749050268615e-29	0.46251718371465	0.389	0.271	5.94018870979484e-25	Post
CEMIP2	1.78667611232256e-29	0.521212074335903	0.734	0.698	6.21566752715896e-25	Post
DENND1B	2.16642896198031e-29	0.362092562652851	0.495	0.37	7.5367897158333e-25	Post
RARS2	2.28897674429648e-29	0.360354655074829	0.411	0.287	7.96312119573303e-25	Post
ME3	2.50815537908782e-29	0.262067434352011	0.267	0.14	8.72562174830863e-25	Post
ECPAS	3.00472893431242e-29	0.446940308292281	0.548	0.454	1.04531514895795e-24	Post
ELOA-AS1	3.16592510087066e-29	0.285597108398083	0.312	0.178	1.1013936833419e-24	Post
PCGF5	3.81523411761601e-29	0.330389606774983	0.409	0.277	1.32728179717743e-24	Post
TMEM230	4.41278963960461e-29	0.375121028555057	0.269	0.152	1.53516538772205e-24	Post
BAZ2B	4.53803334943497e-29	0.516111336123229	0.626	0.534	1.57873642193493e-24	Post
PLCD3	4.75074891641223e-29	0.346086757462727	0.347	0.215	1.65273804053065e-24	Post
GADD45A	5.29731979657452e-29	0.592091651854102	0.665	0.589	1.84288458403031e-24	Post
PITRM1	5.92769749969165e-29	0.323900550828786	0.387	0.248	2.06218668316773e-24	Post
OSER1	6.81194027110148e-29	0.29284682359494	0.35	0.223	2.36980590091349e-24	Post
ACKR3	7.11780368180768e-29	0.55682916232055	0.33	0.205	2.47621272286407e-24	Post
TCF7	7.19083627839879e-29	0.44317481916676	0.334	0.218	2.50162003289216e-24	Post
SUSD1	1.14423744846784e-28	0.322146625888006	0.33	0.204	3.98068765947476e-24	Post
DLEU2	1.28640639580516e-28	0.464913013835059	0.826	0.76	4.47527921036658e-24	Post
FGFR2	1.40398612434228e-28	0.359000845697971	0.348	0.218	4.88432732797435e-24	Post
AHCYL1	1.48616954568002e-28	0.343348267576574	0.42	0.289	5.17023523246621e-24	Post
AF117829.1	1.58450414439761e-28	0.323457004123725	0.437	0.307	5.51233146794484e-24	Post
H1FX	1.59145028833237e-28	0.539795244438916	0.633	0.538	5.53649640807948e-24	Post
BOLA1	2.39205840014879e-28	0.446633145039012	0.37	0.244	8.32173196827763e-24	Post
MLF1	2.52042428436285e-28	0.427723148929434	0.465	0.34	8.7683040428699e-24	Post
ACO2	3.28142481986971e-28	0.408706538811203	0.38	0.264	1.14157488058447e-23	Post
CYB5R4	3.95262759583518e-28	0.27789056887091	0.261	0.144	1.3750796143151e-23	Post
UBB	4.07144921198816e-28	0.432163078765723	0.686	0.568	1.41641646635856e-23	Post
TIMP1	5.38683849569185e-28	0.389230857930344	0.268	0.154	1.87402724426624e-23	Post
WDR61	5.67218978219768e-28	0.436615335350963	0.362	0.248	1.97329810332875e-23	Post
ABI1	8.73853360138729e-28	0.792852381309386	0.706	0.72	3.04004845458663e-23	Post
C9orf85	9.58904757844015e-28	0.393273312327532	0.479	0.366	3.33593376206354e-23	Post
INTS3	9.78133746620851e-28	0.356164448303674	0.262	0.144	3.40282949111928e-23	Post
HIST1H2AC	1.11485417556979e-27	0.551989917687636	0.644	0.581	3.87846619138973e-23	Post
RABEPK	1.33899768568651e-27	0.709242695786958	0.302	0.191	4.65823904873482e-23	Post
DAZAP2	1.54531900053955e-27	0.328982416109702	0.513	0.394	5.37601027097705e-23	Post
SH3BGRL	2.1114299999647e-27	0.321159021028563	0.272	0.156	7.34545382687719e-23	Post
PIN4	2.4012039352553e-27	0.318176816668308	0.317	0.198	8.35354837035967e-23	Post
ANKRD17	2.63035325426387e-27	0.377742911156534	0.676	0.604	9.15073593625857e-23	Post
TERF2IP	2.69042640764676e-27	0.338094385527487	0.32	0.202	9.3597244295623e-23	Post
PIGL	2.96683820732701e-27	0.308533740362742	0.261	0.145	1.03213334394699e-22	Post
ZBTB1	3.09744771130865e-27	0.311152679089766	0.42	0.292	1.07757108428716e-22	Post
WDR48	3.42824988786321e-27	0.301252582458686	0.341	0.221	1.19265385348873e-22	Post
TACSTD2	3.63670436874965e-27	0.0309386409696755	0.851	0.963	1.26517308284431e-22	Post
NUP88	3.65736033572788e-27	0.342237302273662	0.368	0.25	1.27235908719637e-22	Post
RPL9	4.29335925433137e-27	0.263138296748202	0.613	0.459	1.49361675098934e-22	Post
SAT1	4.38951237514926e-27	0.702995641919386	0.845	0.83	1.52706746019068e-22	Post
MANBA	4.49916619146749e-27	0.353740882221768	0.31	0.194	1.56521492634963e-22	Post
CLDN4	4.73626892294937e-27	0.0502103181021551	0.832	0.968	1.64770059560486e-22	Post
LINC02428	4.99801182704849e-27	0.335999722390397	0.297	0.176	1.7387583345119e-22	Post
ZNF451	5.03936506226763e-27	0.32413135307146	0.375	0.253	1.75314471151229e-22	Post
NUP153	5.19499195822969e-27	0.445690963405938	0.532	0.442	1.80728575234853e-22	Post
SLC35C2	5.75194140126403e-27	0.246144798505557	0.344	0.208	2.00104289408574e-22	Post
TRIM31	6.12183691142275e-27	0.556615089071556	0.27	0.15	2.12972584311486e-22	Post
DLC1	7.03065060670443e-27	1.04948040462852	0.284	0.183	2.4458930395664e-22	Post
DCTN4	8.81188988694593e-27	0.290604195571993	0.302	0.185	3.06556837276962e-22	Post
IFI16	8.96266575955347e-27	0.439947004516985	0.525	0.42	3.11802179109106e-22	Post
EIF3J-DT	9.6710400764486e-27	0.23245353854321	0.273	0.145	3.3644581321957e-22	Post
DDX17	1.08749510258153e-26	0.409802778399305	0.747	0.681	3.78328671237087e-22	Post
STAT2	1.19302539165097e-26	0.349032260088687	0.413	0.291	4.15041603501458e-22	Post
CITED4	1.31461252929529e-26	0.284178789699176	0.285	0.165	4.57340552816539e-22	Post
ZRANB2	1.39851519279576e-26	0.327316783582154	0.544	0.428	4.86529450421715e-22	Post
RPL41	1.40165086882871e-26	0.164162518229871	0.855	0.727	4.87620320756819e-22	Post
SLC31A1	1.55684840863907e-26	0.617163	0.444	0.368	5.41611992881447e-22	Post
PSMD2	1.8742173596463e-26	0.351258857820793	0.312	0.202	6.52021477247352e-22	Post
TLE1	1.88941503448584e-26	0.422106985711199	0.47	0.361	6.5730859634728e-22	Post
AC044810.2	2.76532268229197e-26	0.213741436690806	0.243	0.417	9.62028107942552e-22	Post
NDUFC1	2.88161785046167e-26	0.292245729220747	0.263	0.154	1.00248603399711e-21	Post
SS18L2	2.91850132096817e-26	0.395986843358419	0.328	0.213	1.01531742455162e-21	Post
ATP5ME	2.99706902246137e-26	0.353056664635418	0.345	0.233	1.04265034222409e-21	Post
ABCC4	3.30800711463845e-26	0.434968226157581	0.372	0.259	1.15082259511157e-21	Post
RPS6KA3	3.42316031573201e-26	0.390487854521113	0.449	0.34	1.19088324224001e-21	Post
EHD4	3.9526794291303e-26	0.310653557256007	0.334	0.214	1.37509764660014e-21	Post
AL139383.1	4.06230720689394e-26	0.405077738678451	0.389	0.267	1.41323605420633e-21	Post
PLBD1	4.30630560463773e-26	0.284878212790091	0.271	0.16	1.49812065679742e-21	Post
OAT	5.21731345194362e-26	0.520080461259861	0.639	0.524	1.81505117679666e-21	Post
ATRX	5.70000958398982e-26	0.322065641990192	0.686	0.59	1.98297633417422e-21	Post
HSPH1	5.89232290184221e-26	0.442458187824154	0.744	0.681	2.04988021432189e-21	Post
OTUD5	6.79523367159059e-26	0.247050536584245	0.29	0.172	2.36399384200965e-21	Post
DNAJB14	7.03669685072606e-26	0.439341832795515	0.425	0.31	2.44799646739909e-21	Post
USP3	7.12042356376548e-26	0.35559052670558	0.578	0.476	2.47712415359837e-21	Post
NUP54	7.24137239788072e-26	0.255425992423172	0.282	0.164	2.51920104349872e-21	Post
HDAC2	7.65813645950693e-26	0.305846231508321	0.305	0.191	2.66418909289786e-21	Post
FRRS1	9.10437335360291e-26	0.387187824893179	0.351	0.241	3.16732044598492e-21	Post
AC022075.1	1.01978222346299e-25	0.52958265536181	0.465	0.349	3.54772037720538e-21	Post
AC099778.1	1.2707895441526e-25	0.210919253867522	0.25	0.127	4.42094974515246e-21	Post
KANSL1L	1.39830518329172e-25	0.309495959678872	0.384	0.259	4.86456390215356e-21	Post
VSIG2	1.44432301391255e-25	0.380630927437851	0.253	0.145	5.02465533310037e-21	Post
WWTR1	1.93184030604358e-25	0.413891987061345	0.419	0.304	6.72067924069501e-21	Post
IRAK4	2.12785485935313e-25	0.234625703837819	0.25	0.135	7.4025942702036e-21	Post
CNOT4	2.19820910969345e-25	0.311717011224057	0.478	0.365	7.64734967171254e-21	Post
RBM3	2.24692531288034e-25	0.305107174075612	0.355	0.239	7.81682847097942e-21	Post
SPTLC2	2.48872644993662e-25	0.31739374247815	0.432	0.315	8.6580304466845e-21	Post
UBA6-AS1	3.57049725806544e-25	0.415897534386376	0.313	0.198	1.24214029110839e-20	Post
FBXL2	4.75118647982574e-25	0.324340163610396	0.29	0.179	1.65289026446658e-20	Post
CCNG1	5.28080629930072e-25	0.286894020970875	0.304	0.19	1.83713970346373e-20	Post
ACADVL	5.47021193570329e-25	0.303129100109348	0.29	0.17	1.90303203031182e-20	Post
TAB2	5.69063109389923e-25	0.290742310395924	0.393	0.27	1.9797136512566e-20	Post
MRPS6	5.96359623222252e-25	0.512071843639245	0.365	0.262	2.07467549322789e-20	Post
BAG3	9.20107949357832e-25	0.394282289029065	0.42	0.295	3.20096354502096e-20	Post
HLA-E	1.07853775658143e-24	0.264303811008637	0.55	0.429	3.75212500137112e-20	Post
USP15	1.31268913523398e-24	0.334600307315416	0.583	0.481	4.56671423256549e-20	Post
RSBN1	1.59132670028575e-24	0.272805123908388	0.298	0.184	5.53606645762409e-20	Post
UBE2J1	1.64527616532716e-24	0.236476654970273	0.299	0.181	5.72375125155667e-20	Post
ARL4A	1.7433269292573e-24	0.329137922580748	0.427	0.301	6.06486005419323e-20	Post
ATP1B1	1.84987399728984e-24	0.399274128107525	0.585	0.453	6.43552664917163e-20	Post
XBP1	2.1165354095149e-24	0.35553953358125	0.588	0.474	7.36321503616138e-20	Post
FAM177A1	2.51945509460624e-24	0.34630245007958	0.411	0.303	8.76493232862565e-20	Post
FAM102B	2.64653394803109e-24	0.276274514331844	0.313	0.195	9.20702695180537e-20	Post
RTRAF	2.90973136950716e-24	0.313683368966969	0.308	0.198	1.01226644613785e-19	Post
SPAG1	3.01098258353929e-24	0.341689988351225	0.402	0.291	1.04749073098748e-19	Post
HIST4H4	3.04900207467079e-24	0.171689787397345	0.334	0.194	1.06071733175722e-19	Post
CABYR	3.4991337975902e-24	0.579220610274465	0.283	0.172	1.21731365684366e-19	Post
DNAJB11	3.80159833239553e-24	0.380888646522616	0.332	0.229	1.32253804385708e-19	Post
KIAA1217	3.90490010685024e-24	0.320534804542442	0.821	0.783	1.35847569817213e-19	Post
MAP3K2	3.9089988485832e-24	0.360398713494387	0.468	0.364	1.35990160943361e-19	Post
PARD6G-AS1	5.0592162881119e-24	0.645599606748283	0.34	0.23	1.76005075447125e-19	Post
RUVBL2	5.09166443614983e-24	0.543806291938893	0.303	0.202	1.77133914069216e-19	Post
SYPL1	6.76082553538693e-24	0.30462561543348	0.462	0.349	2.35202359550576e-19	Post
CCDC18	8.78844076456177e-24	0.308697641498548	0.354	0.237	3.05741065758339e-19	Post
CCDC47	1.15003994763716e-23	0.379139736409795	0.492	0.384	4.00087397383491e-19	Post
PROSER2	1.27210121794819e-23	0.246280867153109	0.268	0.16	4.42551292711996e-19	Post
OPTN	1.48363911292482e-23	0.293153582190154	0.376	0.257	5.16143210995416e-19	Post
HK2	1.52247668006942e-23	0.386191994705123	0.35	0.242	5.29654412229351e-19	Post
ATP6V1G1	2.77974590904322e-23	0.321023176400592	0.404	0.29	9.67045804297047e-19	Post
MT-ATP6	3.1250897981122e-23	0.181662339092043	1	1	1.08718748986525e-18	Post
GID8	3.82005281279908e-23	0.251454627511983	0.318	0.207	1.32895817304467e-18	Post
ATP2B4	4.2471103733895e-23	0.350239289344939	0.42	0.305	1.47752722779847e-18	Post
SPIRE1	4.80523355540105e-23	0.258478662311729	0.281	0.17	1.67169270158847e-18	Post
GABPB1-AS1	4.89837179732453e-23	0.306769554276654	0.341	0.223	1.70409456457123e-18	Post
RANBP2	4.94244626184268e-23	0.276110349516792	0.406	0.293	1.71942763003245e-18	Post
PRPF8	5.40834530719264e-23	0.294259329094768	0.301	0.19	1.88150924891925e-18	Post
ADNP	5.48157532737964e-23	0.313178671476129	0.573	0.48	1.9069852406421e-18	Post
HOXB3	5.7150273359298e-23	0.538163241580943	0.25	0.155	1.98820085989662e-18	Post
DNAJC5	6.41123930457146e-23	0.262856973918822	0.373	0.257	2.23040604166737e-18	Post
CHD4	8.93916354198476e-23	0.479480461642797	0.482	0.391	3.10984560462108e-18	Post
SPATS2	1.04166640956322e-22	0.260957050750808	0.308	0.198	3.6238532722295e-18	Post
ERO1A	1.16905851790103e-22	0.250531091615711	0.268	0.162	4.0670376779259e-18	Post
AMPD3	1.20619680026536e-22	0.564825952956421	0.381	0.272	4.19623804844316e-18	Post
MAP2K1	1.23867445724256e-22	0.364978269594257	0.403	0.304	4.30922456930113e-18	Post
TBCCD1	1.35595894492469e-22	0.274511794527154	0.296	0.178	4.7172455734985e-18	Post
MRPS21	1.8087211353827e-22	0.301186641976658	0.327	0.222	6.29235995788286e-18	Post
MDM4	1.82918420554689e-22	0.279137392605358	0.473	0.36	6.36354893267706e-18	Post
SDCBP	2.03160657087931e-22	0.369841245810002	0.385	0.276	7.06775609943204e-18	Post
OCIAD1	2.06406809805427e-22	0.28588209604216	0.375	0.267	7.18068650632101e-18	Post
PGRMC1	2.10877826382447e-22	0.271454405320493	0.345	0.227	7.33622870201896e-18	Post
ATP6V1D	2.10973500387204e-22	0.328472212884678	0.307	0.205	7.33955710497045e-18	Post
ISCA1	2.3377096474724e-22	0.252776198965154	0.307	0.199	8.13265809259173e-18	Post
FDFT1	2.52739166896608e-22	0.484511596656414	0.456	0.366	8.79254287716609e-18	Post
CASK	2.70987670218431e-22	0.325629770752993	0.519	0.411	9.42739005922898e-18	Post
EIF1B	2.86097556630706e-22	0.323703960771239	0.383	0.276	9.95304789762564e-18	Post
HUWE1	4.04474086466735e-22	0.30238235172364	0.51	0.408	1.40712489940912e-17	Post
MON2	5.14413556773996e-22	0.301754001322908	0.557	0.464	1.78959332266105e-17	Post
CHRM3	5.78837929070903e-22	0.264155109629589	0.251	0.149	2.01371927144476e-17	Post
[truncated: 3,671 more rows]

[truncated: 6 more sheets: S9-3, S9-4, S10-1, S10-2, S10-3, S10-4]
